# Supplementary material for: Comparison of Peptidomes Extracted from Healthy Tissue and Tumor Tissue of the Parotid Glands and Saliva Samples
Source: Int J Mol Sci. 2024 Aug 13;25(16):8799. doi: 10.3390/ijms25168799 (PMC11354857; doi:10.3390/ijms25168799)
Supplement: Supplementary file 1 [file ijms-25-08799-s001.zip]

Archive with 5 entries (4 files):
- ijms-3093452-supplementary/
- ijms-3093452-supplementary/Table_S1.xlsx
- ijms-3093452-supplementary/Table_S2.xlsx
- ijms-3093452-supplementary/Table_S3.xlsx
- ijms-3093452-supplementary/Table_S4.xlsx
