# Supplementary material for: Comparison of Peptidomes Extracted from Healthy Tissue and Tumor Tissue of the Parotid Glands and Saliva Samples
Source: Int J Mol Sci. 2024 Aug 13;25(16):8799. doi: 10.3390/ijms25168799 (PMC11354857; doi:10.3390/ijms25168799)
Supplement: Supplementary file 1 [file ijms-25-08799-s001.zip › ijms-3093452-supplementary/Table_S1.xlsx]

## Sheet: Sheet1
Table S1. Comparison of peptidomes extracted from healthy tissue, tumor tissue of the parotid glands and saliva samples
Michał Puchalski, Dmitry Tretiakow, Andrzej Skorek, Konrad Szydłowski, Dominik Stodulski, Bogusław Mikaszewski, Amadeusz Odroniec, Natalia Musiał, Marcel Thiel, Paulina Czaplewska, Stanisław Ołdziej
Supplementary Table 1. Clinical samples description
Sample number	Final diagnosis	Sex	Age	Salivary gland analysis	Saliva analysis
1	Warthin tumor (cystadenoma papillare "lymphomatosum")	female	51	Yes	No
2	Warthin tumor	male	73	Yes	No
3	Warthin tumor	male	71	Yes	Yes
4	Warthin tumor	female	76	Yes	Yes
6	Fibrosis and inflammatory infiltrates. FNAB: Mixed tumor	male	65	Yes	No
5	Basal cell adenoma	male	47	Yes	No
7	Mixed tumor	female	38	Yes	No
8	Myoepithelioma glandulae salivariae	female	50	Yes	No
9	Warthin tumor	female	71	Yes	No
10	Mixed tumor	female	24	Yes	No
11	Warthin tumor	female	54	Yes	No
12	Warthin tumor	female	71	Yes	Yes
13	Warthin tumor	male	79	Yes	No
14	Mixed tumor	female	67	Yes	No
15	Warthin tumor	female	72	No	Yes
16	Warthin tumor	male	69	No	Yes
17	Warthin tumor	male	45	No	Yes
18	Warthin tumor	female	59	No	Yes
19	Warthin tumor	male	65	No	Yes
20	Mixed tumor	female	40	No	Yes
21	Warthin tumor	male	56	No	Yes
22	Warthin tumor	female	67	No	Yes
