# Supplementary material for: Comparison of Peptidomes Extracted from Healthy Tissue and Tumor Tissue of the Parotid Glands and Saliva Samples
Source: Int J Mol Sci. 2024 Aug 13;25(16):8799. doi: 10.3390/ijms25168799 (PMC11354857; doi:10.3390/ijms25168799)
Supplement: Supplementary file 1 [file ijms-25-08799-s001.zip › ijms-3093452-supplementary/Table_S2.xlsx]

## Sheet: Salivary glands
Table S2. Comparison of peptidomes extracted from healthy tissue, tumor tissue of the parotid glands and saliva samples
Michał Puchalski, Dmitry Tretiakow, Andrzej Skorek, Konrad Szydłowski, Dominik Stodulski, Bogusław Mikaszewski, Amadeusz Odroniec, Natalia Musiał, Marcel Thiel, Paulina Czaplewska, Stanisław Ołdziej
Supplementary Table 2. Samples analyzed in study.
Extract	Patient	Tissue type	Fresh/Frozen	Extract type	Number of peptides
1	1	Tumor	Fresh	PBS	1323
2	1	Control	Fresh	PBS	589
3	2	Tumor	Fresh	PBS	141
4	3	Tumor	Fresh	PBS	178
5	4	Tumor	Fresh	TFA	178
6	4	Tumor	Fresh	PBS	101
7	4	Control	Fresh	TFA	132
8	4	Control	Fresh	PBS	207
9	5	Tumor	Fresh	TFA	175
10	5	Control	Fresh	TFA	304
11	6	Tumor	Frozen	PBS	1019
12	6	Control	Frozen	PBS	545
13	7	Control	Fresh	PBS	145
14	8	Tumor	Frozen	PBS	219
15	8	Control	Frozen	PBS	406
16	9	Tumor	Frozen	PBS	115
17	9	Control	Frozen	PBS	247
18	10	Control	Fresh	PBS	557
19	10	Control	Frozen	PBS	634
20	11	Tumor	Fresh	TFA	648
21	11	Tumor	Frozen	TFA	230
22	11	Tumor	Fresh	PBS	3245
23	11	Tumor	Frozen	PBS	2442
24	11	Control	Fresh	TFA	730
25	11	Control	Frozen	TFA	570
26	11	Control	Fresh	PBS	719
27	11	Control	Frozen	PBS	507
28	12	Tumor	Fresh	TFA	420
29	12	Tumor	Frozen	TFA	255
30	12	Control	Fresh	TFA	569
31	12	Control	Frozen	TFA	812
32	13	Tumor	Frozen	TFA	1576
33	13	Control	Frozen	TFA	176
34	14	Tumor	Frozen	TFA	137
35	14	Tumor	Frozen	PBS	670
36	14	Control	Frozen	TFA	155
Patient - Patient number corresponding to data from Supplementary Table S1

## Sheet: Saliva
Extract	Patient	Tumor/Control	Sample preparation	Number of peptides
1	3	Tumor	SPE C18 0.1TFA	263
2	4	Tumor	SPE C18 0.1TFA	944
3	12	Tumor	SPE C18 0.1TFA	558
4	12	Tumor	SPE C18 0.5TFA	544
5	12	Tumor	SPE HLB 0.1TFA	511
6	12	Tumor	SPE HLB 0.5TFA	477
7	15	Tumor	SPE C18 0.1TFA	757
8	16	Tumor	SPE C18 0.1TFA	432
9	17	Tumor	SPE C18 0.1TFA	677
10	17	Tumor	SPE C18 0.5TFA	679
11	17	Tumor	SPE HLB 0.1TFA	637
12	17	Tumor	SPE HLB 0.5TFA	764
13	18	Tumor	SPE C18 0.1TFA	682
14	19	Tumor	SPE C18 0.1TFA	516
15	20	Tumor	SPE C18 0.1TFA	320
16	20	Tumor	SPE C18 0.5TFA	290
17	20	Tumor	SPE HLB 0.1TFA	295
18	20	Tumor	SPE HLB 0.5TFA	328
19	21	Tumor	SPE C18 0.1TFA	847
20	21	Tumor	SPE C18 0.5TFA	750
21	21	Tumor	SPE HLB 0.1TFA	628
22	21	Tumor	SPE HLB 0.5TFA	641
23	22	Tumor	SPE C18 0.1TFA	238
24	22	Tumor	SPE HLB 0.1TFA	311
25	22	Tumor	STAGE 0.1TFA	131
26	22	Tumor	STAGE	241
27	C1	Control	STAGE	313
28	C1	Control	STAGE 0.1TFA	247
29	C1	Control	SPE HLB 0.1TFA	691
30	C1	Control	SPE C18 0.1TFA	725
31	C1	Control	STAGE	311
32	C1	Control	SPE C18 0.1TFA	627
33	C2	Control	STAGE	224
34	C2	Control	SPE C18 0.1TFA	311
35	C3	Control	STAGE	516
36	C3	Control	SPE C18 0.1TFA	679
37	C4	Control	STAGE	379
38	C4	Control	SPE C18 0.1TFA	693
39	C5	Control	STAGE	203
40	C5	Control	SPE C18 0.1TFA	441
41	C6	Control	STAGE	352
42	C6	Control	SPE C18 0.1TFA	894
43	C7	Control	STAGE	241
44	C7	Control	SPE C18 0.1TFA	555
45	C8	Control	SPE C18 0.1TFA	413
Patient - Patient number from Supplementary table 1
C1-8 - Healthy donors
SPE - Solid phase extraction
C18, HLB - SPE matrix
0.1TFA - elution with 0.1% TFA
0.5TFA - elution with 0.5% TFA
STAGE - desalting with STAGE protocole
