# Supplementary material for: Comparison of Peptidomes Extracted from Healthy Tissue and Tumor Tissue of the Parotid Glands and Saliva Samples
Source: Int J Mol Sci. 2024 Aug 13;25(16):8799. doi: 10.3390/ijms25168799 (PMC11354857; doi:10.3390/ijms25168799)
Supplement: Supplementary file 1 [file ijms-25-08799-s001.zip › ijms-3093452-supplementary/Table_S3.xlsx]

## Sheet: Salivary glands - All
Table S3. Comparison of peptidomes extracted from healthy tissue, tumor tissue of the parotid glands and saliva samples
Michał Puchalski, Dmitry Tretiakow, Andrzej Skorek, Konrad Szydłowski, Dominik Stodulski, Bogusław Mikaszewski, Amadeusz Odroniec, Natalia Musiał, Marcel Thiel, Paulina Czaplewska, Stanisław Ołdziej
Supplementary Table 3. Lists all identified peptides
Peptide	Mass	Length	ppm	m/z	RT	Accession	PTM
AKHAVSEGTKAVTKYTSSK	1992.0640	19	1.3	499.0239	21.48	P62807:Q5QNW6:Q93079:Q8N257
HAVSEGTKAVTKYTSSK	1792.9319	17	-0.4	449.2401	23.22	P62807:Q5QNW6:Q93079:Q8N257
KPQGPPPPGKPQGPPPQGDN	1989.0067	20	2.5	664.0112	24.52	P02812
KPQGPPPPGKPQGPPPQGGSKS	2119.1174	22	2.3	530.7878	21.30	P02812:A0A0G2JRP6
AKHAVSEGTKAVTKYT	1689.9049	16	7.2	423.4865	21.76	P62807:Q5QNW6:Q93079:Q8N257:O60814
SPPGKPQGPPPQGGN	1413.7001	15	-3.8	707.8546	21.25	P02812:P04280:NP_005030.2:G3V1M9
DLSHGSAQVKGHGKKVADA	1903.9863	19	-0.8	477.0035	20.15	P69905
YQKVVAGVANALAHKYH	1868.0056	17	5.1	468.0110	34.38	P68871:P02042
TFESRAQLGGPEAAKSDETAAK	2263.1079	22	-4.2	566.7819	28.95	P04792
KALAAAGYDVEKNNSR	1705.8746	16	5.7	569.6354	23.44	P10412:P16403:P16402:P22492:II_137998
VGAHAGEYGAEALER	1528.7269	15	2.9	510.5844	29.16	P69905
AAHLPAEFTPAVHASLDK	1873.9686	18	3.6	469.5011	37.54	P69905
TNVKAAWGKVGAHAGEYGAEALER	2484.2510	24	4.2	622.0726	34.34	P69905
KHAVSEGTKAVTKYTSSK	1921.0269	18	1.0	481.2645	20.60	P62807:Q5QNW6:Q93079:Q8N257
PTTKTYFPHFD	1352.6400	11	-0.7	451.8870	36.86	P69905
ESRAQLGGPEAAKSDETAAK	2014.9919	20	3.4	504.7570	21.75	P04792
SPPGKPQGPPQQEGN	1516.7269	15	-2.4	759.3689	20.70	P02812:A0A0G2JRP6:P04280:NP_005030.2:G3V1M9:ENSP00000420826.2:P10163:E9PAL0
HLPAEFTPAVHASLDK	1731.8944	16	2.3	578.3068	33.80	P69905
DKSKLKKTETQEKNPLPSKETIEQEKQ	3183.6985	27	2.4	637.7485	24.89	P62328
AKHAVSEGTKAVTKYTSS	1863.9690	18	4.2	467.0015	22.86	P62807:Q5QNW6:Q93079:Q8N257
KALAAAGYDVEKNNS	1549.7736	15	2.5	517.5997	28.79	P10412:P16403:P16402:P22492:II_137998
SEGTKAVTKYTSSK	1485.7675	14	1.1	496.2636	20.11	P62807:Q5QNW6:Q93079:Q8N257
VHLTPEEKSAVTA	1380.7249	13	0.6	461.2492	30.08	P68871
DLSHGSAQVKGHGK	1419.7218	14	-6.0	474.2451	16.36	P69905
Q(-17.03)VHPDTGISSK	1150.5619	11	-2.6	576.2867	25.75	P62807:Q5QNW6:Q93079:Q8N257:O60814	Pyro-glu from Q
VGAHAGEY(+15.99)GAEALER	1544.7219	15	0.4	515.9148	30.16	P69905	Oxidation or Hydroxylation
DLSHGSAQVKGHGKKVA	1717.9224	17	3.4	430.4893	16.78	P69905
STPDAVMGNPKVKAHGKKVL	2076.1514	20	1.2	416.2381	25.61	P68871
VLLPKKTESQKTKSK	1714.0352	15	7.0	429.5191	16.99	Q9BTM1
ESRAQLGGPEAAKSDETAA	1886.8970	19	-6.4	629.9689	24.51	P04792
S(+42.01)ETAPAAPAAAPPAEKAPVKKKAAKK	2569.4590	26	-3.6	514.8972	22.60	P16403	Acetylation (Protein N-term)
KSTGGKAPRKQLATK(+42.01)AAR	1910.1173	18	-2.5	478.5354	19.96	Q71DI3:P68431:K7EK07:P84243	Acetylation (K)
AKHAVSEGTKAVTKYTS	1776.9370	17	4.0	445.2433	21.40	P62807:Q5QNW6:Q93079:Q8N257:O60814
LSAKPAPPKPEPKPKKAPAK	2079.2566	20	2.2	416.8595	20.00	P05204
PTTKTYFPHF	1237.6132	10	2.0	413.5458	41.23	P69905
VLSPADKTNVKAAWGK	1683.9308	16	2.1	421.9909	28.39	P69905
Q(-17.03)SSATSSFGGLGGGSVR	1536.7168	17	3.9	769.3687	38.61	C9JM50:P08727	Pyro-glu from Q
VVAGVANALAHKYH	1448.7888	14	-0.2	483.9368	32.96	P68871:P02042
TNVKAAWGKVGAHAG	1465.7789	15	4.9	489.6026	28.31	P69905
AAWGKVGAHAGEYG	1372.6523	14	3.2	458.5595	30.66	P69905
GDLSTPDAVMGNPKVKAHGK	2021.0364	20	0.7	506.2667	26.44	P68871
LGGPEAAKSDETAAK	1443.7205	15	-2.1	482.2464	19.28	P04792
GDLSTPDAVMGNPKVK	1627.8240	16	-1.2	543.6146	30.71	P68871
STPDAVMGNPKVKAHGK	1735.9039	17	-1.8	434.9825	21.34	P68871
KKALAAAGYDVEKNNS	1677.8685	16	1.3	560.2975	23.35	P10412:P16403:P16402:P22492:II_137998
WGKVNVDEVGGEALGRL	1797.9373	17	-1.6	600.3187	42.48	P68871
S(+42.01)ETAPAAPAAPAPAEKTPVKKKARK	2556.4387	25	6.5	512.2983	22.03	P10412	Acetylation (Protein N-term)
HAVSEGTKAVTKYTS	1577.8049	15	4.4	526.9446	24.11	P62807:Q5QNW6:Q93079:Q8N257:O60814
KALAAAGYDVEKNNSRIK	1947.0537	18	0.0	487.7707	25.83	P10412:P16403:P16402:P22492:II_137998
AHLPAEFTPAVHASLDK	1802.9315	17	-1.0	451.7397	34.52	P69905
V(+42.01)LSPADKTNVK	1212.6714	11	0.1	607.3430	31.20	P69905	Acetylation (Protein N-term)
AYQKVVAGVANALAHKYH	1939.0427	18	-8.2	485.7640	36.97	P68871:P02042
S(+42.01)ETAPAAPAAPAPAEKTPVKKKAR	2428.3438	24	-1.9	608.0920	23.78	P10412	Acetylation (Protein N-term)
KPQGPPPPGKPQGPPPQGDNKS	2204.1338	22	-1.2	552.0400	21.59	P02812
FGDLSTPDAVMGNPKVK	1774.8923	17	-2.5	592.6366	37.81	P68871
TYFPHFDLSHGSAQVKGHGK	2212.0813	20	1.6	443.4242	32.58	P69905
SSDFNSDTHSSTF	1430.5586	13	2.0	716.2880	28.78	NP_001344872.1:P04406
KPQGPPPPGKPQGPPPQGDNKSRSS	2534.2988	25	0.0	507.8671	20.39	P02812
TNVKAAWGKVGAHAGEYG	1814.9064	18	1.2	605.9768	30.12	P69905
DASTLQSQKAEGTGDAK	1705.8118	17	-1.7	569.6102	19.05	O00479
VGAHAGEY(+31.99)GAEALER	1560.7168	15	-4.0	521.2441	28.70	P69905	Dihydroxy
HAVSEGTKAVTKY	1389.7252	13	1.1	464.2495	21.69	P62807:Q5QNW6:Q93079:Q8N257:O60814
VHLTPEEKSAVT	1309.6877	12	-0.8	437.5695	25.98	P68871
STPDAVMGNPKVKAHGKK	1863.9989	18	0.0	467.0070	20.57	P68871
AKHAVSEGTKAVTKYTSA	1847.9741	18	3.3	463.0023	23.69	O60814
GKVGAHAGEYGAEALER	1713.8434	17	-0.3	572.2882	27.00	P69905
GRPQGPPQQGGHQQGPPPPPPGKPQGPPPQGGRPQGPPQGQSPQ	4368.1758	44	2.5	874.6447	25.90	A0A0A0MT31:P02810:ENSP00000379682.3:A0A087WV42:NP_001278244.1:A0A087WZY1
LSAKPAPPKPEPKP	1455.8448	14	3.9	486.2908	23.57	P05204:IP_750116
AKHAVSEGTKAVTKYTSAK	1976.0691	19	-1.6	495.0238	22.06	O60814
DLSHGSAQVKGHGKKVADALTNA	2303.1982	23	1.1	576.8075	27.02	P69905
TYFPHFDLSHGSAQVK	1832.8845	16	1.6	459.2291	38.53	P69905
AAHLPAEFTPAVHASLDKF	2021.0370	19	1.7	506.2674	41.41	P69905
KGHGKKVADALTNAVAH	1715.9431	17	4.2	429.9949	23.56	P69905
FGDLSTPDAVMGNPKVKAHGK	2168.1047	21	-6.8	543.0298	31.61	P68871
SQGPPPPGKPQGPPPQGGSKSR	2137.1028	22	-0.1	535.2829	21.10	P02812
VHLTPEEKTAVN	1336.6986	12	5.4	446.5759	24.40	P02042
VHLTPEEKTAV	1222.6558	11	4.1	408.5609	25.76	P02042
KKALAAAGYDVEKNNSRIK	2075.1487	19	-6.7	519.7910	23.94	P10412:P16403:P16402:P22492:II_137998
VGAHAGEYGAEALERM	1659.7675	16	-3.5	554.2612	34.40	P69905
Q(-17.03)TVAVGVIKAVDK	1309.7605	13	5.8	655.8913	42.46	P68104:Q5VTE0:A0A087WVQ9:IP_612790	Pyro-glu from Q
KPQGPPPPGKPQGPPPQGDKSRSPR	2586.3777	25	6.2	518.2860	20.39	P02812:A0A0G2JRP6:P04280:NP_005030.2:G3V1M9:ENSP00000420826.2
KPQGPPPPGKPQGPPPQGGSKSR	2275.2185	23	0.9	456.0514	20.15	P02812:A0A0G2JRP6
HSVNYKPPAQKSIQE	1724.8845	15	1.0	575.9694	23.86	P52565:II_711507:II_711506:J3KRE2:J3KS60:NP_001288171.1:J3KRY1:NP_001288172.1:J3QQX2:J3KTF8
AKHAVSEGTKAVTKY	1588.8573	15	4.8	530.6289	18.72	P62807:Q5QNW6:Q93079:Q8N257:O60814
GAHAGEYGAEALER	1429.6586	14	1.5	477.5609	26.28	P69905
S(+42.01)ETAPAETATPAPVEK	1639.7941	16	1.0	820.9052	29.52	P16401	Acetylation (Protein N-term)
TNVKAAW(+15.99)GKVGAHAGEYG	1830.9012	18	3.7	611.3099	29.48	P69905	Oxidation (HW)
Q(-17.03)HNNRPTQPLKGRTV	1727.9180	15	3.1	432.9881	21.99	P00915	Pyro-glu from Q
PEPAKSAPAPKKGSKKAVTK	2019.1840	20	-3.2	404.8428	20.94	P62807:O60814
DLSHGSAQVKGHGKKVAD	1832.9492	18	4.6	459.2467	19.93	P69905
AAWGKVGAHAGEYGAEALER	2041.9969	20	-0.8	511.5061	36.77	P69905
AAHLPAEFTPAVH	1359.6935	13	-3.4	454.2369	35.11	P69905
GDLSTPDAVMGNPKVKAHGKK	2149.1313	21	7.6	430.8368	26.61	P68871
S(+42.01)DKPDM(+15.99)AEIEKFDK	1709.7817	14	-4.7	570.9318	35.77	P62328	Acetylation (Protein N-term); Oxidation (M)
GTGASGSFKLNK	1165.6091	12	0.9	583.8124	24.49	P10412:P16403:P16402:P16401
S(+42.01)DKPDMAEIEK	1303.5966	11	-2.6	652.8038	33.12	P62328	Acetylation (Protein N-term)
TPEEKSAVTAL	1144.5975	11	-1.0	573.3055	33.16	P68871
FGDLSTPDAVMGNPKVKAHGKK	2296.1997	22	-1.8	460.2464	31.32	P68871
HAVSEGTKAVTKYT	1490.7728	14	5.1	497.9341	25.23	P62807:Q5QNW6:Q93079:Q8N257:O60814
AHAGEYGAEALER	1372.6371	13	3.4	458.5545	26.28	P69905
SDGLAHLDN	940.4250	9	1.6	471.2205	28.22	P68871:P02042
RAQLGGPEAAKSDETAAK	1798.9172	18	2.8	450.7379	19.21	P04792
SPADKTNVKAA	1100.5825	11	9.0	551.3035	23.25	P69905
ALAAAGYDVEKNNSRIK	1818.9587	17	-2.0	455.7460	27.92	P10412:P16403:P16402:P22492:II_137998
S(+42.01)DKPDMAEIEKF	1450.6649	12	-3.9	726.3369	43.80	P62328	Acetylation (Protein N-term)
VAGVANALAHKYH	1349.7203	13	-0.9	450.9136	28.53	P68871:P02042
AWGKVGAHAGEYG	1301.6152	13	1.1	434.8795	29.18	P69905
S(+42.01)DKPDM(+15.99)AEIEKF	1466.6599	12	1.1	734.3380	43.78	P62328	Acetylation (Protein N-term); Oxidation (M)
TALWGKVNVDEV	1329.6929	12	1.5	665.8547	40.87	P68871
VHLTPEEKS(-18.01)A	1091.5610	10	1.0	546.7883	25.07	P68871	Dehydration
S(+42.01)IRVTQKSYK	1250.6982	10	4.5	417.9086	25.50	P05787	Acetylation (Protein N-term)
ESRAQLGGPEAAKSDETA	1815.8599	18	-9.5	606.2881	23.90	P04792
VLSPADKTNVKAAW(+15.99)GK	1699.9257	16	-0.5	425.9885	30.32	P69905	Oxidation (HW)
AAHLPAEFTP(+31.99)AVHASLDK	1905.9584	18	2.3	477.4980	35.91	P69905	Dihydroxy
VHLTPEEKSA	1109.5717	10	1.5	555.7939	22.61	P68871
T(+43.01)SYSYRQSSATSSFGGLGGGSVR	2354.0886	23	-0.8	785.7029	42.29	C9JM50:P08727	Carbamylation
VLAHHFGKEFTPPVQAA	1847.9681	17	-0.7	616.9962	32.48	P68871
VKSPELQAEAKSY	1448.7511	13	0.0	483.9243	28.49	P02652:V9GYM3
VHLTPEEKSAV	1208.6400	11	5.5	403.8895	25.07	P68871
GAHAGEYGAEALERM	1560.6991	15	-0.1	521.2402	33.26	P69905
VGAHAGEYGAEALERM(+15.99)	1675.7623	16	5.7	559.5979	34.19	P69905	Oxidation (M)
YQKVVAGVANA	1118.6084	11	-0.3	560.3113	28.07	P68871:P02042
VLLPKKTESHHKAKGK	1800.0734	16	1.7	451.0264	14.96	Q6FI13
APSIHGGSGGR(+14.02)GVSVSSAR	1751.9026	19	2.3	438.9839	24.59	C9JM50:P08727	Methylation(KR)
LSTPDAVMGNPKVKAHGKK	1977.0829	19	-4.9	495.2756	25.48	P68871
PKKTESHHKAKGK	1474.8368	13	4.5	492.6218	14.96	Q6FI13
TALWGKVNVDEVGGEALGRLL	2196.1902	21	3.5	733.0732	49.31	P68871
FVELGTQPATQ	1189.5979	11	3.8	595.8085	33.90	P02652:V9GYM3
VLKQVHPDTGISSK	1507.8358	14	-1.1	503.6187	23.83	P62807:Q5QNW6:Q93079:Q8N257:O60814
VAHVDDMPNALSA	1338.6238	13	-1.7	670.3181	36.21	P69905
SKGTLVQTKGTGASGSFK	1752.9370	18	14.1	439.2477	22.87	P10412:P16403:P16402:P16401
KQVHPDTGISSK	1295.6833	12	8.2	432.9053	17.12	P62807:Q5QNW6:Q93079:Q8N257:O60814
KVLGAFSDGLAHLDNL	1668.8834	16	-0.6	557.3014	47.93	P68871:P02042
TNVKAAWGKVGAHAGEY(-18.01)	1739.8743	17	4.5	580.9680	29.48	P69905	Dehydration
VVSLGSPSGEVSHPRKT	1735.9216	17	-4.6	579.6451	26.88	C9JV77:P02765:NP_001341501.1:NP_001341502.1
AGVANALAHKYH	1250.6520	12	5.0	417.8934	24.68	P68871:P02042
HAVSEGTK(+31.99)AVTKYTSSK	1824.9218	17	6.9	457.2409	22.96	P62807:Q5QNW6:Q93079:Q8N257	Dihydroxy
SDLHAHKLRVDPV	1485.8052	13	3.3	496.2773	25.14	P69905
V(+43.01)LSPADKTNVK	1213.6666	11	0.4	607.8408	31.38	P69905	Carbamylation
YQKVVAGVAN	1047.5713	10	2.0	524.7939	26.71	P68871:P02042
SHGSAQVKGHGKKVADALTNA	2075.0872	21	4.3	519.7813	21.90	P69905
GHGKKVADALTNAVAH	1587.8481	16	1.8	530.2910	26.04	P69905
KALAAGGYDVEKNNSRIK	1933.0381	18	-0.3	484.2667	24.83	P16401
VHLTPEEKS(-18.01)AV	1190.6295	11	-1.6	596.3211	25.97	P68871	Dehydration
VADALTNAVAH	1080.5564	11	5.5	541.2885	30.85	P69905
SAYGGPVGAGIREV	1331.6833	14	-5.4	666.8453	35.29	P08729
MGNPKVKAHGKK	1293.7339	12	0.7	432.2522	20.57	P68871:P02042:ENSP00000327431.3:P69891:P69892:II_3425821:A0A2R8Y7X9
VQTKGTGASGSFKLNK	1621.8788	16	3.8	406.4785	23.14	P10412:P16403:P16402:P16401
VKAAWGKVGAHAGEYG	1599.8157	16	4.4	534.2815	27.30	P69905
SAPSADAPMFV	1091.4957	11	-2.7	546.7537	41.22	NP_001344872.1:P04406
PTTKTYFPH(+15.99)F	1253.6080	10	-4.7	418.8747	41.20	P69905	Oxidation (HW)
S(+42.01)ETAPAAPAAPAPAEKTPVKKKA	2272.2427	23	-1.0	758.4208	26.59	P10412	Acetylation (Protein N-term)
DKSKLKKTETQEKNPLPSKETIEQEKQAG	3311.7571	29	-0.3	663.3585	25.79	P62328
ANALAHKYH	1023.5250	9	0.3	512.7699	24.66	P68871:P02042
AGVANALAHKYH(+15.99)	1266.6469	12	4.1	423.2246	24.68	P68871:P02042	Oxidation (HW)
LSFPTTKTYFPHF	1584.7976	13	0.0	529.2731	48.44	P69905
PEPAKSAPAPKKGSKK	1619.9358	16	0.9	405.9916	3.05	P62807:O60814
RKASGPPVSELITK	1481.8566	14	-3.6	494.9577	29.51	P10412:P16403:P16402
S(+42.01)ETAPAAPAAPAPAEKTPVKKK	2201.2056	22	3.3	551.3105	24.22	P10412	Acetylation (Protein N-term)
SAKPAPPKPEPKP	1342.7607	13	1.9	448.5950	19.09	P05204:IP_750116
KVVAGVANALAHKYH	1576.8838	15	-3.4	526.6334	29.03	P68871:P02042
HAVSEGTKAVTK	1226.6619	12	-4.0	409.8929	16.39	P62807:Q5QNW6:Q93079:Q8N257:O60814
VAGVANALAHKYH(+15.99)	1365.7153	13	2.2	456.2467	27.34	P68871:P02042	Oxidation (HW)
SHGSAQVKGHGKKVADALTN	2004.0500	20	0.7	502.0201	20.42	P69905
VLAHHFGKEFTPPVQ	1705.8939	15	-0.3	569.6384	31.64	P68871
KVGAHAGEYGAEALER	1656.8219	16	-3.7	553.2792	26.77	P69905
AAHLPAEF(+31.99)TPAVH	1391.6833	13	-2.1	464.9008	37.71	P69905	Dihydroxy
PTTKTY(+15.99)FPHFD	1368.6350	11	-4.8	457.2168	36.54	P69905	Oxidation or Hydroxylation
LSSARPGGLGSSSL	1287.6782	14	-1.0	644.8458	32.10	P08729
Q(-17.03)APPAGKPQGPPPPPQGGRP	1912.9907	20	-0.1	638.6708	28.76	P10163:E9PAL0	Pyro-glu from Q
VKSPELQAEAK	1198.6558	11	6.0	400.5616	22.36	P02652:V9GYM3
VVYPW(+31.99)TQR	1079.5399	8	-3.2	540.7755	36.86	P68871:P02042:ENSP00000327431.3:P69891:P69892:II_3425821:A0A2R8Y7X9:P02100	Dihydroxy
TNVKAAWGKVGAHAGEY	1757.8849	17	1.8	440.4793	33.23	P69905
DLSHGSAQVKGHGKKVADALTN	2232.1611	22	-0.1	559.0475	26.11	P69905
NELRVAPEEHPV	1388.7048	12	1.9	463.9098	29.35	P60709:P63261:II_711659:XP_016860324.1:XP_016860323.1:A5A3E0:XP_016860322.1
VLLPKKTESHKAKSK	1693.0250	15	-0.1	424.2635	16.12	Q16777
LSAKPAPPKPEPRPKKASAK	2097.2422	20	2.8	420.4569	17.16	O00479
AAWGKVGAHAGEY	1315.6309	13	-1.7	439.5502	32.23	P69905
AAAGYDVEKNNSRIK	1634.8375	15	5.9	409.7191	23.40	P10412:P16403:P16402:P22492:II_137998
GVANALAHKYH	1179.6149	11	-6.1	590.8111	24.66	P68871:P02042
TNVKAAW(+15.99)GKVGAHAGEY	1773.8798	17	-7.1	592.2963	33.82	P69905	Oxidation (HW)
ALAAAGYDVEKNNSR	1577.7798	15	-1.0	526.9333	27.13	P10412:P16403:P16402:P22492:II_137998
K(+28.03)SAPATGGVKKPHRYRPGTVAL	2318.3335	22	-2.8	464.6727	24.07	Q71DI3:P68431:Q16695	Dimethylation(KR)
PDAVMGNPKVK	1154.6117	11	-9.4	578.3077	26.08	P68871:P02042
KPQGPPPPGKPQGPPPQGDNK	2117.1018	21	11.7	530.2889	21.56	P02812
FESFGDLSTPDAV	1383.6194	13	3.0	692.8190	44.89	P68871
FESFGDLSTPDAVMGNPKVK	2138.0354	20	2.6	713.6876	40.46	P68871
KAAWGKVGAHAGEYG	1500.7473	15	-0.1	501.2563	25.84	P69905
SDGLAHLDNL	1053.5090	10	-0.8	527.7614	40.69	P68871:P02042
AAWGKVGAHAGEY(-18.01)	1297.6204	13	2.1	649.8188	28.39	P69905	Dehydration
S(+42.01)ETAPAAPAAAPPAEKAPVKKK	2171.1948	22	0.3	543.8062	26.50	P16403	Acetylation (Protein N-term)
WGKVNVDEVGGEAL	1471.7307	14	-0.9	736.8719	39.41	P68871
GDLSTPDAVM(+15.99)GNPKVKAHGK	2037.0312	20	-0.6	510.2648	23.86	P68871	Oxidation (M)
LITKAVAASKER	1285.7717	12	-1.7	429.5971	20.74	P10412:P16403:P16402:P16401
LSFPTTKTYFPH	1437.7292	12	0.8	480.2507	38.77	P69905
VLSP(+31.99)ADKTNVK	1202.6506	11	1.4	401.8914	22.02	P69905	Dihydroxy
VLLPKKTESHHKAK	1614.9569	14	-6.5	404.7439	15.96	Q6FI13
VHLTPEEKS(-18.01)AVT	1291.6772	12	-4.0	431.5646	25.98	P68871	Dehydration
SSARPGGLGSSSL	1174.5942	13	-4.3	588.3019	31.98	P08729
GDLSTPDAVM(+15.99)GNPKVK	1643.8188	16	-3.3	548.9451	27.74	P68871	Oxidation (M)
AAHLPAEFT(+14.02)PAVH	1373.7091	13	-32.0	458.8957	38.34	P69905	Methylation(others)
WGKVNVDEVGGEA	1358.6466	13	1.1	680.3314	33.24	P68871
PTTKTY(+15.99)FPHF	1253.6080	10	2.2	418.8775	39.64	P69905	Oxidation or Hydroxylation
S(+42.01)ETAPAAPAAPAPAEK	1519.7517	16	-1.5	760.8820	29.32	P10412	Acetylation (Protein N-term)
LERPGGNEITR	1240.6523	11	4.8	414.5600	24.96	P02671
VNVDEVGGEALGRL	1426.7416	14	0.8	714.3787	41.85	P68871
SLVSKGTLVQTK	1259.7449	12	-1.4	420.9216	30.52	P10412:P16403:P16402:P16401
KALAAGGYDVEK	1220.6400	12	1.5	407.8879	25.97	P16401
ASVVAVSDGVIKVF	1389.7867	14	-28.7	695.8807	49.15	IP_603902
LLPKKTESHHKAKGK	1701.0049	15	9.2	426.2624	15.49	Q6FI13
GASGSFKLNK	1007.5400	10	1.0	504.7778	25.18	P10412:P16403:P16402:P16401
VGAHAGEYGAE(+14.02)ALER	1542.7426	15	-19.5	515.2448	30.16	P69905	Methylation(others)
SLGSPSGEVSHPRKT	1537.7848	15	3.5	513.6040	20.28	C9JV77:P02765:NP_001341501.1:NP_001341502.1
HAHKLRVDPVNFK	1559.8684	13	-3.6	520.9615	25.98	P69905
VQTKGTGASGSF	1138.5618	12	-2.1	570.2870	23.29	P10412:P16403:P16402:P16401
GDLSTPDAVMGNPK	1400.6605	14	0.6	701.3380	33.02	P68871
SHGSAQVKGHGKKVAD(-18.01)A	1657.8647	17	1.5	553.6297	20.42	P69905	Dehydration
KSTGGK(+42.01)APRKQLATK(+42.01)AAR	1952.1279	18	5.3	489.0418	19.28	Q71DI3:P68431:K7EK07:P84243	Acetylation (K)
YQKVVAGVAN(+.98)ALAHKYH	1868.9896	17	2.5	468.2558	35.99	P68871:P02042	Deamidation (NQ)
AKHAVSEGTKAVT	1297.6990	13	4.0	433.5753	16.47	P62807:Q5QNW6:Q93079:Q8N257:O60814
S(+42.01)ETAPAAPAAAPPAEK	1519.7517	16	-1.5	760.8820	29.32	P16403	Acetylation (Protein N-term)
S(+42.01)ETAPAETATPAPVEKSPAKKKATK	2579.3806	25	-3.4	645.8502	23.44	P16401	Acetylation (Protein N-term)
VGAHAGEYGAEA	1130.4993	12	0.0	566.2569	25.08	P69905
LSAKPAPPKPEPRP	1483.8511	14	1.8	495.6252	24.61	O00479
PGKPQGPPPQGDKSRSPR	1884.9917	18	2.3	472.2563	20.83	P02812:A0A0G2JRP6:P04280:NP_005030.2:G3V1M9:ENSP00000420826.2
LAHHFGKEFTPPVQ	1606.8256	14	-1.7	536.6149	30.25	P68871
AWGKVGAHAGEY	1244.5938	12	9.7	415.8759	31.40	P69905
STPDAVM(+15.99)GNPKVKAHGK	1751.8988	17	-0.3	438.9818	17.36	P68871	Oxidation (M)
FGDLSTPDAVM(+15.99)GNPKVK	1790.8872	17	-4.4	597.9670	37.81	P68871	Oxidation (M)
ALAAAGYDVEKNNS	1421.6786	14	-2.3	711.8449	31.96	P10412:P16403:P16402:P22492:II_137998
APSIHGGSGGRGVSVSSAR	1737.8870	19	2.8	435.4802	21.92	C9JM50:P08727
SPADKTNVK	958.5083	9	0.7	480.2618	21.61	P69905
AGNAARDNKKTRIIPRHLQ	2158.2195	19	2.3	432.6522	18.77	Q6FI13:Q9BTM1:Q16777:Q8IUE6
KREEAPSLRPAPPPISGGGYR	2234.1919	21	0.0	559.5552	31.59	P02675:II_618665
KPQGPPPPGKPQGPPPQGDKS	2090.0908	21	1.0	523.5305	21.59	P02812:A0A0G2JRP6:P04280:NP_005030.2:G3V1M9:ENSP00000420826.2
SPPGKPQGPPPQGGNQPQGPPPPPGKPQGPPPQGGN	3423.7070	36	1.6	856.9354	28.03	P02812:P04280:NP_005030.2:G3V1M9
TNVKAAW(+15.99)GK	989.5294	9	-2.5	495.7708	22.57	P69905	Oxidation (HW)
PGVTVKDVNQQE	1312.6622	12	5.7	657.3422	26.16	P39019
FGGPGTASRPSS	1119.5309	12	0.1	560.7728	24.31	P08670
GRPQGPPQQGGHQQGPPPPPPGKPQGPPPQGGRPQGPPQGQSP	4240.1172	43	0.2	849.0309	29.01	A0A0A0MT31:P02810:ENSP00000379682.3:A0A087WV42:NP_001278244.1:A0A087WZY1
KALAAAGYDVEK	1234.6556	12	2.0	412.5600	27.61	P10412:P16403:P16402:P22492:II_137998
HAGEYGAEALER	1301.6000	12	-0.2	434.8738	29.54	P69905
EFTPAVHASLDK	1313.6615	12	-0.4	438.8943	30.00	P69905
KPQGPPPPGKPQGPPAQGGS	1877.9747	20	2.5	627.0004	22.56	P04280:NP_005030.2:G3V1M9:ENSP00000420826.2
S(+42.01)ETAPAAPAAAPPAEKAPVKKKAAK	2441.3640	25	-1.6	489.2793	24.59	P16403	Acetylation (Protein N-term)
GDLSTPDAVM(+15.99)GNPKVKAHGKK	2165.1262	21	-3.4	542.2870	26.63	P68871	Oxidation (M)
VVYPW(+15.99)TQRF	1210.6135	9	1.1	606.3147	40.59	P68871:P02042:ENSP00000327431.3:P69891:P69892:II_3425821:A0A2R8Y7X9:P02100	Oxidation (HW)
AIRNDEELNKL	1313.6938	11	6.1	438.9079	30.07	Q6FI13:Q9BTM1:Q16777
STPDAVMGNPKVK	1342.6914	13	0.9	448.5715	26.92	P68871
TNVKAAW(+15.99)GKVGAHAGEYGAEALER	2500.2458	24	4.5	626.0715	33.57	P69905	Oxidation (HW)
TEAPLNPKANREKMTQI	1940.0149	17	0.0	647.6789	27.95	P60709:P63261:II_711659:A6NL76:P62736:P68032:P68133:XP_016860223.1:XP_016860222.1:XP_011509518.1:XP_016859648.1:P0CG38:XP_011509972.1
SYSTTAVVTNPKE	1395.6881	13	1.2	698.8522	26.74	A0A087WV45:P02766:II_3429875:A0A087WT59
PDAVMGNPKVKAHGK	1547.8242	15	2.5	516.9500	21.57	P68871:P02042
SDK(+42.01)PDMAEIEKF	1450.6649	12	-3.9	726.3369	43.80	P62328	Acetylation (K)
VHLTPEEKS(-18.01)	1020.5240	9	2.2	511.2704	25.08	P68871	Dehydration
Y(+15.99)QKVVAGVAN	1063.5662	10	1.7	532.7913	24.49	P68871:P02042	Oxidation or Hydroxylation
RVAPEEHPVL	1145.6193	10	-2.4	573.8156	28.24	P60709:P63261:II_711659:XP_016860324.1:XP_016860323.1:A5A3E0:XP_016860322.1
S(+42.01)DKPDM(+15.99)AEIEK	1319.5914	11	2.0	660.8043	29.76	P62328	Acetylation (Protein N-term); Oxidation (M)
Q(-17.03)GSQELPREK	1153.5728	10	2.0	577.7948	23.18	P01876	Pyro-glu from Q
LSSARPGGLGSS	1087.5621	12	6.0	544.7916	24.82	P08729
ASGGGVPTDEEQATGLERE	1901.8602	19	3.7	634.9630	33.05	P10606
LPAEFTPAVH	1080.5603	10	0.1	541.2875	37.69	P69905
NKRSTITSREIQTA	1603.8641	14	-2.3	535.6274	22.27	P62807:Q5QNW6:Q93079:O60814
KVADALTNAVAH	1208.6514	12	-5.2	403.8890	29.41	P69905
APPAGKPQGPPPPPQGGRP	1801.9586	19	-0.1	601.6601	24.65	P10163:E9PAL0
W(+15.99)GKVNVDEVGGEA	1374.6415	13	-2.1	688.3266	35.55	P68871	Oxidation (HW)
ASVSTVLTSKY	1154.6183	11	-7.3	578.3122	34.37	P69905
VLSPADKTNVKA	1241.6979	12	2.8	414.9077	25.67	P69905
AHHFGKEFTPPVQ	1493.7415	13	2.8	498.9225	29.73	P68871
VHLTPEEKSAVT(-18.01)	1291.6772	12	-3.1	646.8439	34.44	P68871	Dehydration
KKTETQEKNPLPSKETIEQEKQAG	2740.4243	24	0.7	686.1138	24.22	P62328
RDNIQGITKPAIRR	1636.9485	14	-10.8	410.2400	25.59	P62805
HLPAEFTPAVH	1217.6193	11	-3.4	609.8148	34.97	P69905
KSTGGK(+42.01)APRKQLATK	1611.9420	15	3.4	403.9941	16.38	Q71DI3:P68431:K7EK07:P84243:Q16695	Acetylation (K)
ITKAVAASKERSGV	1415.8096	14	-1.6	472.9431	22.94	P10412:P16403:P16402
LASVSTVLTSKYR	1423.8035	13	-3.0	475.6070	34.30	P69905
AHHFGKEFTPPVQAA	1635.8157	15	-2.3	546.2779	30.25	P68871
NELRVAPEEHPVLL	1614.8729	14	-3.3	539.2964	37.57	P60709:P63261:II_711659:XP_016860324.1:XP_016860323.1:A5A3E0:XP_016860322.1
KVLGAFSDGLAHL	1326.7295	13	6.7	443.2534	42.14	P68871:P02042
EEVSGNVSPGTR	1230.5840	12	-3.1	616.2974	22.13	P02671
SETGAGKHVPRAVF	1454.7629	14	1.8	485.9291	27.80	F8VRK0:F8VX09:F8VWV9:F8VRZ4:F8VS66:II_769841:F8VQQ4:F8VVB9:A0A1W2PQM2:P68363:NP_001290045.1:II_769854:Q9BQE3:Q71U36:F5H5D3
SGGTTM(+15.99)YPGIADR	1340.6030	13	-8.9	671.3028	31.94	P60709:P63261:A6NL76:P62736:P68032:P68133	Oxidation (M)
LSSARPGGLGSSS	1174.5942	13	0.5	588.3047	24.67	P08729
VREIAQDFKTDL	1433.7513	12	-3.6	478.9227	35.70	Q71DI3:P68431:K7EK07:P84243
V(+43.01)HLTPEEKSA	1152.5775	10	0.4	577.2963	28.17	P68871	Carbamylation
PTTKTYFPH	1090.5447	9	1.2	546.2803	27.76	P69905
IAGEASRLAHYNKR	1584.8484	14	3.1	529.2917	24.06	P62807:Q5QNW6:Q93079:O60814
LSFPTTKTYFPHFD	1699.8246	14	0.4	567.6157	45.85	P69905
AN(-17.03)ALAHKYH	1006.4984	9	4.0	504.2585	27.37	P68871:P02042	Ammonia-loss (N)
TY(+31.99)FPHFDLSHGSAQVK	1864.8744	16	2.4	467.2270	36.96	P69905	Dihydroxy
VLSPADKTNVK	1170.6608	11	2.1	586.3389	22.32	P69905
TNVKAAW(+31.99)GKVGAHAGEYGAEALER	2516.2407	24	-5.9	630.0637	33.36	P69905	Dihydroxy
LSPADKTNVK	1071.5924	10	0.9	536.8040	21.61	P69905
SPPGKPQGPPPQGGKPQGPPPQGGN	2357.1875	25	-1.4	786.7354	22.79	A0A0G2JRP6:ENSP00000420826.2
AAHLPAEFTPAVHAS	1517.7626	15	-5.3	506.9255	36.76	P69905
VANALAHKYH	1122.5934	10	-5.7	562.3008	27.36	P68871:P02042
KPQGPPPPGKPQGPPPQGDKSRSP	2430.2766	24	-3.6	608.5742	21.33	P02812:A0A0G2JRP6:P04280:NP_005030.2:G3V1M9:ENSP00000420826.2
HLTPEEKSAV	1109.5717	10	3.7	555.7952	21.80	P68871
KGHGKKVADALTN(-18.01)	1319.7310	13	-0.5	660.8724	24.24	P69905	Dehydration
KASGPPVSELITK	1325.7554	13	-1.2	442.9252	32.30	P10412:P16403:P16402
GAHAGEYGAEALERM(+15.99)	1576.6940	15	3.9	526.5740	33.23	P69905	Oxidation (M)
SQGPPPPGKPQGPPPQGGSKS	1981.0017	21	-1.7	661.3400	21.59	P02812
NKRSTITSREIQ	1431.7794	12	7.1	478.2704	18.86	P62807:Q5QNW6:Q93079:O60814
S(+42.01)DKPDM(+15.99)AEIEKFDKS	1796.8138	15	-0.9	599.9447	36.54	P62328	Acetylation (Protein N-term); Oxidation (M)
VGAHAGEY(+15.99)GAEAL	1259.5781	13	0.3	630.7965	31.47	P69905	Oxidation or Hydroxylation
VHLTPEEKSAVTAL	1493.8090	14	-1.9	498.9426	34.46	P68871
A(+119.04)WGKVGAHAGEYG	1420.6523	13	-13.4	474.5517	29.18	P69905	Pyridylacetyl
VSKGTLVQTKGTGASG	1489.8101	16	-1.4	497.6099	21.44	P10412:P16403:P16402:P16401
KLHVDPENF	1097.5505	9	-3.6	549.7806	31.73	P68871:P02042:ENSP00000327431.3:P69891:P69892:II_3425821:A0A2R8Y7X9:P02100
AGEASRLAHYNK	1315.6632	12	-3.4	439.5602	25.14	P62807:Q5QNW6:Q93079:O60814
SPPGKPQGPPPQG	1242.6356	13	24.4	622.3403	21.47	P02812:A0A0G2JRP6:P04280:NP_005030.2:G3V1M9:ENSP00000420826.2
TVINQTQKENLR	1442.7842	12	-2.4	481.9342	25.10	F2Z388:IP_581932:P42766
TVINQTQKENIR	1442.7842	12	-2.4	481.9342	25.10	IP_755459
Q(-17.03)GFFPQEPLSV	1230.5920	11	3.1	616.3052	52.93	P01876	Pyro-glu from Q
TNVKAAWGK	973.5345	9	2.7	487.7758	22.57	P69905
VAHVDDM(+15.99)PNALSA	1354.6187	13	-0.3	678.3164	36.21	P69905	Oxidation (M)
VHLTP(+31.99)EEKSAVT	1341.6776	12	-3.3	448.2317	25.97	P68871	Dihydroxy
T(+79.97)YFPHFDLSHGSAQVK	1912.8508	16	12.2	479.2258	36.95	P69905	Phosphorylation (STY)
VLLPKKTESHH	1287.7299	11	0.9	430.2509	17.70	Q6FI13
KPQGPPPPGKPQGPPPQGDK	2003.0587	20	2.5	501.7732	21.38	P02812:A0A0G2JRP6:P04280:NP_005030.2:G3V1M9:ENSP00000420826.2
KGHGKKVADALT(-18.01)N	1319.7310	13	-0.5	660.8724	24.24	P69905	Dehydration
AAHLPAEF(+31.99)TPAVHASLDK	1905.9584	18	3.6	477.4986	35.05	P69905	Dihydroxy
NALAHKYH	952.4879	8	1.5	477.2519	27.37	P68871:P02042
PTTKTYF(+31.99)PHF	1269.6029	10	-1.5	424.2076	37.72	P69905	Dihydroxy
PTTKTYFPH(+15.99)FD	1368.6350	11	7.9	457.2226	39.96	P69905	Oxidation (HW)
GKVNVDEVGGEALGRL	1611.8580	16	-1.5	538.2925	38.12	P68871
PTTKTY(+31.99)FPHF	1269.6029	10	1.5	424.2089	38.08	P69905	Dihydroxy
AAAAAAALQAKSDEK	1414.7416	15	-0.5	472.5876	24.07	H3BU31:II_745108:P36578:H3BM89
SSSAGPGLLKA	986.5396	11	-3.1	494.2755	32.16	P08729
TNVKAAWGKVGA	1200.6615	12	3.3	401.2291	30.98	P69905
P(+31.99)TTKTYFPHF	1269.6029	10	-1.5	424.2076	37.72	P69905	Dihydroxy
STITSREIQTA	1205.6251	11	3.8	603.8221	28.62	P62807:Q5QNW6:Q93079:O60814
SDK(+42.01)PDM(+15.99)AEIEKF	1466.6599	12	-4.3	734.3341	40.37	P62328	Acetylation (K); Oxidation (M)
LAAPPGHQLHRAHYD	1681.8436	15	4.3	421.4700	21.73	C9JV77:P02765:NP_001341501.1:NP_001341502.1
T(+14.02)YFPHFDLSHGSAQVK	1846.9001	16	-20.6	462.7228	36.95	P69905	Methylation(others)
GHGKKVADALTNA	1280.6837	13	3.2	427.9032	21.88	P69905
FSDGLAHLDN	1087.4934	10	-3.1	544.7523	34.95	P68871:P02042
EGSALGKQLN	1015.5298	10	0.1	508.7722	27.77	P02647
AAHLPAEFTPAVHA	1430.7306	14	-4.8	477.9152	36.36	P69905
PAVHASLDKF	1083.5713	10	-8.7	542.7882	31.33	P69905
VVY(+79.96)PWTQRF	1274.5753	9	12.9	638.3032	44.27	P68871:P02042:ENSP00000327431.3:P69891:P69892:II_3425821:A0A2R8Y7X9	Sulfation
GSSFGSGAGSSSFSR	1376.5956	15	2.8	689.3070	29.75	P05787
AQLGGPEAAKSDETAAK	1642.8162	17	-0.2	548.6125	23.74	P04792
S(+43.01)GRGKGGKGLGKGGAK(+42.01)	1498.8328	16	-10.5	500.6129	18.57	P62805	Carbamylation; Acetylation (K)
KGKADAGKEGNN(+.98)PAENGDAKTDQAQKAEGAGDAK	3341.5718	34	-3.8	669.3191	17.61	P05204:IP_750116	Deamidation (NQ)
KSTGGK(+42.01)APRKQLATK(+14.02)VAR	1952.1643	18	-13.3	489.0418	19.28	Q16695	Acetylation (K); Methylation(KR)
AHVDDMPNALSAL	1352.6394	13	-2.9	677.3250	41.94	P69905
NYKPPAQKSIQE	1401.7252	12	-2.9	468.2477	23.88	P52565:II_711507:II_711506:J3KRE2:J3KS60:NP_001288171.1:J3KRY1:NP_001288172.1:J3QQX2:J3KTF8
VHLTPEEK	951.5025	8	-1.4	476.7579	21.17	P68871:P02042
VNLPINGNGKQ	1152.6251	11	4.2	577.3223	30.43	II_780473:A8MX94:P09211
DNIQGITKPAIR	1324.7462	12	1.3	442.5899	30.18	P62805
KPQGPPPPGKPQGPPPQGGSK	2032.0853	21	2.1	509.0297	21.27	P02812:A0A0G2JRP6
IKTVETRDGQVINETSQHHDD	2421.1521	21	-0.4	606.2950	25.90	P08670
TDTERLIGDAAKNQV	1629.8322	15	3.8	544.2867	31.65	P11142:E9PKE3:E9PNE6:E9PLF4:E9PK54:E9PQK7:E9PQQ4:E9PI65:E9PPY6:E9PN25:II_782027:II_782021:II_782022:II_782026:II_782023:A0A0G2JIW1:P0DMV8:P34931:Q53FA3:P54652
ALAAAGYDVEK	1106.5608	11	0.2	554.2878	30.89	P10412:P16403:P16402:P22492:II_137998
RSTITSREIQTA	1361.7263	12	-2.4	454.9150	24.55	P62807:Q5QNW6:Q93079:O60814
HAVSEGTKAVTKYTSS	1664.8369	16	2.8	555.9545	23.92	P62807:Q5QNW6:Q93079:Q8N257
AAHLPAE(+14.02)FTPAVHASLDK	1887.9843	18	-7.7	472.9997	35.13	P69905	Methylation(others)
STTAVVTNPKE	1145.5928	11	2.5	573.8051	22.48	A0A087WV45:P02766:II_3429875:A0A087WT59
VLSPADKTNVKAAW(+31.99)GK	1715.9205	16	3.1	429.9887	29.17	P69905	Dihydroxy
VAHVDDMPNALSALSDL	1766.8508	17	4.1	884.4363	50.66	P69905
LDEERQGPPLG	1209.5989	11	7.3	605.8112	29.29	A0A0A0MT31:A0A087WV42:NP_001278244.1:A0A087WZY1
IDEERQGPPLG	1209.5989	11	7.3	605.8112	29.29	P02810:ENSP00000379682.3
K(+28.03)STGGK(+42.01)APRKQLATK	1639.9733	15	-3.5	410.9991	16.80	Q71DI3:P68431:K7EK07:P84243:Q16695	Dimethylation(KR); Acetylation (K)
SKKLNVTEQEKI	1415.7983	12	3.5	472.9417	23.67	K7EM90:II_3418410
GAFSDGLAHLDN	1215.5520	12	0.6	608.7836	38.74	P68871:P02042
W(+31.99)GKVNVDEVGGEAL	1503.7205	14	0.1	752.8676	39.42	P68871	Dihydroxy
WGKVNVDEVGGEALG	1528.7521	15	-1.0	765.3826	37.62	P68871
VAGVANALAH(+15.99)KYH	1365.7153	13	-4.2	456.2438	28.93	P68871:P02042	Oxidation (HW)
Q(-17.03)KVVAGVAN	867.4814	9	-5.4	434.7456	28.95	P68871:P02042	Pyro-glu from Q
NVDEVGGEALGRLL	1440.7572	14	-3.2	721.3835	46.93	P68871
VAHVDDMPNALS	1267.5867	12	-0.6	634.8002	34.63	P69905
DKSKLKKTETQEKNPLPSKETIEQEKQAGES	3527.8318	31	-3.5	706.5712	23.88	P62328
VAHVDDM(+15.99)PNALS	1283.5815	12	1.0	642.7987	32.80	P69905	Oxidation (M)
AAHLPAEFTP(+31.99)AVH	1391.6833	13	-3.9	464.8999	35.29	P69905	Dihydroxy
HAHKLRVD(-18.01)	956.5304	8	2.8	479.2738	21.59	P69905	Dehydration
A(+119.04)WGKVGAHAGEYGAEALER	2089.9968	19	-11.5	523.5005	34.44	P69905	Pyridylacetyl
VETRDGQVINETSQHHDD	2078.9253	18	0.8	520.7390	21.77	P08670
SGGTTMYPGIADR	1324.6082	13	-4.0	663.3087	31.90	P60709:P63261:A6NL76:P62736:P68032:P68133
TNVKAAWGKVG	1129.6244	11	-4.0	565.8172	29.85	P69905
LISGKPEGRRPQGGN	1564.8434	15	1.9	522.6227	20.34	P10163:E9PAL0
AAHLP(+31.99)AEFTPAVH	1391.6833	13	-3.9	464.8999	35.29	P69905	Dihydroxy
VLSPADKTNVKAAWGKVGAHAG	2176.1753	22	5.2	545.0540	31.40	P69905
Q(-17.03)GSQELPREKY	1316.6360	11	5.5	659.3289	27.90	P01876	Pyro-glu from Q
AHVDDM(+15.99)PNALSA	1255.5503	12	2.9	628.7842	32.38	P69905	Oxidation (M)
VHLTPEEKSAVT(+14.02)	1323.7034	12	-29.5	442.2287	26.23	P68871	Methylation(others)
RAELQEGARQKL	1397.7738	12	2.0	466.9328	22.26	P02647
AAW(+15.99)GKVGAHAGEYGAEALER	2057.9919	20	-4.8	515.5028	34.44	P69905	Oxidation (HW)
SPADKTNVKA	1029.5454	10	0.8	515.7804	25.67	P69905
LLRKGNYAER	1218.6832	10	-9.0	407.2314	18.05	Q6FI13:Q9BTM1:Q16777:Q8IUE6
VLSPADKTNVKAA	1312.7350	13	2.4	438.5866	24.09	P69905
W(+31.99)GKVNVDEVGGEA	1390.6365	13	1.0	696.3262	35.57	P68871	Dihydroxy
VLSPADKTNV	1042.5658	10	0.8	522.2906	27.02	P69905
GTGASGSFKLN(+.98)K	1166.5931	12	-11.5	584.2971	28.33	P10412:P16403:P16402:P16401	Deamidation (NQ)
S(+42.01)ETAPAAPAAAPPAEKAPVKK	2043.1000	21	0.3	682.0408	27.33	P16403	Acetylation (Protein N-term)
PEPAKSAPAPK	1091.5974	11	-0.4	546.8058	16.90	P62807:O60814
KVVNPTQK	912.5392	8	2.5	457.2780	16.01	P01009:A0A024R6I7
GAANFREAM	965.4388	9	5.5	483.7294	28.61	K7EM90:II_3418410
VNVDEVGGEAL	1100.5349	11	-5.9	551.2715	37.44	P68871
VGAHAGEY(+79.96)GAEALER	1608.6838	15	27.1	537.2498	29.16	P69905	Sulfation
VLSPADKTNVKAAW(+15.99)G	1571.8307	15	-4.7	524.9484	32.21	P69905	Oxidation (HW)
AWGKVGAHAGEYGAEALER	1970.9598	19	0.0	493.7472	34.12	P69905
FYNELRVAPEEHPV	1698.8365	14	0.0	567.2861	34.66	P60709:P63261:II_711659:XP_016860324.1:XP_016860323.1:A5A3E0:XP_016860322.1
VVAGVANALAH	1020.5716	11	-2.2	511.2919	32.26	P68871:P02042
LSFPTTKTYF	1203.6176	10	-3.1	602.8142	43.47	P69905
GTGASGSFKLNKK	1293.7041	13	3.2	432.2433	20.63	P10412:P16403:P16402:P16401
GTGASGSFKL	923.4712	10	-0.3	462.7427	34.76	P10412:P16403:P16402:P22492:II_137998:P16401
KASGPPVSEL	983.5287	10	-3.1	492.7701	33.82	P10412:P16403:P16402
QPQGPPPPPGKPQGPPPQGGN	2028.0176	21	-1.6	677.0121	26.25	P02812:A0A0G2JRP6:P04280:NP_005030.2:G3V1M9
R(+42.01)AQLGGPEAAKS(+79.96)DETAAK	1920.8846	18	74.3	481.2641	18.91		Acetylation (Protein N-term); Sulfation
VLLPKKTESHKPGKNK	1803.0730	16	1.6	451.7762	16.60	Q8IUE6
KGHGKKVADALTNA	1408.7786	14	-3.6	470.5984	18.71	P69905
S(+43.01)IRVTQKSYK	1251.6935	10	-8.2	626.8489	31.33	P05787	Carbamylation
K(+42.01)SAPATGGVKKPHRYRPGTVAL	2332.3127	22	14.8	467.4767	24.15	Q71DI3:P68431:Q16695	Acetylation (N-term)
VVYPWTQR	1047.5502	8	-1.2	524.7817	36.87	P68871:P02042:ENSP00000327431.3:P69891:P69892:II_3425821:A0A2R8Y7X9:P02100
V(+42.01)HLTPEEK	993.5131	8	9.0	497.7683	31.20	P68871:P02042	Acetylation (Protein N-term)
SLYASSPGGVYATR	1427.7045	14	-3.8	714.8568	32.16	P08670
S(+42.01)ETAPAETATPAPVEKSPAKKKATKK	2707.4756	26	5.0	542.5051	21.23	P16401	Acetylation (Protein N-term)
VVAGVANALAHKYH(+15.99)	1464.7837	14	1.2	489.2691	30.71	P68871:P02042	Oxidation (HW)
MDYPKQTQV	1108.5223	9	5.0	555.2712	27.28	P06396:A0A0A0MS51:XP_016870134.1:NP_001340005.1:XP_011516887.1:A0A0A0MT01:XP_024303290.1
AGVAN(-17.03)ALAHKYH	1233.6254	12	6.3	412.2183	27.37	P68871:P02042	Ammonia-loss (N)
TVTPAKAVTTPGK	1269.7292	13	-7.9	424.2470	23.84	C9JLB1:C9JYW2:C9JWL1:C9J1H7:II_640915:P19338
VDDMPNALSALSDL	1459.6864	14	-11.7	730.8419	54.23	P69905
VDDMPNALSAL	1144.5435	11	-3.1	573.2772	50.61	P69905
M(+31.99)FLSFPTTK	1102.5369	9	-2.7	552.2742	43.63	P69905	Sulphone
LEGKVLPGVDA	1096.6128	11	-2.1	549.3125	35.90	P00558
VGAHAGEYGAEAL	1243.5833	13	-0.5	622.7986	31.17	P69905
VHLTPEEKSAVTAL(+14.02)	1507.8246	14	-22.8	503.6040	34.59	P68871	Methylation(C-term)
AAHLPAE(+14.02)FTPAVH	1373.7091	13	-26.8	458.8980	35.09	P69905	Methylation(others)
LVVYPW(+15.99)TQRF	1323.6975	10	-1.2	662.8552	47.94	P68871:P02042:ENSP00000327431.3:P69891:P69892:II_3425821:A0A2R8Y7X9:P02100	Oxidation (HW)
VVY(+79.97)PWTQRF	1274.5848	9	8.4	638.3051	44.42	P68871:P02042:ENSP00000327431.3:P69891:P69892:II_3425821:A0A2R8Y7X9:P02100	Phosphorylation (STY)
AAHLPAEFTPAVHASLDKFL	2134.1211	20	-2.1	534.5364	47.99	P69905
VHLTPEE(+14.02)KSAVT	1323.7034	12	-31.1	442.2280	25.97	P68871	Methylation(others)
TN(+.98)VKAAWGKVGAHAGEYGAEALER	2485.2349	24	5.8	622.3196	33.52	P69905	Deamidation (NQ)
DLMAHMASKE	1131.5052	10	-1.7	566.7589	27.91	NP_001344872.1:P04406
HLTPEEKSAVTA	1281.6565	12	-1.0	641.8349	23.99	P68871
SAYGGPVGAGIR	1103.5723	12	-1.8	552.7924	31.55	P08729
AGEASRLAHYNKRSTI	1772.9281	16	2.4	444.2404	23.67	P62807:Q5QNW6:Q93079:O60814
KGHGKKVADALTNAV	1507.8470	15	0.7	503.6233	24.28	P69905
AGLQFPVGR	943.5239	9	1.4	472.7699	36.33	Q6FI13:Q9BTM1:Q16777:Q8IUE6
HLPAEFTPAVHAS	1375.6884	13	-3.4	459.5685	35.01	P69905
S(+42.01)ETAPAAPAAAPPAEKAPVKKKAA	2313.2690	24	-0.1	579.3245	24.79	P16403	Acetylation (Protein N-term)
LITKAVAASKERSGV	1528.8937	15	7.3	510.6422	23.60	P10412:P16403:P16402
AIRNDEELNK	1200.6099	10	-0.6	401.2103	19.11	Q6FI13:Q9BTM1:Q16777
TKAVAASKERSGV	1302.7255	13	7.2	435.2522	15.27	P10412:P16403:P16402
VHLTPEEK(+14.02)SAVT	1323.7034	12	-31.1	442.2280	25.97	P68871	Methylation(KR)
V(+27.99)HLTPEEK	979.4974	8	-11.5	490.7504	30.43	P68871:P02042	Formylation (Protein N-term)
IAGEASRLAHYNK	1428.7473	13	-2.6	477.2551	25.12	P62807:Q5QNW6:Q93079:O60814
A(+119.04)WGKVGAHAGEY	1363.6309	12	-11.4	455.5457	32.89	P69905	Pyridylacetyl
RVDPVNFK	973.5345	8	-1.0	487.7740	27.21	P69905
PTTKTYFP(+31.99)HF	1269.6029	10	1.2	424.2088	41.22	P69905	Dihydroxy
VLSPADKTNVKAAWG	1555.8358	15	-0.4	519.6190	32.21	P69905
VYGGETKMVET	1212.5696	11	0.3	607.2922	27.01	P01591
KLHVDPEN(-18.01)	932.4716	8	2.3	467.2441	33.38	P68871:P02042:ENSP00000327431.3:P69891:P69892:II_3425821:A0A2R8Y7X9	Dehydration
PAVHASLDK	936.5029	9	3.8	469.2605	33.80	P69905
SDGLAHLDNLKG	1238.6255	12	-0.9	620.3195	31.09	P68871:P02042
AAW(+31.99)GKVGAHAGEY	1347.6207	13	0.8	450.2145	32.24	P69905	Dihydroxy
VGAHAGEYGAEALERMFLSFPTTK	2581.2634	24	-3.7	646.3207	50.78	P69905
SHGSAQVKGHGKKVADALT(-18.01)	1871.9966	19	4.3	469.0084	20.42	P69905	Dehydration
KVLR(+28.03)DNIQGITKPAIR	1849.1261	16	-4.5	463.2867	29.66	P62805	Dimethylation(KR)
VDIINAKQ	899.5076	8	0.4	450.7613	28.01	P60174:IP_671464
FLSFPTTKTYFPH	1584.7976	13	6.4	529.2766	43.18	P69905
FTPPVQAA	829.4333	8	-0.5	415.7238	35.90	P68871
DLSHGSAQVK	1040.5250	10	-0.4	521.2696	18.47	P69905
AAHLPAEFTPAVHASLD	1745.8737	17	-1.8	582.9641	39.09	P69905
AAHLPAEF(+31.99)TPAVHASLDKF	2053.0269	19	-69.6	514.2283	41.35	P69905	Dihydroxy
VSKGTLVQTK	1059.6288	10	4.9	530.8243	18.88	P10412:P16403:P16402:P16401
DLSHGSAQVKGHGKKVADALT	2118.1182	21	4.5	530.5392	24.85	P69905
VGAHAGEYGAEALE	1372.6259	14	0.2	687.3203	30.10	P69905
S(+42.01)ETAPLAPTIPAPAEK	1633.8562	16	5.7	817.9401	41.89	P16402	Acetylation (Protein N-term)
VLSP(+31.99)ADKTNV	1074.5557	10	1.1	538.2857	25.53	P69905	Dihydroxy
HAHKLRVDPVNF	1431.7734	12	1.7	478.2659	29.25	P69905
LEEYTKKLNTQ	1365.7140	11	0.9	456.2457	24.34	P02647
STPDAVM(+15.99)GNPKVK	1358.6864	13	-1.2	453.9022	25.83	P68871	Oxidation (M)
V(+43.01)HLTPEEK	994.5083	8	1.7	498.2623	29.89	P68871:P02042	Carbamylation
LSFPTTKT	893.4858	8	-1.9	447.7493	33.93	P69905
IKTVETR(+.98)DGQVINETSQHHDD	2422.1360	21	-5.3	606.5381	26.72	P08670	Deamidation (R)
VHLTP(+31.99)EEKSAV	1240.6299	11	5.5	414.5528	25.07	P68871	Dihydroxy
GSSFGSGAGSSSF	1133.4625	13	3.9	567.7407	36.75	P05787
LVVYPWTQRF	1307.7026	10	-3.7	654.8562	50.27	P68871:P02042:ENSP00000327431.3:P69891:P69892:II_3425821:A0A2R8Y7X9:P02100
FQTVTDYGKDL	1285.6190	11	-4.4	643.8140	36.87	P02652:V9GYM3
KKALAAAGYDVEK	1362.7506	13	1.8	455.2583	23.88	P10412:P16403:P16402:P22492:II_137998
VLSPADKTNVKAAW(+31.99)G	1587.8257	15	-0.5	530.2822	30.55	P69905	Dihydroxy
FGKEFTPPVQAA	1290.6608	12	-1.9	646.3364	35.72	P68871
Q(-17.03)KVPPEWK	993.5283	8	-5.1	497.7689	32.71	P02671	Pyro-glu from Q
KHAVSEGTKAVTKY	1517.8202	14	-6.2	506.9442	18.40	P62807:Q5QNW6:Q93079:Q8N257:O60814
HVDDMPNALSA	1168.5183	11	-1.8	585.2654	34.14	P69905
VDDMPNALSA	1031.4594	10	-4.6	516.7346	37.52	P69905
NVKAAWGKVGAHAGEYG	1713.8586	17	-0.3	572.2933	30.81	P69905
GDLSTPDAV	873.4080	9	0.0	437.7113	31.58	P68871
VAHVDDM(+15.99)PNAL	1196.5496	11	-4.8	599.2792	36.58	P69905	Oxidation (M)
VVAGVANALAH(+15.99)KYH	1464.7837	14	2.3	489.2696	34.00	P68871:P02042	Oxidation (HW)
GVAN(-17.03)ALAHKYH	1162.5883	11	2.3	582.3027	27.68	P68871:P02042	Ammonia-loss (N)
AHVDDM(+15.99)PNAL	1097.4812	10	-0.4	549.7477	32.40	P69905	Oxidation (M)
KVGAHAGEYGAEAL	1371.6782	14	-2.7	458.2321	28.42	P69905
AAHLPAEFTPA	1123.5662	11	-1.1	562.7897	35.40	P69905
VGAHAGEY(+79.97)GAEALER	1608.6932	15	5.3	537.2412	27.91	P69905	Phosphorylation (STY)
DVNQQEFVR	1133.5465	9	8.8	567.7855	30.43	P39019
GKVGAHAGEYG	1044.4988	11	-6.1	523.2535	17.80	P69905
EVGGEALGRL	999.5349	10	-0.1	500.7747	34.85	P68871
TNVKAAWGKVGAHAGEYGAE	2014.9861	20	0.7	504.7542	29.96	P69905
NVKAAWGK	872.4868	8	3.9	437.2524	25.77	P69905
KEFTPPVQAA	1086.5709	10	-9.2	544.2877	30.89	P68871
VLSPADKTN	943.4974	9	-1.7	472.7552	20.11	P69905
VVYPW(+31.99)TQRF	1226.6084	9	-4.4	614.3088	40.17	P68871:P02042:ENSP00000327431.3:P69891:P69892:II_3425821:A0A2R8Y7X9:P02100	Dihydroxy
VGAHAGEYGAEALER(+14.02)	1542.7426	15	-30.4	515.2391	28.88	P69905	Methylation(KR)
RVVDLMAHMASKE	1485.7432	13	-4.7	496.2527	33.57	NP_001344872.1:P04406
GHGKKVADALTNAV	1379.7521	14	2.2	460.9257	26.51	P69905
TNVKAAWGKVGAH(+15.99)AGEYGAEALER	2500.2458	24	-3.5	626.0665	29.24	P69905	Oxidation (HW)
VYGGETKM(+15.99)VET	1228.5646	11	0.0	615.2896	27.01	P01591	Oxidation (M)
DEPPQSPWDRVK	1452.6997	12	-1.0	485.2401	31.90	P02647
L(+163.05)PSKETIEQEKQ	1591.7915	12	45.1	531.6284	24.89	P62328	Phenethyl isothiocyanate
HLTPEEKS(-18.01)A	992.4927	9	2.0	497.2546	21.80	P68871	Dehydration
STVLTSKY	897.4807	8	3.4	449.7491	27.59	P69905
VAGVANALAHK	1049.5981	11	5.1	525.8090	25.41	P68871:P02042
V(+27.99)VAGVANALAHKYH	1476.7837	14	-50.6	493.2436	31.37	P68871:P02042	Formylation
DSHSLTTNIM(+15.99)E	1262.5449	11	3.2	632.2817	35.08	P02671	Oxidation (M)
GDLSTPD(+21.98)AV	895.3899	9	-8.5	448.6984	30.59	P68871	Sodium adduct
AAW(+31.99)GKVGAHAGEYG	1404.6422	14	2.1	469.2223	28.39	P69905	Dihydroxy
KAVAASKER	958.5559	9	-4.4	480.2831	21.63	P10412:P16403:P16402:P16401
KVADALTNAV	1000.5553	10	-4.3	501.2828	31.92	P69905
STPDAVMGNPKV	1214.5966	12	-8.3	608.3005	30.73	P68871
AAGGVGSIVR	885.5032	10	-6.3	443.7561	28.37	II_675790:O15511
DEVGGEALGRL	1114.5618	11	5.6	558.2913	39.76	P68871
VAGVAN(+.98)ALAHKYH	1350.7043	13	29.7	676.3795	27.51	P68871:P02042	Deamidation (NQ)
SARSPPGKPQGPPPQGGN	1727.8702	18	-2.2	576.9628	20.81	P02812
SSSAGPGLLK	915.5025	10	-2.8	458.7573	28.09	P08729
VGAHAGEYG	859.3824	9	2.6	430.6996	19.24	P69905
SSARPGGLGSSSLYG	1394.6790	15	1.6	698.3478	34.32	P08729
SHGSAQVKGHGKKVADAL	1788.9595	18	0.7	448.2474	17.82	P69905
MFLSFPTTK	1070.5470	9	1.1	536.2814	42.87	P69905
AVAHVDDMPNALSA	1409.6609	14	-5.6	705.8338	36.93	P69905
N(-17.03)ALAHKYH	935.4613	8	2.3	468.7390	27.77	P68871:P02042	Ammonia-loss (N)
VHLTPE(+14.02)EKSAV	1222.6558	11	-28.9	408.5474	28.89	P68871	Methylation(others)
ARNFGKEFTPQMQAA	1694.8198	15	3.3	565.9491	32.13	P02042
SVSTVLTSKYR	1239.6823	11	4.6	414.2366	29.81	P69905
KLRVDPVNFK	1214.7135	10	0.1	405.9118	29.85	P69905
VHLTPE(+14.02)EKSAVT	1323.7034	12	-33.2	442.2271	24.95	P68871	Methylation(others)
V(+88.00)HLTPEEKSAV	1296.6383	11	18.1	649.3381	31.68	P68871	3-sulfanylpropanoyl
K(+14.02)STGGK(+42.01)APRKQLATK	1625.9576	15	-2.0	407.4959	16.68	Q71DI3:P68431:K7EK07:P84243:Q16695	Methylation(KR); Acetylation (K)
TPEEKSAVT	960.4764	9	0.3	481.2456	22.48	P68871
NNLNVTEEKY	1222.5830	10	9.6	612.3046	28.57	F5H4R2:F5GYZ5:P04179:II_2349299:G5E9P6:F5GXZ9
GDLSTPDAVM(+15.99)GNPK	1416.6555	14	3.3	709.3374	33.04	P68871	Oxidation (M)
TNVKAAWGKF(sub V)GAHAGEYGAEALER	2532.2510	24	-9.7	634.0639	33.59	P69905
AERVGAGAPVY	1088.5614	11	-4.1	545.2858	28.86	Q6FI13:Q9BTM1:Q16777:Q8IUE6
AAWGKVGAHAGEYGAEA	1643.7692	17	1.1	548.9309	30.39	P69905
SDLHAHKLRVD(-18.01)	1271.6735	11	4.7	424.9004	25.07	P69905	Dehydration
SAPSADAPM(+15.99)FV	1107.4906	11	3.1	554.7543	41.22	NP_001344872.1:P04406	Oxidation (M)
VAHVDDV(sub M)PNALSA	1306.6517	13	-25.4	654.3165	36.19	P69905
Q(-17.03)GITKPAIR	965.5658	9	3.4	483.7918	27.55	P62805	Pyro-glu from Q
EFTPAVHASLDKF	1460.7300	13	-8.5	487.9131	38.17	P69905
EAPSLRPAPPPISGGGYR	1820.9532	18	-1.8	607.9906	35.22	P02675:II_618665
VHLTPEEKSAVTA(+14.02)	1394.7405	13	-28.5	465.9075	27.40	P68871	Methylation(C-term)
VSKGTLVQTKGTGASGSF	1723.9104	18	1.0	575.6447	28.40	P10412:P16403:P16402:P16401
GTGASGSF(+31.99)KLNK	1197.5989	12	1.7	400.2076	25.18	P10412:P16403:P16402:P16401	Dihydroxy
S(+42.01)ETAPAAPAAPAPAEKTPVKK	2073.1106	21	-3.8	692.0415	27.48	P10412	Acetylation (Protein N-term)
SKLKKTETQEKNPLPSKETIEQEKQAGES	3284.7100	29	4.5	657.9522	24.83	P62328
DLSHGSAQVKGHGKKVADALTNA(+14.02)	2317.2139	23	-14.5	580.3024	26.79	P69905	Methylation(C-term)
VAHVDDM(+15.99)PN	1012.4284	9	2.0	507.2225	26.65	P69905	Oxidation (M)
TLAAHLPAEFTPA	1337.6979	13	-2.2	669.8547	40.18	P69905
GAHLQGGAKRVII	1318.7833	13	2.6	440.6028	25.87	NP_001344872.1:P04406
GAHLQGGAKRVIL	1318.7833	13	2.6	440.6028	25.87
M(+15.99)FLSFPTTK	1086.5420	9	-1.5	544.2775	40.31	P69905	Oxidation (M)
V(+14.02)GAHAGEYGAEALER	1542.7426	15	-22.4	515.2433	31.08	P69905	Methylation(Protein N-term)
FFDTASTGK	972.4552	9	3.8	487.2367	29.23	P02671
AAAGYDVEKNNS	1237.5575	12	-3.0	619.7842	23.53	P10412:P16403:P16402:P22492:II_137998
MGNPKVKAHGKKVLGAF	1781.0134	17	5.4	594.6816	24.36	P68871:P02042
ARPGGLGSSSL(-.98)	999.5461	11	-25.2	500.7677	29.49	P08729	Amidation
TNVKAAWGKVGAHAGEYGAEA	2086.0232	21	-4.5	522.5107	34.53	P69905
VELGTQPATQ	1042.5294	10	7.2	522.2758	26.84	P02652:V9GYM3
SHGSAQVKGHGKKVAD(-18.01)AL	1770.9489	18	-1.7	591.3226	20.42	P69905	Dehydration
GGPVGAGIREV	1010.5508	11	-2.4	506.2815	33.28	P08729
YGLGASRP	819.4239	8	3.5	410.7206	27.19	P08729
ATSSFGGLGGGSVR	1251.6207	14	-4.7	626.8147	32.14	C9JM50:P08727
WVQKTIAEN	1087.5662	9	1.2	544.7910	26.23	II_727715:A0A087WU08:II_727736:A0A0C4DGL8:II_246481:II_246488:J3QLC9:J3QR68:P00738:II_246486:H0Y300:II_727732:II_727727:II_3434489:A0A0A0MRD9:II_727709:P00739:XP_024306019.1
M(+15.99)FLSF(+31.99)PTTK	1118.5317	9	-8.4	560.2684	45.60	P69905	Oxidation (M); Dihydroxy
VHLTP(+13.98)EEKSAVT	1323.6670	12	-2.5	442.2285	25.50	P68871	Proline oxidation to pyroglutamic acid
ALAHKYH	838.4449	7	0.8	420.2301	27.36	P68871:P02042:P02100
PKKTESHKAKSK	1367.7885	12	-1.6	456.9360	16.12	Q16777
SAGPGLLKA	812.4756	9	1.2	407.2456	31.97	P08729
S(+42.01)IRVTQK	872.5079	7	0.3	437.2614	26.94	P05787	Acetylation (Protein N-term)
NLPINGNGKQ	1053.5566	10	3.8	527.7876	24.07	II_780473:A8MX94:P09211
KPAPPKPEPRP	1212.6978	11	0.3	405.2400	18.69	O00479
AHVDDMPNALSA	1239.5554	12	-0.7	620.7845	34.65	P69905
TPS(-18.01)AAYLWVGTGA	1274.6295	13	-29.6	638.3032	44.27	P06396:A0A0A0MS51:XP_016870134.1:NP_001340005.1:XP_011516887.1:A0A0A0MT01:XP_024303290.1	Dehydration
VVYPWTQRF	1194.6185	9	-2.7	598.3149	49.45	P68871:P02042:ENSP00000327431.3:P69891:P69892:II_3425821:A0A2R8Y7X9:P02100
TFESRAQLGGPEAAKSDETAA	2135.0129	21	2.5	712.6801	27.95	P04792
SGVSLAALK	844.5018	9	0.3	423.2583	36.02	P10412:P16403:P16402
VGAGAPVYM(+15.99)AA	1021.4902	11	-10.2	511.7472	35.61	Q6FI13:Q16777	Oxidation (M)
TNVK(+15.99)AAWGKVGAHAGEYGAEALER	2500.2458	24	-1.2	626.0680	34.21	P69905	Oxidation or Hydroxylation
RVDPVNF(+31.99)	877.4293	7	-7.2	439.7188	33.16	P69905	Dihydroxy
PT(+79.96)TKTYFPHF	1317.5699	10	16.7	440.2046	41.20	P69905	Sulfation
WGKVGAHAGEYG	1230.5781	12	4.7	616.2993	25.67	P69905
VHLTPEEK(+31.99)SAV	1240.6299	11	1.5	414.5512	25.33	P68871	Dihydroxy
AVAHVDDM(+15.99)PNALSA	1425.6558	14	-0.6	713.8347	36.93	P69905	Oxidation (M)
EEVSGNVSPGTRR	1386.6851	13	6.6	463.2387	20.37	P02671
KVGAHAGEYGAEALE	1500.7208	15	-1.8	501.2466	27.98	P69905
VVYPW(+15.99)TQR	1063.5450	8	-2.1	532.7787	36.87	P68871:P02042:ENSP00000327431.3:P69891:P69892:II_3425821:A0A2R8Y7X9:P02100	Oxidation (HW)
VHLTPEEKTAVNAL	1520.8198	14	1.3	507.9479	34.35	P02042
VHLTPEE(+14.02)KTAVN	1350.7144	12	-28.5	451.2325	24.39	P02042	Methylation(others)
ISKQEYDESGPSIVHRK	1972.0013	17	-7.8	494.0038	26.05	P60709:P63261:XP_016860324.1:XP_016860323.1:A5A3E0:XP_016860322.1:XP_016860223.1:XP_016860222.1:XP_011509518.1:XP_016859648.1:P0CG38:XP_011509972.1
TNVKAAWGKVGAHAGEY(+79.96)GAEALER	2564.2078	24	7.3	642.0639	33.59	P69905	Sulfation
HLDNLKGTFA	1114.5770	10	7.2	558.2998	29.43	P68871
VHLTPEEKT(-18.01)A	1105.5768	10	4.0	553.7979	25.76	P02042	Dehydration
VAHVDDMPNA	1067.4706	10	-1.6	534.7417	27.54	P69905
AAW(+31.99)GKVGAHAGEYGAEALER	2073.9868	20	-6.6	519.5005	34.40	P69905	Dihydroxy
Q(-17.03)GPPERDL	893.4243	8	-0.1	447.7194	29.96	P01876	Pyro-glu from Q
ASSPGGVYATR	1064.5250	11	-1.5	533.2690	24.21	P08670
KTYFPHF	938.4650	7	0.9	470.2402	36.53	P69905
SAAFSGR(+14.02)GAQVR	1219.6421	12	4.6	407.5565	23.48	P08729	Methylation(KR)
RVVDLM(+15.99)AHMASKE	1501.7382	13	7.1	501.5902	33.57	NP_001344872.1:P04406	Oxidation (M)
FDLSHGSAQV	1059.4985	10	1.9	530.7576	32.24	P69905
LVVYPWTQR	1160.6342	9	8.4	581.3292	39.75	P68871:P02042:ENSP00000327431.3:P69891:P69892:II_3425821:A0A2R8Y7X9:P02100
MAEVDGTC(+119.00)Y	1106.3718	9	1.3	554.1939	29.37	P01876	Cysteinylation
LVVYPW(+15.99)TQR	1176.6292	9	-1.8	589.3208	40.80	P68871:P02042:ENSP00000327431.3:P69891:P69892:II_3425821:A0A2R8Y7X9:P02100	Oxidation (HW)
TQEKNPLPSKETIEQEKQAG	2254.1440	20	1.7	564.5443	26.09	P62328
HLTPEEK	852.4341	7	3.4	427.2258	18.67	P68871:P02042
GDLSS(+13.03)PDAVMGNPKVK	1626.8398	16	-23.8	543.2743	32.91	P02042	Michael addition with methylamine
GGEALGRLL	884.5079	9	1.9	443.2621	37.89	P68871:P02042:P02100
VAHVDDMPNAL	1180.5547	11	-5.7	591.2812	34.88	P69905
AAHLPAEFT	955.4763	9	-4.0	478.7435	34.31	P69905
VHLTPEEKSAVT(-18.01)A	1362.7144	13	-1.5	682.3634	34.46	P68871	Dehydration
LVVYPW(+29.97)TQRF	1337.6768	10	1.4	446.9001	48.45	P68871:P02042:ENSP00000327431.3:P69891:P69892:II_3425821:A0A2R8Y7X9:P02100	Quinone
FVNEESTIPRSPT	1475.7256	13	4.6	738.8735	30.51	P01833
KALAAAGY(+15.99)DVEK	1250.6506	12	-7.6	417.8876	26.50	P10412:P16403:P16402:P22492:II_137998	Oxidation or Hydroxylation
VAGVANALAHKY(+31.99)H	1381.7102	13	5.3	461.5798	27.37	P68871:P02042	Dihydroxy
KVPGKDTVTKDNGIRPS	1810.9901	17	-6.3	453.7520	21.72	II_652426
HLTPEEKSA	1010.5032	9	-3.7	506.2570	21.61	P68871
TY(+31.99)FPHFD	957.3868	7	-2.2	479.6996	39.03	P69905	Dihydroxy
L(+226.08)TPEEKSAVT	1299.6381	10	13.2	650.8349	24.76	P68871	Biotinylation
GEASRLAHYNKR	1400.7273	12	1.8	467.9172	24.06	P62807:Q5QNW6:Q93079:O60814
G(+149.03)AHAGEYGAEALER	1578.6885	14	5.3	527.2396	28.77	P69905	Benzyl isothiocyanate
HVDPENF	856.3715	7	0.4	429.1932	29.98	P68871:P02042:ENSP00000327431.3:P69891:P69892:II_3425821:A0A2R8Y7X9:P02100
YQKVVAGV	862.4912	8	2.8	432.2541	26.80	P68871:P02042
AGVANALAH(+15.99)KYH	1266.6469	12	4.1	423.2246	24.68	P68871:P02042	Oxidation (HW)
VGAH(+15.99)AGEYGAEALER	1544.7219	15	1.0	515.9151	27.91	P69905	Oxidation (HW)
EGSALGKQL	901.4869	9	0.1	451.7508	28.28	P02647
AVFPSIVGRPR	1197.6981	11	-6.1	400.2375	35.53	P60709:P63261:II_711659:XP_016860324.1:XP_016860323.1:A5A3E0:XP_016860322.1:A6NL76:P62736:P68032:P68133:XP_016860223.1:XP_016860222.1:XP_011509518.1:XP_016859648.1:P0CG38:XP_011509972.1
TSSFGGLGGGSVR	1180.5836	13	-7.3	591.2948	34.86	C9JM50:P08727
VHLTPEEK(+31.99)SAVT	1341.6776	12	2.3	448.2342	25.50	P68871	Dihydroxy
AVGGEALGRL	941.5294	10	9.4	471.7764	33.43	P02042
S(+42.01)ETAPAETATPAPVEKSPAKK	2151.1060	21	-5.3	718.0388	27.57	P16401	Acetylation (Protein N-term)
VGAHAGEY(+15.99)G	875.3773	9	3.3	438.6974	19.26	P69905	Oxidation or Hydroxylation
TYFPHFD	925.3970	7	-0.6	463.7055	39.03	P69905
ALAHKY(+79.96)H	918.4017	7	31.9	460.2228	27.33	P68871:P02042	Sulfation
PDPAKSAPAPK	1077.5818	11	-3.4	539.7963	22.44	Q5QNW6:Q93079
RFFESFGDLSTPDAV	1686.7889	15	-12.9	844.3909	48.23	P68871
PTTKTYF(+31.99)PHFD	1384.6299	11	-3.9	462.5488	35.96	P69905	Dihydroxy
LSFPTTKTY	1056.5492	9	1.1	529.2825	35.87	P69905
VNVD(+43.99)AVGGEAL	1086.5193	11	-4.0	544.2648	37.16	P02042	Carboxylation (DKW)
VHLTPEEK(+14.02)SAV	1222.6558	11	-33.3	408.5456	25.90	P68871	Methylation(KR)
AAW(+15.99)GKVGAHAGEYG	1388.6472	14	1.2	463.8902	24.91	P69905	Oxidation (HW)
PAEFTPAVH	967.4763	9	2.9	484.7469	33.19	P69905
VVYPWTQ	891.4490	7	-2.4	446.7307	41.20	P68871:P02042:ENSP00000327431.3:P69891:P69892:II_3425821:A0A2R8Y7X9:P02100
W(+15.99)GKVNVD	832.4079	7	-2.4	417.2102	31.08	P68871:P02042	Oxidation (HW)
LNLQEYQSK	1121.5717	9	0.8	561.7936	30.41	E9PDQ8:XP_016862909.1:Q96I99
AHVDDMPNAL	1081.4862	10	1.9	541.7514	32.38	P69905
NKRSTITSREIQ(-18.01)	1413.7688	12	0.1	472.2636	22.25	P62807:Q5QNW6:Q93079:O60814	Dehydration
SSPDAVMGNPKVK	1328.6758	13	-5.4	443.8968	25.22	P02042
SAAFSGR(+28.03)GAQV	1077.5566	11	0.5	539.7859	28.38	P08729	Dimethylation(KR)
SDGLAHLDNLKGTFA	1557.7787	15	-0.2	520.2667	38.27	P68871
YQKVVAGVANALA	1302.7295	13	-2.7	652.3702	36.04	P68871:P02042
GNPKVKAHGKKVLGAF	1649.9729	16	0.6	413.5007	22.81	P68871:P02042
KKTETQEKNPLPSKETIEQEKQAGES	2956.4988	26	3.5	592.3091	25.16	P62328
S(+42.01)ETAPAAPAAPAPAEKTPV	1816.9207	19	5.0	606.6505	33.09	P10412	Acetylation (Protein N-term)
WGK(+31.99)VNVDEVGGEA	1390.6365	13	2.9	696.3275	33.24	P68871	Dihydroxy
PGELAKHAVSEGTKAVTK	1821.9948	18	4.3	456.5079	27.60	P62807:Q5QNW6:Q93079:Q8N257:O60814
VNVDEVGGEALG	1157.5564	12	-2.2	579.7842	36.06	P68871
MVGMGQKDSYVGDEAQSK	1928.8608	18	0.3	643.9611	27.36	P60709:P63261:II_711659:A6NL76:P62736:P68032:P68133
DNIQGITKPAIRR	1480.8474	13	-2.8	494.6217	29.11	P62805
RVAPEEHPVLL	1258.7034	11	3.1	630.3609	33.41	P60709:P63261:II_711659:XP_016860324.1:XP_016860323.1:A5A3E0:XP_016860322.1
AGFAGDDAPR	975.4410	10	-2.0	488.7268	26.40	P60709:P63261:II_711659:XP_016860324.1:XP_016860323.1:A5A3E0:XP_016860322.1:A6NL76:P62736:P68032:P68133:XP_016860223.1:XP_016860222.1:XP_011509518.1:XP_016859648.1:P0CG38:XP_011509972.1
VLATVTKPVGGDK	1283.7449	13	-3.1	428.9209	25.62	IP_790768:F8VU16:F8VWR1:II_764495:F8VZA3:IP_613496:U3KQR5:F8VZ45:II_764492:IP_581070:IP_578652:Q02878
TPEEKTAVNAL	1171.6084	11	-5.0	586.8085	29.62	P02042
KLSPLGEEMRD(-.98)	1272.6495	11	-50.1	425.2025	31.62	P02647	Amidation
SFGGLGGGSVR	992.5039	11	6.2	497.2623	33.60	C9JM50:P08727
EIAQDFKTDLR	1334.6830	11	-0.4	445.9014	31.87	Q71DI3:P68431:K7EK07:P84243:Q16695
KVADALTNA	901.4869	9	-2.8	451.7495	26.02	P69905
VAHVDD(-15.99)MPNALSA	1322.6289	13	-14.9	662.3119	36.19	P69905	Deoxy
VGAHAGEY(-2.02)GAEALER	1526.7113	15	-22.8	509.8994	28.83	P69905	2-amino-3-oxo-butanoic_acid
VGGEALGR(+31.99)L	902.4821	9	-6.3	452.2455	35.38	P68871:P02042	Dihydroxy
AAHLP(+13.98)AEFTPAVH	1373.6727	13	4.1	458.9001	35.26	P69905	Proline oxidation to pyroglutamic acid
NDLVSEYQQY	1257.5513	10	-8.1	629.7778	36.45	IP_610367
SAKPAPPKPEPRP	1370.7670	13	9.5	457.9340	24.59	O00479
VAHVDDMPN	996.4335	9	2.3	499.2252	26.65	P69905
TADKFDENAKTGQATVA	1765.8483	17	4.0	589.6257	24.45	P00558
TNVKAAW(+31.99)GKVGAHAGEYG	1846.8961	18	0.7	462.7316	27.41	P69905	Dihydroxy
GGPVGAGIRE	911.4824	10	-0.5	456.7483	28.53	P08729
KAAWGKVGAHAGEYGAEALERM	2301.1323	22	9.8	576.2960	35.13	P69905
HLTPEEKTAV	1123.5873	10	-8.8	562.7960	22.55	P02042
GTGASGSFKLN	1037.5142	11	-3.1	519.7628	29.34	P10412:P16403:P16402:P16401
PKKTESHH	962.4933	8	-9.6	482.2493	17.70	Q6FI13
AGEYGAEALER	1164.5410	11	-17.2	583.2678	29.25	P69905
SSRAGLQFPVGR	1273.6891	12	0.7	425.5706	32.12	Q6FI13:Q9BTM1:Q16777:Q8IUE6
LSTPDAVMGNPKVK	1455.7755	14	-2.5	486.2646	33.39	P68871
PTTKTYFPHF(+31.99)	1269.6029	10	1.2	424.2088	41.22	P69905	Dihydroxy
SVSTVLTSKY	1083.5812	10	2.9	542.7994	33.01	P69905
SDGLAHLD(+14.02)NL	1067.5247	10	-25.5	534.7560	37.57	P68871:P02042	Methylation(others)
ASVSTVLTSKYR	1310.7194	12	-2.0	437.9129	31.25	P69905
VVAGVANALA	883.5127	10	3.4	442.7651	37.40	P68871:P02042
VGAHAGE(+14.02)YGAEALER	1542.7426	15	-22.4	515.2433	27.66	P69905	Methylation(others)
FADKVPKTAEN	1218.6244	11	10.0	407.2195	24.11	F8WE65:C9J5S7
PADKTNVK	871.4763	8	-1.7	436.7447	19.99	P69905
KAAWGKVGAHAGEY(-18.01)	1425.7153	14	-7.4	476.2422	25.88	P69905	Dehydration
VHLTPEEKT(-18.01)AV	1204.6451	11	32.3	603.3493	25.47	P02042	Dehydration
LSFPTTKTYFP	1300.6703	11	-0.2	651.3423	44.94	P69905
VHLT(+14.02)PEEKSAV	1222.6558	11	-29.6	408.5471	26.61	P68871	Methylation(others)
IAGQVAAANK	941.5294	10	-4.7	471.7698	22.92	P39019
RAAVPSGASTGIYE	1377.6888	14	-7.6	689.8464	30.18	K7EM90:II_3418410
VHLTPEEKSAVTAL(+21.98)	1515.7909	14	-17.3	506.2622	33.62	P68871	Sodium adduct
LSF(+31.99)PTTKT	925.4756	8	-4.8	463.7429	32.28	P69905	Dihydroxy
HAHKLRVD(-18.01)P	1053.5831	9	-2.3	527.7976	19.15	P69905	Dehydration
SDYPPLGR	903.4450	8	-4.6	452.7277	28.92	P68104:Q5VTE0:A0A087WVQ9:IP_612790
VHLTPEEKTA	1123.5873	10	3.2	562.8027	22.12	P02042
HAHKLRVDPVN	1284.7051	11	-0.3	429.2422	19.15	P69905
VHLTPEEKSAV(+14.02)	1222.6558	11	-25.5	408.5488	25.05	P68871	Methylation(C-term)
KAAWGKVGAHAGEYG(+14.02)	1514.7629	15	-23.5	505.9164	25.83	P69905	Methylation(C-term)
AAWGK(+14.02)VGAHAGEYGAEALER	2056.0125	20	-22.7	514.9987	33.56	P69905	Methylation(KR)
RSTITSREIQT	1290.6892	11	0.1	431.2371	24.13	P62807:Q5QNW6:Q93079:O60814
TNVKAAWGKVGAHAGEYG(+14.02)	1828.9220	18	-21.3	458.2280	30.12	P69905	Methylation(C-term)
L(+27.99)SFPTTKTYFPH	1465.7241	12	-11.8	489.5762	39.62		Formylation (Protein N-term)
PTTKTYF	856.4330	7	2.2	429.2247	30.27	P69905
FPSPALYSPP	1074.5386	10	14.1	538.2841	26.96	IP_697431
PTTKTY(+31.99)FPHFD	1384.6299	11	0.3	462.5507	38.34	P69905	Dihydroxy
T(+42.01)SYSYRQ(+.98)SSATSSFGGLGGGSVR	2354.0774	23	4.0	785.7029	42.29	C9JM50:P08727	Acetylation (Protein N-term); Deamidation (NQ)
GGEALGRLLV	983.5764	10	5.1	492.7979	40.73	P68871:P02042:P02100
VHLTPE(+21.98)EKSAV	1230.6221	11	7.5	616.3229	25.05	P68871	Sodium adduct
VLSPADK(+14.02)TNV	1056.5815	10	-35.4	529.2794	27.82	P69905	Methylation(KR)
KSTGGKAPRKQLATKL(sub A)AR	1910.1537	18	-20.0	478.5361	17.01	Q71DI3:P68431:K7EK07:P84243
KSTGGKAPRKQLATKL(sub V)AR	1910.1537	18	-20.0	478.5361	17.01	Q16695
VIDEVRTGTY	1151.5823	10	-3.1	576.7966	28.74	F8VRK0:F8VX09:F8VWV9:F8VRZ4:F8VS66:II_769841:F8VQQ4:F8VVB9:A0A1W2PQM2:P68363:NP_001290045.1:II_769854:Q9BQE3:Q71U36:F5H5D3
VTPIPSDSTR	1071.5560	10	-0.8	536.7849	28.49	II_611215:A0A2R8Y811:P62263
KLSPLGEE	871.4651	8	3.1	436.7411	31.39	P02647
SDGLAH(+15.99)LDN	956.4199	9	-1.0	479.2167	28.22	P68871:P02042	Oxidation (HW)
Q(-17.03)EPSQGTTT	930.3931	9	6.5	466.2068	21.47	P01876	Pyro-glu from Q
M(+15.99)F(+31.99)LSFPTTK	1118.5317	9	-8.4	560.2684	45.60	P69905	Oxidation (M); Dihydroxy
FGGPGTASRPS	1032.4988	11	3.9	517.2587	24.44	P08670
TNVKAAWGK(+14.02)VGAH(+15.99)AGEYGAEAL	2229.1177	22	-22.3	558.2743	35.24	P69905	Methylation(KR); Oxidation (HW)
TNVKAAWGK(+42.01)VGAHAGE(+21.98)YGAEALER	2548.2434	24	-8.6	638.0626	34.21	P69905	Acetylation (K); Sodium adduct
TNVK(+31.99)AAWGKVGAHAGEYG	1846.8961	18	0.8	462.7317	28.69	P69905	Dihydroxy
S(+42.01)ETAPAAPAAPAPAEKTPVKKKARKSAGAA	2913.6035	30	8.9	583.7332	22.63	P10412	Acetylation (Protein N-term)
VLSP(+13.98)ADKTNVK	1184.6400	11	5.7	593.3307	22.54	P69905	Proline oxidation to pyroglutamic acid
VHASLDKF	915.4814	8	-1.7	458.7472	27.65	P69905
VYPWTQRFF	1242.6185	9	2.5	622.3181	48.09	P68871:P02042:ENSP00000327431.3:P69891:P69892:II_3425821:A0A2R8Y7X9:P02100
Q(-17.03)GFFPQEPL	1044.4916	9	1.1	523.2537	51.81	P01876	Pyro-glu from Q
AVAHVDDM(+15.99)PNAL	1267.5867	12	5.1	634.8038	34.94	P69905	Oxidation (M)
VVYPW(+29.97)TQRF	1224.5928	9	-5.0	409.2028	44.27	P68871:P02042:ENSP00000327431.3:P69891:P69892:II_3425821:A0A2R8Y7X9:P02100	Quinone
HAHKLRVDPVN(-17.03)	1267.6785	11	-0.8	423.5664	20.28	P69905	Ammonia-loss (N)
VYPW(+15.99)TQRF	1111.5450	8	-0.9	556.7793	40.77	P68871:P02042:ENSP00000327431.3:P69891:P69892:II_3425821:A0A2R8Y7X9:P02100	Oxidation (HW)
EVGGEALGR(+31.99)L	1031.5247	10	-0.6	516.7693	37.39	P68871	Dihydroxy
STELLIR	830.4861	7	-4.8	416.2484	32.66	Q71DI3:P68431:K7EK07:P84243:Q16695
AHVDDMPNALS	1168.5183	11	1.1	585.2671	30.52	P69905
LAAAGYDVEKNNS	1350.6415	13	1.8	676.3292	29.48	P10412:P16403:P16402:P22492:II_137998
SVSYNPATAKEI	1278.6455	12	-17.1	640.3191	31.04	P00915
Q(-17.03)GSQELPR	896.4352	8	0.9	449.2253	25.93	P01876	Pyro-glu from Q
L(+226.08)TPEEKSAV	1198.5903	9	20.0	600.3145	25.05	P68871	Biotinylation
VGGASLKPEF	1003.5338	10	3.3	502.7758	36.32	P60174:IP_671464
VVSLGSPSGEVSHPR	1506.7791	15	8.6	503.2713	28.27	C9JV77:P02765:NP_001341501.1:NP_001341502.1
TNVKAAWGKVGAHAGEYGAEAL	2199.1072	22	-1.8	550.7831	35.28	P69905
DLSHGSAQV	912.4301	9	4.1	457.2242	23.77	P69905
VHLT(+14.02)PEEKSAVT	1323.7034	12	-17.7	442.2339	27.08	P68871	Methylation(others)
SKGTLVQTK	960.5604	9	2.1	481.2885	18.89	P10412:P16403:P16402:P16401
AAHLPAEFTP(+15.99)AVHASLDKF	2037.0319	19	-2.8	510.2638	41.39	P69905	Oxidation or Hydroxylation
ALAAAGY(+15.99)DVEKNNSRIK	1834.9536	17	-6.0	459.7429	27.94	P10412:P16403:P16402:P22492:II_137998	Oxidation or Hydroxylation
TNVKAAW(+3.99)GKVGAHAGEYG	1818.9012	18	4.6	607.3105	29.89	P69905	Tryptophan oxidation to kynurenin
GKVGAHAGEYGAEALE	1557.7423	16	-4.5	520.2524	28.44	P69905
AVAHVDDM(+15.99)PNALS	1354.6187	13	-3.2	678.3145	35.39	P69905	Oxidation (M)
LVVYPW(+31.99)TQR	1192.6240	9	2.1	597.3206	39.99	P68871:P02042:ENSP00000327431.3:P69891:P69892:II_3425821:A0A2R8Y7X9:P02100	Dihydroxy
V(+42.01)HLTPEEKSAV	1250.6506	11	-7.0	626.3282	32.92	P68871	Acetylation (Protein N-term)
FEKSKEQLT	1108.5764	9	2.5	555.2969	23.09	P02652:V9GYM3
AHHFGKEFTPPVQ(+14.02)	1507.7572	13	-18.0	503.5840	30.81	P68871	Methylation(C-term)
YQK(+31.99)VVAGVAN	1079.5610	10	-0.1	540.7877	26.71	P68871:P02042	Dihydroxy
A(+87.03)WGKVGAHAGEYG	1388.6472	13	2.6	463.8909	28.39	P69905	Glycidamide adduct
LVVYP(+15.99)WTQRF	1323.6975	10	4.5	662.8590	48.84	P68871:P02042:ENSP00000327431.3:P69891:P69892:II_3425821:A0A2R8Y7X9:P02100	Oxidation or Hydroxylation
VYPWTQR	948.4818	7	3.0	475.2496	32.96	P68871:P02042:ENSP00000327431.3:P69891:P69892:II_3425821:A0A2R8Y7X9:P02100
Q(-17.03)LQKVPPEWK	1234.6710	10	-6.2	618.3389	35.52	P02671	Pyro-glu from Q
VREIAQDF	976.4977	8	-4.5	489.2540	32.74	Q71DI3:P68431:K7EK07:P84243
V(+88.00)HLTPEEK	1039.5009	8	9.4	520.7626	29.90	P68871:P02042	3-sulfanylpropanoyl
HAHKLRVDPV	1170.6621	10	0.4	586.3386	20.80	P69905
SLGSALRPST	987.5349	10	-4.2	494.7726	30.77	P08670
VGGEALGRL	870.4923	9	-0.3	436.2533	32.97	P68871:P02042
VHLTP(+13.98)EEKSAVTA	1394.7041	13	7.3	465.9120	27.65	P68871	Proline oxidation to pyroglutamic acid
SGVSLAALKK	972.5967	10	-7.7	487.3019	29.87	P10412:P16403:P16402
VLSP(+31.99)ADKTNVKAA	1344.7249	13	4.6	449.2510	23.27	P69905	Dihydroxy
E(+42.01)GTKAVTKYTSSK	1440.7460	13	12.4	481.2619	19.04	P62807:Q5QNW6:Q93079:Q8N257	Acetylation (N-term)
AAHLPAEFTPAVH(+15.99)ASLDKF	2037.0319	19	-2.8	510.2638	41.39	P69905	Oxidation (HW)
NAL(+53.97)AHKYH	1006.4596	8	41.6	504.2580	27.67	P68871:P02042	Trifluoroleucine
SFPTTKTY	943.4651	8	1.7	472.7406	30.25	P69905
AAHLPAEFT(+27.05)PAVHASLDK	1901.0159	18	-17.9	476.2527	35.77	P69905	Ethyl amino
SHGSAQVK	812.4141	8	7.0	407.2172	18.45	P69905
HVDDMPNALS	1097.4812	10	0.8	549.7483	32.14	P69905
TEAPLNPKANREKMT	1698.8723	15	7.1	425.7284	22.58	P60709:P63261:II_711659:A6NL76:P62736:P68032:P68133:XP_016860223.1:XP_016860222.1:XP_011509518.1:XP_016859648.1:P0CG38:XP_011509972.1
ALK(+14.02)KALAAAGYDVEKNNSRIK	2273.2854	21	-102.7	455.6176	28.14	P10412:P16403:P16402:P22492:II_137998	Methylation(KR)
STPDAVM(+15.99)GNPKV	1230.5914	12	-5.5	616.2996	30.57	P68871	Oxidation (M)
VLLPKKTESHHKAKG	1671.9784	15	5.6	419.0042	21.61	Q6FI13
FDLSHGSAQ	960.4301	9	2.7	481.2236	29.22	P69905
KVNPIQGL	867.5178	8	0.4	434.7663	36.46	II_726482:NP_001305726.1:II_726494:P13073:XP_024305924.1
GHGKKVADALTN(-17.03)A	1263.6571	13	0.7	422.2266	22.41	P69905	Ammonia-loss (N)
AAHLPAEFT(+14.02)PAVHASLDK	1887.9843	18	-7.7	472.9997	35.13	P69905	Methylation(others)
AAHLPAEFTPA(-.98)	1122.5822	11	-107.8	562.2379	36.08	P69905	Amidation
SDK(+42.01)PDM(+15.99)AEIEKFDKS	1796.8138	15	-4.3	599.9426	36.46	P62328	Acetylation (K); Oxidation (M)
P(+15.99)TTKTYFPHFD	1368.6350	11	-3.0	457.2176	36.62	P69905	Oxidation or Hydroxylation
YQKVVAGVAN(+.98)A(-.98)	1118.6084	11	-4.6	560.3089	30.59	P68871:P02042	Deamidation (NQ); Amidation
V(+14.02)LSPADKTNVKAAWGK	1697.9464	16	-19.8	425.4855	29.81	P69905	Methylation(Protein N-term)
AHVDDMPNA	968.4022	9	2.0	485.2093	24.13	P69905
VHLTPEEKS	1038.5345	9	0.0	520.2745	20.86	P68871
AVGVIKAVDK	998.6124	10	-6.5	500.3102	24.87	P68104:Q5VTE0:A0A087WVQ9:IP_612790
YPWTQRF	996.4818	7	1.9	499.2491	38.87	P68871:P02042:ENSP00000327431.3:P69891:P69892:II_3425821:A0A2R8Y7X9:P02100
GPPVSELITK	1039.5913	10	17.7	520.8121	33.53	P10412:P16403:P16402:P16401
HLPAEFT	813.4021	7	1.8	407.7090	32.08	P69905
SAAFSGR(+28.03)GAQVR	1233.6577	12	2.0	412.2273	24.17	P08729	Dimethylation(KR)
Y(+31.99)QKVVAGVANALAHKYH	1899.9955	17	8.1	476.0100	33.62	P68871:P02042	Dihydroxy
TPEEKSAV	859.4287	8	2.7	430.7228	22.59	P68871
M(+15.99)DYPKQTQV	1124.5172	9	20.4	563.2773	27.21	P06396:A0A0A0MS51:XP_016870134.1:NP_001340005.1:XP_011516887.1:A0A0A0MT01:XP_024303290.1	Oxidation (M)
AGLQF(+31.99)PVGR	975.5137	9	-4.8	488.7618	37.02	Q6FI13:Q9BTM1:Q16777	Dihydroxy
AAHLPAEFTPAVHASLD(+21.98)KFLASVSTV	2700.3887	26	-53.7	541.0560	47.98	P69905	Sodium adduct
FDLSHGSAQVKGHGKKVA	1864.9907	18	2.7	467.2562	22.62	P69905
AQGGVLPNIQA	1066.5770	11	0.2	534.2959	38.13	Q6FI13:Q9BTM1:Q16777:Q8IUE6
TEAPLNPKANREKM	1597.8246	14	3.7	400.4649	22.69	P60709:P63261:II_711659:A6NL76:P62736:P68032:P68133:XP_016860223.1:XP_016860222.1:XP_011509518.1:XP_016859648.1:P0CG38:XP_011509972.1
ALEPHINA	863.4501	8	0.7	432.7326	32.72	F5H4R2:F5GYZ5:P04179:II_2349299:G5E9P6:F5GXZ9
AAWGKVGAHAGE(+14.02)YGAEALER	2056.0125	20	-18.3	515.0010	32.92	P69905	Methylation(others)
SSARPGGLGSSS	1061.5101	12	-2.3	531.7611	23.11	P08729
SYVTTSTRTY	1177.5615	10	1.2	589.7888	26.26	P08670
SVTWSESGQGV	1135.5145	11	-0.6	568.7642	33.44	P01876
AHHFGKEFT(-18.01)PPV	1347.6724	12	1.3	674.8444	30.65	P68871	Dehydration
SSARPGGLGSS	974.4781	11	-8.2	488.2423	23.15	P08729
HLT(-18.01)PEEKSA	992.4927	9	6.4	497.2568	21.61	P68871	Dehydration
VGAHAGEY	802.3610	8	3.6	402.1892	23.32	P69905
LSALEEYTKKLNTQ	1636.8672	14	1.1	546.6302	35.94	P02647
KVGAHAGEY(-18.01)GAEA	1240.5836	13	2.1	621.3004	28.40	P69905	Dehydration
AAHLPAEFTP(+29.04)AVHASLDK	1903.0077	18	-22.5	476.7485	35.13	P69905	Dimethylation of proline residue
VVYPW(+13.98)TQRF	1208.5978	9	-3.8	403.8717	44.55	P68871:P02042:ENSP00000327431.3:P69891:P69892:II_3425821:A0A2R8Y7X9:P02100	Tryptophan oxidation to oxolactone
VVEHPEFL	968.4967	8	-1.3	485.2550	36.27	P06396:A0A0A0MS51:XP_016870134.1:NP_001340005.1:XP_011516887.1:A0A0A0MT01:XP_024303290.1
A(+42.01)HLPAE(+43.99)FTPAVHASLDK	1888.9319	17	28.6	473.2538	35.68	P69905	Acetylation (N-term); Carboxylation (E)
VDEVGGEALG	944.4451	10	6.3	473.2328	32.41	P68871
GDLSS(+162.05)PDAVMGNPKVKAHGKK	2297.1685	21	22.0	575.3120	31.27	P02042	Hexose (NSY)
FGPGVAFR	849.4497	8	0.1	425.7322	37.05	C9JM50:P08727
FGDLSTPDAVM(+15.99)GNPKVKAHGK	2184.0996	21	-0.6	547.0319	33.30	P68871	Oxidation (M)
LVTSKGDKELR	1244.7089	11	-0.8	415.9099	19.89	P02671
AVHASLDK	839.4501	8	-3.1	420.7310	20.63	P69905
Q(-17.03)KVEPLR	851.4865	7	-2.2	426.7496	27.51	P02647	Pyro-glu from Q
LAHHFGKEFTPPVQAA	1748.8998	16	-5.5	583.9706	31.78	P68871
SAYGGPVGAGIRE	1232.6149	13	-2.1	617.3134	32.35	P08729
ALAAGGYDVEK	1092.5450	11	1.4	547.2806	28.95	P16401
FLSFPTTK	939.5065	8	-0.4	470.7604	40.21	P69905
HRHPDEAAF	1078.4944	9	-1.7	540.2535	20.89	P02671
ALTNAVAHVD	1009.5192	10	4.1	505.7690	30.03	P69905
VDPVNFK	817.4333	7	1.6	409.7246	31.36	P69905
ARNFGKEFTPQM(+15.99)QAA	1710.8147	15	-7.5	571.2745	32.74	P02042	Oxidation (M)
F(+31.99)LSFPTTK	971.4963	8	2.4	486.7566	37.47	P69905	Dihydroxy
VGAHAGEYGAE	1059.4622	11	-2.2	530.7372	22.10	P69905
GHFTEEDKATIT	1347.6306	12	-8.8	450.2135	25.70	ENSP00000327431.3:P69891:P69892:II_3425821:A0A2R8Y7X9
Y(+31.99)QKVVAGVAN	1079.5610	10	18.7	540.7979	24.50	P68871:P02042	Dihydroxy
AAHLPAE(+14.02)FT	969.4919	9	-38.7	485.7345	34.47	P69905	Methylation(others)
HFDLSHGSAQVK	1324.6523	12	1.1	442.5585	26.95	P69905
LGSALRPST	900.5029	9	8.5	451.2625	27.10	P08670
W(+15.99)GKVNVDEVGGEAL	1487.7256	14	-5.1	744.8663	39.38	P68871	Oxidation (HW)
VHLTPEEKSAV(+21.98)	1230.6221	11	-15.1	616.3090	26.58	P68871	Sodium adduct
LENVIRDAV	1027.5662	9	2.4	514.7916	33.76	P62805
LSTPDAVMGNPKVKAHGK	1848.9879	18	8.4	463.2581	26.47	P68871
FLSFPTTKT	1040.5542	9	0.9	521.2849	38.01	P69905
VHLTPEEK(+31.99)SA	1141.5615	10	-0.8	571.7876	21.96	P68871	Dihydroxy
TFESRAQLGGPEAAK	1560.7896	15	1.6	521.2713	26.24	P04792
VYPWTQRF	1095.5502	8	0.5	548.7827	41.77	P68871:P02042:ENSP00000327431.3:P69891:P69892:II_3425821:A0A2R8Y7X9:P02100
GDLSTPDAVMGNPKVKAHGKKVL	2361.2837	23	5.3	473.2665	29.79	P68871
AHHFGKEFT(-18.01)	1054.4984	9	-2.7	528.2551	30.81	P68871	Dehydration
KVNVDEVGGEA	1115.5458	11	1.1	558.7808	27.42	P68871
AHHFGKEFTPPVQAAYQK	2055.0325	18	-1.2	514.7648	29.25	P68871
LVVYPW(+31.99)TQRF	1339.6924	10	-0.5	670.8531	48.84	P68871:P02042:ENSP00000327431.3:P69891:P69892:II_3425821:A0A2R8Y7X9:P02100	Dihydroxy
AAWGKVGAHAGEYGAE(+14.02)ALER	2056.0125	20	-13.8	515.0033	33.55	P69905	Methylation(others)
PDAVM(+15.99)GNPKVK	1170.6067	11	-7.4	586.3063	25.81	P68871:P02042	Oxidation (M)
S(+42.01)IRVTQKS	959.5400	8	-3.3	480.7757	26.71	P05787	Acetylation (Protein N-term)
LSPADKTNV	943.4974	9	-3.0	472.7546	23.37	P69905
KLSPLGEEM	1002.5056	9	-8.2	502.2560	35.87	P02647
VHLTPEEKS(-18.01)AVTA	1362.7144	13	1.1	682.3652	37.12	P68871	Dehydration
TVTDYGKDL	1010.4920	9	3.2	506.2549	32.52	P02652:V9GYM3
KVNVDEVGGEAL	1228.6299	12	1.1	615.3229	32.71	P68871
VHLTPEEKTAVNALW(+58.01)G	1821.9260	16	-2.8	456.4875	25.68	P02042	Carboxymethyl (KW X@N-term)
ASGSFKLNK	950.5185	9	-6.4	476.2635	23.98	P10412:P16403:P16402:P16401
Y(+31.99)PWTQRF	1028.4716	7	-5.7	515.2401	39.92	P68871:P02042:ENSP00000327431.3:P69891:P69892:II_3425821:A0A2R8Y7X9	Dihydroxy
HAHKLRVDPVN(-18.01)	1266.6945	11	4.1	423.2405	29.23	P69905	Dehydration
ESRAQLGGPEAAKSDE(+129.04)TAA	2015.9395	19	27.6	673.0056	22.20	P04792	Monoglutamyl
SLVSK(+14.02)GTLVQTK	1273.7605	12	-27.9	425.5822	26.51	P10412:P16403:P16402:P16401	Methylation(KR)
VLSPAD(+14.02)KTNV	1056.5815	10	-33.4	529.2804	25.53	P69905	Methylation(others)
STITSREIQ	1033.5404	9	-0.5	517.7772	26.23	P62807:Q5QNW6:Q93079:O60814
VVYPW(+31.99)TQ	923.4388	7	-3.1	462.7253	40.39	P68871:P02042:ENSP00000327431.3:P69891:P69892:II_3425821:A0A2R8Y7X9	Dihydroxy
PTTKTY(+15.99)F	872.4280	7	1.2	437.2218	32.51	P69905	Oxidation or Hydroxylation
DGLAHLDN	853.3929	8	2.8	427.7050	28.37	P68871:P02042
AAWGKVGAHAGEYGAE	1572.7321	16	-6.9	525.2477	29.70	P69905
KLRVDPVNF	1086.6185	9	-4.6	544.3140	35.05	P69905
AAWGKVGAHAGEYGAEAL	1756.8533	18	1.6	586.6260	35.45	P69905
VLSPADKT	829.4545	8	0.3	415.7347	21.07	P69905
SDLHAHKLRVDP	1386.7368	12	-1.3	463.2523	22.64	P69905
PTTKTYFP	953.4858	8	-0.3	477.7501	33.16	P69905
MLSLGTKADTHD(-18.01)E	1398.6449	13	37.5	467.2397	30.81	P01009:A0A024R6I7	Dehydration
SDK(+42.01)PDM(+15.99)AEIEK	1319.5914	11	-4.1	660.8003	31.51	P62328	Acetylation (K); Oxidation (M)
SAVTALWGK	931.5127	9	-1.2	466.7631	38.48	P68871
LSAKPAPPKPEPRPKK	1740.0409	16	1.0	436.0179	20.28	O00479
TNVKAAWGK(-1.03)VGAHAGEYGAEALER	2483.2192	24	53.2	497.6775	34.28	P69905	Lysine oxidation to aminoadipic semialdehyde
HVDDM(+15.99)PNALSA	1184.5132	11	-4.1	593.2614	34.16	P69905	Oxidation (M)
Q(-17.03)TKGTGASGSFKLNK	1505.7838	15	11.0	502.9407	25.35	P10412:P16403:P16402:P16401	Pyro-glu from Q
YQK(+15.99)VVAGVANALAHKYH	1884.0006	17	-1.0	472.0070	34.30	P68871:P02042	Oxidation or Hydroxylation
VGAHAGEYGAEALER(+31.99)	1560.7168	15	-3.0	521.2446	29.71	P69905	Dihydroxy
Y(+27.99)QKVVAGVANALAHKYH	1896.0006	17	-30.7	474.9929	33.41	P68871:P02042	Formylation
SDGLAH(+15.99)LDNL	1069.5040	10	8.9	535.7640	36.67	P68871:P02042	Oxidation (HW)
VHLTPEEK(+14.02)	965.5182	8	-36.4	483.7488	20.99	P68871:P02042	Methylation(KR)
DALTNAVAH	910.4508	9	5.5	456.2352	27.72	P69905
A(+87.03)GVANALAHKYH	1337.6840	12	-23.3	446.8915	24.81	P68871:P02042	Glycidamide adduct
HAHK(+31.99)LRVDPV	1202.6520	10	0.1	401.8913	21.11	P69905	Dihydroxy
E(+42.01)AGGEALGRL	1013.5142	10	-4.1	507.7623	37.29	P02100	Acetylation (N-term)
EEPVYMKS	981.4477	8	-1.0	491.7307	29.60	P00395
VAGVANALAH	921.5032	10	-4.7	461.7567	29.01	P68871:P02042
VHLTP(+31.99)EEKSA	1141.5615	10	-0.1	571.7880	21.63	P68871	Dihydroxy
A(+41.03)GVANALAHKYH	1291.6785	12	1.1	431.5672	25.50	P68871:P02042	Amidination of lysines or N-terminal amines with methyl acetimidate
NELRVAPEEH(+14.02)PV	1402.7205	12	-24.8	468.5692	27.84	P60709:P63261:II_711659	Methylation(others)
TY(+29.97)FPHFDLSHGSAQVK	1862.8588	16	-1.0	466.7215	36.96	P69905	Quinone
RVDPVNFK(+31.99)	1005.5243	8	-3.0	503.7679	27.19	P69905	Dihydroxy
HLTPEEKSAVT	1210.6194	11	-7.1	606.3127	22.15	P68871
GKVN(+.98)VDAVGGEA	1115.5458	12	1.7	558.7811	25.25	P02042	Deamidation (NQ)
VLSPADKTNVK(+233.05)AAW	1731.8654	14	27.0	433.9853	30.30	P69905	5-dimethylaminonaphthalene-1-sulfonyl
GPPPPPGKPQGPPPQGGN	1674.8478	18	0.5	559.2902	24.09	P02812:A0A0G2JRP6:P04280:NP_005030.2:G3V1M9:ENSP00000420826.2
LSPADKTNVKAA	1213.6666	12	5.2	607.8438	23.27	P69905
LSSARPGGLGSSSLYGLGASRPR	2245.1926	23	-13.2	562.2980	34.24	P08729
RSTITSR(+14.02)EVQTAVR	1616.8958	14	0.7	539.9729	27.08	Q8N257	Methylation(KR)
RSTITSREIQTAV	1460.7947	13	0.4	487.9390	30.06	P62807:Q5QNW6:Q93079:O60814
HTAGVLFCVG	1002.4957	10	-14.3	502.2480	24.02	Q68DU9:Q9P2G9
VLSPADKTNVKAAWGKVGAHAGEYG	2525.3025	25	2.4	632.3344	33.42	P69905
VGAHAGEY(+31.99)GAEAL	1275.5731	13	-5.3	638.7905	31.16	P69905	Dihydroxy
AAVPDPAAGGAAAP	1134.5669	14	-8.4	568.2859	28.39	IP_718559
VDGEPLGR	841.4293	8	0.0	421.7220	25.16	F8WE65:C9J5S7
YGGPVGAGIRE	1074.5458	11	-5.2	538.2773	32.61	P08729
EFTPAVHA	870.4235	8	-0.3	436.2189	29.21	P69905
Q(+134.05)AAYQKVVAGVANALAHKYH	2272.1865	20	9.1	455.4487	28.86	P68871:P02042	3-methyl-2-pyridyl isocyanate
LEDGPKF	804.4017	7	-3.6	403.2067	31.57	P68104:Q5VTE0:A0A087WVQ9:IP_612790
STVLTSKYR	1053.5818	9	2.9	527.7997	23.23	P69905
A(+225.09)GVANALAHKYH	1475.7456	12	-8.2	492.9185	31.28	P68871:P02042	Iminobiotinylation
AAHLPAEFTQ(sub P)AVHASLDK	1904.9744	18	-18.4	477.2421	35.84	P69905
KVNVDEVGGEALG	1285.6514	13	1.6	643.8340	31.58	P68871
SHGSAQVKGHGKKVADALTN(-17.03)A	2058.0605	21	-2.4	412.6184	21.32	P69905	Ammonia-loss (N)
VYPWTQR(+14.02)FFDS	1458.6931	11	6.8	730.3588	48.34	ENSP00000327431.3:P69891:P69892:II_3425821:A0A2R8Y7X9:P02100	Methylation(KR)
AVSEGTKAVTKY	1252.6663	12	4.6	418.5646	22.64	P62807:Q5QNW6:Q93079:Q8N257:O60814
VTDYGKDL	909.4443	8	1.9	455.7303	30.19	P02652:V9GYM3
VGAHAGE(+37.95)YGAEALER	1566.6740	15	0.7	523.2323	30.18	P69905	Replacement of 2 protons by calcium
VHLTPEE(+14.02)KSAV	1222.6558	11	-25.5	408.5488	25.05	P68871	Methylation(others)
AVAHVDDMPNALS	1338.6238	13	-1.9	670.3179	35.45	P69905
TYF(+31.99)PHFD	957.3868	7	-0.2	479.7006	39.24	P69905	Dihydroxy
TSREIQTAV	1003.5298	9	4.4	502.7744	24.70	P62807:Q5QNW6:Q93079:O60814
DSHSLTTNIM(+15.99)	1133.5023	10	0.2	567.7585	36.27	P02671	Oxidation (M)
KGNYAERVGAGAPV	1387.7207	14	1.6	463.5816	26.50	Q6FI13:Q9BTM1:Q16777:Q8IUE6
LSHGSAQVK	925.4981	9	6.2	463.7592	18.44	P69905
LVPQQLAH	904.5131	8	0.0	453.2638	32.06	P10606
NVKAAW(+31.99)GK	904.4766	8	1.0	453.2460	22.59	P69905	Dihydroxy
TNVKAAWGKVGAHAGEY(-18.01)GA	1867.9329	19	5.3	623.6548	30.58	P69905	Dehydration
GTSSSPIKAIFP	1203.6499	12	-27.9	602.8154	32.36	A0A0A0MT46:XP_011507957.1:XP_011507955.1
VAHVDDM(+31.99)PNAL	1212.5444	11	-7.0	607.2753	34.85	P69905	Sulphone
HVDDM(+15.99)PNALS	1113.4761	10	2.0	557.7464	32.16	P69905	Oxidation (M)
TY(+15.99)FPHFDLSHGSAQVK	1848.8794	16	-3.5	463.2255	36.74	P69905	Oxidation or Hydroxylation
N(-17.03)VKAAWGK	855.4603	8	6.0	428.7400	22.57	P69905	Ammonia-loss (N)
VNVDEVGGEA	987.4509	10	0.1	494.7328	30.85	P68871
RSTITSREIQTAVR	1616.8958	14	2.3	539.9738	27.32	P62807:Q5QNW6:Q93079:O60814
W(+31.99)GKVNVD	848.4028	7	-0.8	425.2083	31.68	P68871:P02042	Dihydroxy
KPQGPPPPPGKPQGPPPQGGN	2028.0540	21	-19.5	677.0121	26.25	P04280:NP_005030.2:G3V1M9:ENSP00000420826.2
K(+14.02)ALAAGGYDVEKNNSRIK	1947.0537	18	-0.9	487.7703	26.82	P16401	Methylation(KR)
HAVSEGTKAVTKY(+15.99)TSSK	1808.9268	17	-1.2	453.2384	22.98	P62807:Q5QNW6:Q93079:Q8N257	Oxidation or Hydroxylation
Q(-17.03)EKNPLPSKET	1252.6299	11	-6.8	627.3179	24.46	P62328	Pyro-glu from Q
AVAHVDDMPN	1067.4706	10	-0.1	534.7425	25.71	P69905
TPGPGAQSALR	1053.5566	11	-0.7	527.7852	26.42	II_611215:A0A2R8Y811:P62263
FGGLGGGSVR	905.4719	10	-2.1	453.7422	30.83	C9JM50:P08727
GTGASGSFK(+28.03)LSK	1166.6295	12	-23.6	584.3083	27.04	P22492:II_137998	Dimethylation(KR)
ARPGGLGSSSL	1000.5302	11	3.8	501.2743	31.52	P08729
VHRLLRKGNYAER	1610.9117	13	-2.0	403.7344	17.91	Q6FI13:Q9BTM1:Q16777:Q8IUE6
V(+43.01)HLTPEEKSAV	1251.6459	11	-1.0	626.8296	31.86	P68871	Carbamylation
TWSESGQGV	949.4141	9	3.1	475.7158	28.86	P01876
TPEEKSAVTA	1031.5134	10	3.8	516.7659	23.06	P68871
ADALTNAVAH	981.4879	10	-2.5	491.7500	28.19	P69905
PGELAKHAVSEGT	1294.6517	13	4.0	432.5596	22.58	P62807:Q5QNW6:Q93079:Q8N257:O60814
VLSPADKTNVKAAWGKVGAHA	2119.1538	21	-4.7	530.7932	31.18	P69905
VYPW(+31.99)TQRF	1127.5399	8	-1.1	564.7766	41.46	P68871:P02042:ENSP00000327431.3:P69891:P69892:II_3425821:A0A2R8Y7X9	Dihydroxy
PLRAELQE	954.5134	8	-4.3	478.2619	29.62	P02647
VYPWTQRFFES	1458.6931	11	-6.3	730.3492	47.80	P68871:P02042
ESRAQLGGP(+31.99)EAAKSDETAAK	2046.9817	20	-7.1	512.7491	21.75	P04792	Dihydroxy
KQVHPDTGISSKAM(+31.99)GIMNS	2031.9718	19	-0.6	508.9999	32.04	P62807:Q5QNW6:Q93079:Q8N257:O60814	Sulphone
TALW(+31.99)GKV	805.4334	7	-1.6	403.7233	35.44	P68871	Dihydroxy
AAHLPAEF(+31.99)T	987.4661	9	1.3	494.7410	34.46	P69905	Dihydroxy
HGK(+43.01)K(+14.02)VADALTNAV	1379.7521	13	-2.7	460.9234	27.80	P69905	Carbamylation; Methylation(KR)
VHLTPEEK(+14.02)TA(-.98)	1136.6189	10	-46.1	569.2905	25.03	P02042	Methylation(KR); Amidation
GKEFTPPVQ	1001.5182	9	4.2	501.7685	31.17	P68871
VHLTPE(+14.02)EKSAVTA	1394.7405	13	-18.8	465.9120	27.65	P68871	Methylation(others)
S(+41.03)ETAPAETATPAPVEK	1638.8101	16	-2.5	820.4102	32.27	P16401	Amidination of lysines or N-terminal amines with methyl acetimidate
MF(+31.99)LSFPTTK	1102.5369	9	4.6	552.2783	44.48	P69905	Dihydroxy
VGAHAGEYGAEALE(+37.96)R	1566.6829	15	-5.0	523.2323	30.18	P69905	Replacement of proton by potassium
YPW(+31.99)TQRF	1028.4716	7	-1.9	515.2421	43.01	P68871:P02042:ENSP00000327431.3:P69891:P69892:II_3425821:A0A2R8Y7X9:P02100	Dihydroxy
ALKRQGRTLYG	1261.7255	11	0.1	421.5825	20.91	P62805
ALAAAGY(+15.99)DVEKNNSR	1593.7747	15	2.8	532.2670	27.13	P10412:P16403:P16402:P22492:II_137998	Oxidation or Hydroxylation
AAAGYDVEK	922.4396	9	5.3	462.2295	23.67	P10412:P16403:P16402:P22492:II_137998
AHAGEYGAEAL	1087.4934	11	-4.8	544.7513	30.02	P69905
LSAKPAPPKPEPRPK	1611.9459	15	1.7	403.9944	18.81	O00479
TIAPALVSK	898.5487	9	-0.6	450.2813	30.64	K7EM90:II_3418410
HLPAEFTPA	981.4919	9	5.5	491.7560	33.45	P69905
AHVDDM(+15.99)PNALS	1184.5132	11	2.6	593.2654	30.39	P69905	Oxidation (M)
A(+71.04)WGKVGAHAGEYGAEAL	1756.8533	17	1.8	586.6261	35.65	P69905	Propionamide (K X@N-term)
EHGIITNWDDM(+15.99)EKI	1715.7825	14	4.4	572.9373	39.97	XP_016860324.1:XP_016860323.1:A5A3E0:XP_016860322.1:A6NL76:P62736:P68032:P68133:XP_016860223.1:XP_016860222.1:XP_011509518.1:XP_016859648.1:P0CG38:XP_011509972.1	Oxidation (M)
FLSF(+31.99)PTTK	971.4963	8	2.2	486.7565	38.65	P69905	Dihydroxy
SLVSKGTLVQ	1030.6023	10	-0.4	516.3082	29.77	P10412:P16403:P16402:P16401
VDDMPNALS	960.4222	9	-5.5	481.2158	35.47	P69905
S(+56.06)ETAPAAPAAPAPAEK	1533.8038	16	-46.4	767.8736	29.33	P10412	Diethylation
VAHVD(-15.99)DMPNALSA	1322.6289	13	1.6	662.3228	33.82	P69905	Deoxy
VGAHAGEY(+15.99)GAEA	1146.4941	12	-2.9	574.2527	23.92	P69905	Oxidation or Hydroxylation
DNIQGITKPAIR(+14.02)	1338.7620	12	-24.7	447.2502	30.19	P62805	Methylation(KR)
FLS(+14.02)FPTTK	953.5222	8	-38.6	477.7500	37.68	P69905	Methylation(others)
PPGKPQGPPPQGDKSRSPR	1982.0446	19	3.2	496.5200	20.89	P02812:A0A0G2JRP6:P04280:NP_005030.2:G3V1M9:ENSP00000420826.2
ARPGGLGSSSLYG	1220.6149	13	-3.2	611.3127	33.05	P08729
GKVGAHAGEY(+15.01)GAEALER	1728.8542	17	-8.5	433.2172	27.00	P69905	Tyrosine oxidation to 2-aminotyrosine
TYFPHFDLSHGSAQV	1704.7896	15	-4.2	569.2681	41.02	P69905
KEALERM(+15.99)	891.4484	7	-32.8	446.7169	27.95	XP_024308686.1:B1AJZ9	Oxidation (M)
VGVNGFGR	804.4242	8	6.3	403.2219	28.53	NP_001344872.1:P04406
SD(+31.97)GLAHLDN	972.3971	9	22.2	487.2166	28.22	P68871:P02042	Persulfide
VGAHAGE(+43.99)YGAEALER	1572.7168	15	14.8	525.2540	30.22	P69905	Carboxylation (E)
VGAHAGEY(+29.97)GAEALER	1558.7012	15	-3.3	520.5726	27.91	P69905	Quinone
GHGKKVADALTN	1209.6466	12	-3.4	404.2214	18.15	P69905
VHLTPEEK(+14.02)SAVTAL	1507.8246	14	-27.6	503.6016	34.46	P68871	Methylation(KR)
KGNYAERVGAGAPVY	1550.7841	15	-5.4	517.9325	29.80	Q6FI13:Q9BTM1:Q16777:Q8IUE6
FPTTKTY	856.4330	7	0.9	429.2242	29.14	P69905
VGAHAGEYGAEALERM(+31.99)	1691.7573	16	-1.5	564.9255	34.17	P69905	Sulphone
LSF(+31.99)PTTKTYFPH	1469.7190	12	-5.5	490.9109	39.57	P69905	Dihydroxy
TPEEK(+31.99)SAVTAL	1176.5874	11	-2.6	589.2994	32.59	P68871	Dihydroxy
DIINAKQ	800.4392	7	2.6	401.2279	23.48	P60174:IP_671464
SLVSKGT(+14.02)LVQTK	1273.7605	12	-32.3	425.5804	27.75	P10412:P16403:P16402:P16401	Methylation(others)
KGHGKKVADALTN(+.98)A(-.98)	1408.7786	14	-3.6	470.5984	18.71	P69905	Deamidation (NQ); Amidation
ENVIRDAV	914.4821	8	5.6	458.2509	28.63	P62805
AGVANALAHKY(+31.99)H	1282.6418	12	5.4	428.5569	24.68	P68871:P02042	Dihydroxy
VVSLGSP(+31.99)SGEVSHPRKT	1767.9115	17	17.6	442.9930	24.74	C9JV77:P02765:NP_001341501.1:NP_001341502.1	Dihydroxy
KPQGPPPPGKPQGPP	1477.8041	15	2.0	493.6096	23.19	P02812:A0A0G2JRP6:P04280:NP_005030.2:G3V1M9:ENSP00000420826.2:P10163:E9PAL0
SVSSEQLAQFR	1250.6255	11	-11.6	626.3127	32.81	P00915
PKKTESHHKAK	1289.7203	11	4.6	430.9160	19.34	Q6FI13
SNSSDALDKI	1048.5037	10	13.5	525.2662	30.11	IP_668972:G3V2J8:Q14568:XP_011535020.1:P07900
AHVDDM(+15.99)PNALSAL	1368.6344	13	-8.8	685.3185	41.92	P69905	Oxidation (M)
LVVYP(+31.99)WTQRF	1339.6924	10	-2.5	670.8518	47.94	P68871:P02042:ENSP00000327431.3:P69891:P69892:II_3425821:A0A2R8Y7X9:P02100	Dihydroxy
HAHKLRVDPVNF(+31.99)	1463.7633	12	3.2	488.9299	29.23	P69905	Dihydroxy
AQGGVLPNIQ	995.5400	10	6.2	498.7803	37.44	Q6FI13:Q9BTM1:Q16777:Q8IUE6
VAHVDDM(+15.99)P(+31.99)NALSA	1386.6085	13	-4.4	694.3085	34.37	P69905	Oxidation (M); Dihydroxy
STITSR(+14.02)EVQTAV	1304.6936	12	-7.6	653.3491	32.74	Q8N257	Methylation(KR)
YPW(+15.99)TQRF	1012.4766	7	1.5	507.2463	38.79	P68871:P02042:ENSP00000327431.3:P69891:P69892:II_3425821:A0A2R8Y7X9:P02100	Oxidation (HW)
VHLT(-2.02)PEEKSAV	1206.6244	11	-91.1	403.1788	25.08	P68871	2-amino-3-oxo-butanoic_acid
KAYGQALAK	948.5392	9	11.6	475.2824	18.94	II_633865:II_633852:II_633856:II_633870:A0A0B4J1R6:P29401
AGLQFPVGR(+14.02)	957.5396	9	-31.1	479.7621	37.02	Q6FI13:Q9BTM1:Q16777	Methylation(KR)
WGKVGAHAGEY	1173.5566	11	-6.7	587.7817	32.89	P69905
STITSREIQTAVR	1460.7947	13	-2.5	487.9376	29.62	P62807:Q5QNW6:Q93079:O60814
VDDM(+15.99)PNALS	976.4172	9	0.8	489.2163	37.13	P69905	Oxidation (M)
AGGET(+79.97)LGRLLVVYPWTQR	2095.0615	18	15.4	524.7807	39.46	ENSP00000327431.3:P69891:P69892:II_3425821:A0A2R8Y7X9	Phosphorylation (STY)
SSAGPGLLKA	899.5076	10	2.7	450.7623	33.79	P08729
TNVKAAW(+31.99)GKVGAHAG	1497.7688	15	-7.1	500.2600	28.37	P69905	Dihydroxy
FGDLSTPDAV	1020.4764	10	0.8	511.2458	38.98	P68871
LSFP(+31.99)TTK	824.4280	7	1.9	413.2220	31.81	P69905	Dihydroxy
VLAHHFGKEFTPPVQA	1776.9310	16	5.0	593.3206	32.65	P68871
AAGYDVEKNNSRIK	1563.8004	14	-1.0	522.2736	21.80	P10412:P16403:P16402:P22492:II_137998
AAHLPAE(+53.92)FTPAVHASLDK	1927.8878	18	7.1	482.9827	35.83	P69905	Replacement of 2 protons by iron
AS(-2.02)SPGGVYATR	1062.5094	11	-9.0	532.2572	26.16	P08670	2-amino-3-oxo-butanoic_acid
VLS(+14.02)PADKTNV	1056.5815	10	-35.4	529.2794	27.82	P69905	Methylation(others)
M(+15.99)VLSPADK	875.4423	8	34.8	438.7437	33.25	P69905	Oxidation (M)
VVYPW(+3.99)TQ	895.4440	7	-2.2	448.7283	41.20	P68871:P02042:ENSP00000327431.3:P69891:P69892:II_3425821:A0A2R8Y7X9	Tryptophan oxidation to kynurenin
APSIHGGSGGR(+28.03)GVSVSSAR	1765.9183	19	8.0	442.4904	25.52	C9JM50:P08727	Dimethylation(KR)
NALAHKYH(+15.99)	968.4828	8	1.5	485.2494	27.36	P68871:P02042	Oxidation (HW)
MGQKDSYVGDEAQSK	1641.7305	15	0.9	548.2513	21.77	P60709:P63261:II_711659:A6NL76:P62736:P68032:P68133
LSF(+31.99)PTTK	824.4280	7	-6.0	413.2188	31.40	P69905	Dihydroxy
DNKKTRIIPR	1239.7411	10	5.4	414.2565	18.31	Q6FI13:Q9BTM1:Q16777:Q8IUE6
P(+68.06)DPAKSAPAPK	1145.6444	11	-33.6	573.8102	24.14	Q5QNW6:Q93079	Piperidination
AW(+15.99)GKVGAHAGEYG	1317.6101	13	2.1	440.2116	29.18	P69905	Oxidation (HW)
LSAKPAPPKPEPKPR	1611.9459	15	5.9	403.9961	20.89	IP_750116
RVDPVNFKL	1086.6185	9	0.2	544.3167	37.41	P69905
RAPSIHGGSGGR(+14.02)GVSVSSA	1751.9026	19	2.2	438.9839	24.44	C9JM50:P08727	Methylation(KR)
GKVN(+.98)VDAVGGEALG	1285.6514	14	-10.7	643.8260	32.24	P02042	Deamidation (NQ)
W(+119.04)GKVGAHAGEYG	1349.6152	12	-8.5	450.8752	29.16	P69905	Pyridylacetyl
AAHLP(+31.99)AEFT	987.4661	9	-6.6	494.7371	34.42	P69905	Dihydroxy
V(+14.02)LSPADKTNVK	1184.6765	11	-25.1	593.3307	22.54	P69905	Methylation(Protein N-term)
LYEQLSGK	936.4916	8	-0.2	469.2530	25.86	P30086:II_764201
VHLTPEE(+21.98)KSAVT	1331.6697	12	-23.9	666.8262	26.26	P68871	Sodium adduct
AAHLPAEFT(-18.01)PAV	1204.6240	12	-40.1	603.2951	36.13	P69905	Dehydration
EKSAVTAL	817.4545	8	-0.2	409.7345	30.33	P68871
YQKVVAGVA	933.5283	9	6.4	467.7744	29.44	P68871:P02042
TSLW(+31.99)GKV	821.4283	7	-1.6	411.7208	35.64	ENSP00000327431.3:P69891:P69892:II_3425821:A0A2R8Y7X9	Dihydroxy
AHLPAE(+21.98)FT(+79.97)PAVHASLDK	1904.8798	17	41.1	477.2468	35.15	P69905	Sodium adduct; Phosphorylation (STY)
VHLTPE(+28.03)EKSAV	1236.6714	11	-29.4	413.2190	25.31	P68871	Ethylation
RVDPVNF	845.4395	7	-4.2	423.7253	33.16	P69905
ASVVAVSDGVIK	1143.6499	12	-31.3	572.8143	37.73	IP_603902
LAAAGYDVEKNNSR	1506.7427	14	-2.5	503.2536	26.67	P10412:P16403:P16402:P22492:II_137998
WGKVNVD	816.4130	7	-1.2	409.2133	28.34	P68871:P02042
VEVNLNTM(+15.99)	934.4430	8	43.0	468.2489	32.74	Q9Y4X1	Oxidation (M)
TIMPKDIQL	1057.5841	9	-3.4	529.7975	39.73	Q71DI3:P68431:K7EK07:P84243:Q16695
PEPAKSAPAP	963.5025	10	-0.5	482.7583	20.88	P62807:O60814
VDDM(+15.99)PNALSAL	1160.5383	11	4.6	581.2791	47.16	P69905	Oxidation (M)
VHLTPEEK(+14.02)TAV	1236.6714	11	-10.8	413.2266	25.78	P02042	Methylation(KR)
AAW(+15.99)GKVGAHAGEYGAEAL	1772.8481	18	-2.7	591.9551	35.47	P69905	Oxidation (HW)
TNVKAAWGK(+14.02)VGAHAGEYG	1828.9220	18	-16.6	458.2302	29.48	P69905	Methylation(KR)
NELRVAPEEHPI	1402.7205	12	-26.2	468.5685	28.12	XP_016860223.1:XP_016860222.1:XP_011509518.1:XP_016859648.1:P0CG38:XP_011509972.1
VLSPADKTNVKAAWGKV	1782.9991	17	-3.0	446.7557	32.24	P69905
AHHFGKEFTPPVQ(+.98)AAYQK	2056.0166	18	0.6	515.0117	29.80	P68871	Deamidation (NQ)
H(+138.10)VDDMPNALSA	1306.6227	11	-3.6	654.3163	34.41	P69905	Dehydrated 4-hydroxynonenal
TVHSYAKGDGRVTVG	1545.7899	15	-28.3	516.2560	30.26	O75164
S(+42.01)ETAPAAPAAAPPAEKAPVKKKA	2242.2319	23	1.2	561.5659	26.50	P16403	Acetylation (Protein N-term)
H(+226.08)AGEYGAEALER	1527.6776	12	50.7	510.2589	28.57	P69905	Biotinylation
DNLKGTFA	864.4341	8	0.4	433.2245	27.68	P68871
VVYPW(+15.99)TQ	907.4440	7	-1.8	454.7285	41.20	P68871:P02042:ENSP00000327431.3:P69891:P69892:II_3425821:A0A2R8Y7X9	Oxidation (HW)
AAWGKVGAHAGEY(-2.02)GAEALER	2039.9812	20	-13.7	510.9956	33.58	P69905	2-amino-3-oxo-butanoic_acid
ELK(+27.99)VSTL	816.4593	7	-58.0	409.2133	28.34	II_711659	Formylation
KVLKQVHPDTGISSK	1635.9308	15	0.8	409.9903	20.96	P62807:Q5QNW6:Q93079:Q8N257:O60814
NKRSTITSR(+14.02)EVQTA	1603.8641	14	-1.0	535.6281	23.34	Q8N257	Methylation(KR)
GHGKKVADALT(-18.01)N	1191.6360	12	-3.2	596.8234	26.51	P69905	Dehydration
GY(sub A)HM(sub A)GEYGAEALER	1581.6881	14	-30.0	528.2208	30.16	P69905
T(+79.96)NVKAAWGKVGAHAGEYGAEALER	2564.2078	24	2.4	513.8500	34.21	P69905	Sulfation
NALAH(+15.99)KYH	968.4828	8	-2.2	485.2476	27.68	P68871:P02042	Oxidation (HW)
VHLTPEEKSAV(+28.03)	1236.6714	11	-55.1	413.2084	25.00	P68871	Ethylation
VSTSGPRAF	920.4716	9	3.3	461.2446	30.00	P05787
VLSPAD(+21.98)KTNVK	1192.6427	11	-2.7	597.3270	22.62	P69905	Sodium adduct
GEYGAEALER	1093.5039	10	10.4	547.7649	28.00	P69905
GAH(+15.99)AGEYGAEALER	1445.6534	14	-2.0	482.8908	26.34	P69905	Oxidation (HW)
WGKVGAHAGEYGAEALER	1899.9227	18	-0.2	475.9879	30.56	P69905
GIHETTF	803.3813	7	1.5	402.6985	27.30	P60709:P63261:XP_016860324.1:XP_016860323.1:A5A3E0:XP_016860322.1:XP_016860223.1:XP_016860222.1:XP_011509518.1:XP_016859648.1:P0CG38:XP_011509972.1
GAHAGEYGAEAL	1144.5149	12	10.2	573.2706	29.82	P69905
VLSPADK(+14.02)TNVK	1184.6765	11	-25.1	593.3307	22.54	P69905	Methylation(KR)
M(+15.99)GNPKVKAHGKKVLGAF	1797.0083	17	1.6	450.2601	24.36	P68871:P02042	Oxidation (M)
KAAWGK(+345.05)VGAHAGEYGAEALER	2515.1394	21	34.3	629.8137	33.59	P69905	Phospho-guanosine
YGAEALER	907.4399	8	7.6	454.7307	27.76	P69905
AKPALEDL	855.4702	8	2.2	428.7433	36.81	P02647
EVGGEALGR(+14.02)L	1013.5505	10	-39.9	507.7623	37.86	P68871	Methylation(KR)
VSKGTLVQ	830.4861	8	4.5	416.2522	23.76	P10412:P16403:P16402:P16401
AHGKKVLGAF	1026.5974	10	-0.6	514.3057	25.80	P68871:P02042
VAHVDDV(sub M)PNALS	1235.6146	12	-28.7	618.7969	32.81	P69905
WGKVGAHAGEY(-18.01)	1155.5461	11	1.4	578.7811	27.85	P69905	Dehydration
PGTGAAAAAAAAV	997.5192	13	-36.6	499.7487	25.64	A0A0U1RQK7
WGK(+14.96)VNVDEVGGEALGRL	1812.9006	17	5.1	605.3105	42.49	P68871	Alpha-amino adipic acid
RPGGLGSSSLYG	1149.5778	12	-2.4	575.7948	32.60	P08729
VSGVDVGRL	900.5029	9	-50.8	451.2358	32.95	P55291
AHHFGKEFTPPVQ(-18.01)	1475.7310	13	-4.1	492.9156	30.27	P68871	Dehydration
AAHLPAEF(+31.99)TPA	1155.5560	11	6.0	578.7888	35.35	P69905	Dihydroxy
VGGEALGR(+14.02)L	884.5079	9	-39.8	443.2436	36.04	P68871:P02042	Methylation(KR)
VAHVDDM(+31.99)PNALS	1299.5765	12	-2.6	650.7938	32.95	P69905	Sulphone
VIRNPPVNSDM	1240.6234	11	4.2	414.5502	26.60	Q14191
VYPW(+15.99)TQR	964.4766	7	-0.8	483.2452	33.15	P68871:P02042:ENSP00000327431.3:P69891:P69892:II_3425821:A0A2R8Y7X9	Oxidation (HW)
K(+28.03)SAPSTGGVK(+14.02)KPHRYRPGTV	2164.2229	20	3.2	433.8532	18.20	K7EK07:P84243	Dimethylation(KR); Methylation(KR)
A(+42.01)VT(-18.01)ALWGKVNVDEVGGEALGRL	2277.2117	22	-98.2	760.0033	41.87	P68871	Acetylation (Protein N-term); Dehydration
A(+42.01)HAGEY(+162.05)GAEALER	1576.7004	13	9.0	526.5788	27.91	P69905	Acetylation (Protein N-term); Hexose (NSY)
SHGSAQVKGHGKK(+31.99)VADALTNA	2107.0769	21	-2.1	527.7754	21.80	P69905	Dihydroxy
MVLS(-18.01)PADKTNVK	1283.6908	12	46.2	428.9240	28.01	P69905	Dehydration
PDPAKSAPAP	949.4868	10	0.0	475.7507	23.76	Q5QNW6:Q93079
F(+314.19)PHFDLSHGSAQVK	1882.9617	14	-41.0	471.7284	37.77	P69905	Levuglandinyl-lysine anhydrolactam adduct
ANGNNQSPVDIKTSETKHDT	2155.0142	20	1.4	539.7616	22.81	P00915
AIRNDEEL	958.4719	8	0.5	480.2435	28.76	Q6FI13:Q9BTM1:Q16777
KVK(+31.99)AHGKK(+14.02)VLGAFSDGLAHLDN	2350.2756	22	-37.1	471.0450	27.05	P68871:P02042	Dihydroxy; Methylation(KR)
PAVHASLD	808.4079	8	-1.8	405.2105	28.02	P69905
VGAHAGEYG(-.98)	858.3984	9	62.5	430.2333	19.11	P69905	Amidation
PPSAHKYH	935.4613	8	2.9	468.7393	25.12	XP_016880336.1:J3KRZ8:XP_016880335.1:A0A087WVA8:XP_011523302.1:Q8IWB9
AAHLPAEFT(-18.01)	937.4658	9	26.1	469.7524	35.77	P69905	Dehydration
ITLQEKL	843.5065	7	1.6	422.7612	30.77	XP_011520149.1:XP_016877937.1
GDLSTPDAVM(+15.99)	1020.4434	10	0.5	511.2292	35.00	P68871	Oxidation (M)
KEAGAGAQDAGAAEGAAGAE	1700.7601	20	39.3	567.9496	27.17	II_057579:IP_057630:IP_687964:IP_057582
KLHVDPENFR	1253.6516	10	-0.5	418.8909	30.02	P68871:P02042
RLDADPSLQ	1013.5142	9	-3.3	507.7627	27.70	P08729
TVLTSKYR	966.5498	8	-0.4	484.2820	22.42	P69905
ASVSTVLTSKY(+15.99)R	1326.7144	12	-4.6	443.2434	31.25	P69905	Oxidation or Hydroxylation
SLGTKADTHDEIL	1398.6991	13	-1.2	467.2397	30.81	P01009:A0A024R6I7
LVVYP(+31.99)WTQR	1192.6240	9	-3.0	597.3175	40.81	P68871:P02042:ENSP00000327431.3:P69891:P69892:II_3425821:A0A2R8Y7X9:P02100	Dihydroxy
VGAHAGEYGAE(+37.96)ALER	1566.6829	15	-4.2	523.2327	28.46	P69905	Replacement of proton by potassium
EEVSGNVSPGTRREYH	1815.8500	16	0.7	454.9701	21.57	P02671
KAAWGK(-1.03)VGAHAGEYGAEALER	2169.0603	21	12.9	543.2794	30.38	P69905	Lysine oxidation to aminoadipic semialdehyde
ELRDNDKTRY	1308.6422	10	2.7	437.2225	18.29	K7EM90:II_3418410
MFGGPGTASRPSSSR	1493.7045	15	-1.3	498.9081	25.33	P08670
TQKTIDRLAGKPT	1427.8096	13	-3.9	476.9420	22.28	P01876
VLTSKYR	865.5021	7	2.4	433.7594	19.01	P69905
LSFP(+31.99)TTKT	925.4756	8	1.4	463.7457	31.66	P69905	Dihydroxy
PTTKTYFPH(+14.02)F	1251.6288	10	-28.3	418.2050	39.66	P69905	Methylation(others)
AHAGEYGAEALE	1216.5360	12	0.6	609.2756	29.32	P69905
AAWGKVGAHAGEY(+79.97)GAEALER	2121.9631	20	1.0	531.4986	35.25	P69905	Phosphorylation (STY)
VAHVDDM(+15.99)PNA	1083.4655	10	-0.4	542.7398	28.76	P69905	Oxidation (M)
EVIEKPQA	912.4916	8	-5.1	457.2507	24.24	P18859
AIRNDEELN	1072.5149	9	-1.4	537.2640	22.34	Q6FI13:Q9BTM1:Q16777
SYNPATAKEII	1205.6292	11	-0.2	603.8217	34.24	P00915
KVSLQPPGAAGAAP	1262.6982	14	-32.2	632.3361	33.45	Q5VV17
FESFGDLSTPDAVMGNPKVKAHGK	2531.2478	24	-0.6	507.2565	36.74	P68871
TYFPH(+15.99)FD	941.3919	7	-2.8	471.7019	39.03	P69905	Oxidation (HW)
VLSPADKTNVKAAWGKVGAHAGEY	2468.2812	24	4.4	494.6657	33.85	P69905
VDIIN(+.98)AKQ	900.4916	8	15.1	451.2599	27.59	P60174:IP_671464	Deamidation (NQ)
DLS(+238.23)TPDAVMGNPKVKAHGKK	2330.3396	20	-111.4	467.0233	20.53	P68871	Palmitoylation
SSAGPGLLK	828.4705	9	-3.1	415.2412	30.93	P08729
HASLDKF	816.4130	7	3.4	409.2151	24.69	P69905
A(+134.05)HLPAEFTPAVHASLDK	1936.9795	17	-26.2	485.2394	35.82	P69905	3-methyl-2-pyridyl isocyanate
AGEASRLAHYNKR	1471.7644	13	0.1	491.5955	23.82	P62807:Q5QNW6:Q93079:O60814
TIDRLAGKPTHV	1306.7357	12	-6.5	436.5830	23.74	P01876
VDDM(+15.99)PNALSA	1047.4542	10	4.2	524.7366	37.54	P69905	Oxidation (M)
VLS(+14.02)PADKTNVK	1184.6765	11	-25.1	593.3307	22.54	P69905	Methylation(others)
VVYPW(+13.98)TQ	905.4283	7	-5.7	453.7188	41.18	P68871:P02042:ENSP00000327431.3:P69891:P69892:II_3425821:A0A2R8Y7X9:P02100	Tryptophan oxidation to oxolactone
VADALTNAV	872.4603	9	2.0	437.2383	33.80	P69905
KLRVDPV	825.5072	7	-1.8	413.7601	25.69	P69905
W(+15.99)GKVNVDEVG	1117.5404	10	6.1	559.7809	32.42	P68871	Oxidation (HW)
S(+42.01)DKPDMAE	933.3749	8	-8.4	467.6908	27.02	P62328	Acetylation (Protein N-term)
VHLTP(+13.98)EEKSAV	1222.6194	11	-4.9	408.5451	28.65	P68871	Proline oxidation to pyroglutamic acid
VHLTA(ins)PEEKSAV	1279.6771	12	-32.4	427.5525	26.30	P68871
TGASGSFKL	866.4498	9	-2.6	434.2310	34.65	P10412:P16403:P16402:P22492:II_137998:P16401
GLQFPVGR	872.4868	8	-14.9	437.2442	36.28	Q6FI13:Q9BTM1:Q16777:Q8IUE6
W(+15.99)GKVNVDEVGGEALG	1544.7471	15	-2.3	773.3790	37.62	P68871	Oxidation (HW)
KAAWGKVGAHAGEYGAEA	1771.8641	18	-3.8	591.6264	27.94	P69905
VVYPWT(+79.96)QRF	1274.5753	9	15.9	638.3051	44.42	P68871:P02042:ENSP00000327431.3:P69891:P69892:II_3425821:A0A2R8Y7X9	Sulfation
VGAHAGEY(+77.99)GAEALER	1606.7140	15	-12.3	536.5720	29.16	P69905	Methylphosphonylation
VHLTPEEK(+14.02)SAVTA	1394.7405	13	-26.9	465.9083	30.10	P68871	Methylation(KR)
VAHVDDV(sub M)PNAL	1148.5825	11	-32.1	575.2801	35.03	P69905
VHLTPEE	823.4076	7	0.9	412.7114	27.03	P68871:P02042
VYPW(+15.99)TQRFFES	1474.6881	11	-0.1	738.3513	48.32	P68871:P02042	Oxidation (HW)
K(+14.02)VADALTNAV	1014.5709	10	-34.6	508.2752	31.28	P69905	Methylation(KR)
NKRSTITSREIQT	1532.8270	13	-5.6	511.9467	21.70	P62807:Q5QNW6:Q93079:O60814
MIEQNTKSPL	1159.5907	10	-2.7	580.8011	28.82	P01009:A0A024R6I7
EEVSGNVSPGTRRE	1515.7277	14	3.4	506.2516	21.27	P02671
VGAHAGEY(+15.01)GAEALER	1543.7379	15	-23.2	772.8583	27.88	P69905	Tyrosine oxidation to 2-aminotyrosine
VAGVANALAHK(+127.06)Y	1339.7249	12	-29.1	670.8502	27.36	P68871:P02042	N-Succinimidyl-2-morpholine acetate
NKRSTITSR(+14.02)EVQ	1431.7794	12	0.5	478.2673	18.46	Q8N257	Methylation(KR)
GGEALGR(+31.99)LL	916.4977	9	-6.1	459.2534	37.87	P68871:P02042:P02100	Dihydroxy
HAHKLRVD(-18.01)PV	1152.6516	10	-0.4	577.3328	29.25	P69905	Dehydration
TEAPLNPK	868.4654	8	1.2	435.2405	23.69	P60709:P63261:II_711659:A6NL76:P62736:P68032:P68133:XP_016860223.1:XP_016860222.1:XP_011509518.1:XP_016859648.1:P0CG38:XP_011509972.1
SPADK(+138.10)TNVKAAWGKVGAHAGEYGAEALER	3120.5991	29	43.6	625.1543	34.14	P69905	Dehydrated 4-hydroxynonenal
TDYGKDLM(+15.99)EKV	1313.6173	11	1.4	438.8803	34.28	P02652:V9GYM3	Oxidation (M)
VHLTPEE(+21.98)KSAV	1230.6221	11	-21.0	616.3054	25.31	P68871	Sodium adduct
VHLTPEEKSAVT(+21.98)	1331.6697	12	-12.1	666.8340	25.96	P68871	Sodium adduct
VDEVGGEALGRL	1213.6302	12	5.4	607.8257	37.36	P68871
FGGPGTASRP	945.4668	10	7.5	473.7442	26.04	P08670
SRKESYSVYVYK	1507.7671	12	-7.8	503.5924	27.87	P62807:Q5QNW6:Q93079:O60814
EIKGPTVGGGLP	1123.6237	12	-29.1	562.8027	36.18	XP_016873759.1
D(+42.01)AGGETLGRL	1029.5090	10	-1.8	515.7609	34.85	ENSP00000327431.3:P69891:P69892:II_3425821:A0A2R8Y7X9	Acetylation (N-term)
A(+42.01)QGGSKSQS(+79.97)ARSPP	1478.6515	14	51.3	493.9164	27.29	P04280:NP_005030.2:G3V1M9:ENSP00000420826.2	Acetylation (N-term); Phosphorylation (STY)
A(+27.99)Y(+79.97)QKVVAGVANALAHKYH	2047.0040	18	29.0	512.7731	29.10	P68871:P02042	Formylation; Phosphorylation (STY)
VDDM(+15.99)PNAL	889.3851	8	-5.8	445.6973	35.48	P69905	Oxidation (M)
SYNPATAKEI	1092.5452	10	4.3	547.2822	27.82	P00915
GASGSFKLN(+.98)K	1008.5240	10	-7.6	505.2654	27.03	P10412:P16403:P16402:P16401	Deamidation (NQ)
NKSALKEAM(+15.99)F	1153.5801	10	-6.5	577.7936	23.17	XP_016861468.1:XP_016861459.1:E7ERI8:XP_006713111.1:XP_011531817.1	Oxidation (M)
S(+42.01)IHFSSP	815.3813	7	3.5	408.6994	39.28	P08729	Acetylation (Protein N-term)
TNVKAAWG	845.4395	8	-2.6	423.7260	27.90	P69905
KVADALTNA(-.98)	900.5029	9	8.8	451.2627	25.90	P69905	Amidation
LAAHLPAE	820.4443	8	-4.6	411.2275	32.29	P69905
R(+43.01)(+14.02)PQGPPQQGGHQQGPPPPPPGKPQGPPPQGGRPQGPPQGQSPQ	4368.1758	43	1.4	874.6437	28.51	A0A0A0MT31:P02810:ENSP00000379682.3:A0A087WV42:NP_001278244.1:A0A087WZY1	Carbamylation; Methylation(KR)
S(+43.01)IRVTQKS	960.5352	8	-10.1	481.2700	30.50	P05787	Carbamylation
AAHLPAEF	854.4286	8	-5.6	428.2192	35.32	P69905
VLAHHFGKEFTPPVQAAYQK	2267.1851	20	-3.5	567.8016	31.77	P68871
PADKTNVKAAW(+14.02)	1213.6455	11	22.6	607.8438	23.27	P69905	Methylation(C-term)
AGIFQSVK	848.4756	8	-5.3	425.2428	32.76	P09669
DNIQGITK(+14.02)PAIR	1338.7620	12	-24.7	447.2502	30.19	P62805	Methylation(KR)
SVEKAAKPTTTPEVK	1584.8722	15	-24.2	529.2852	21.82	P46821
GKVNVDEVGGEALG	1342.6729	14	-3.2	672.3416	32.25	P68871
KAAWGKVGAHAGEYGAE	1700.8270	17	-0.1	567.9496	27.17	P69905
KGTFATLSE	952.4865	9	1.0	477.2510	32.20	P68871
LVVY(+79.97)PWTQRF	1387.6689	10	2.8	694.8437	48.49	P68871:P02042:ENSP00000327431.3:P69891:P69892:II_3425821:A0A2R8Y7X9	Phosphorylation (STY)
RS(+79.97)GVSLAAL	952.4742	9	-3.1	477.2429	30.63	P10412:P16403:P16402	Phosphorylation (STY)
V(+42.01)GAHAGE(+21.98)YGAEALER	1592.7195	15	-14.7	531.9059	28.68	P69905	Acetylation (Protein N-term); Sodium adduct
VSKGTLVQT	931.5338	9	-0.3	466.7740	27.27	P10412:P16403:P16402:P16401
TT(-18.01)TAEREI	901.4505	8	0.7	451.7328	29.12	P60709:P63261:II_711659	Dehydration
TDYGKDL	810.3759	7	2.0	406.1960	25.92	P02652:V9GYM3
TDYGKDI	810.3759	7	2.0	406.1960	25.92
VKSPELQA	870.4811	8	-1.8	436.2470	27.30	P02652:V9GYM3
VSTSGPRAFS	1007.5036	10	-1.5	504.7583	26.54	P05787
VGAHAGE(+61.92)YGAEALER	1590.6487	15	14.3	531.2311	30.15	P69905	Replacement of proton by copper
DLM(+15.99)AHMASKE	1147.5001	10	4.0	574.7596	27.91	NP_001344872.1:P04406	Oxidation (M)
VLSSGSPRLQ	1042.5770	10	-8.6	522.2913	25.51	II_3404062:XP_011537078.1:XP_006719679.1:O14686:XP_011537076.1:XP_011537075.1:XP_011537074.1:XP_011537073.1:XP_011537072.1:F8VWW4
PHFDLSHGSAQVK(+226.08)G	1704.8042	14	-3.5	569.2734	41.79	P69905	Biotinylation
AAWGK(+31.99)VGAHAGEYG	1404.6422	14	1.2	469.2219	30.66	P69905	Dihydroxy
WGKVNVDE	945.4556	8	-1.8	473.7342	28.96	P68871
AVAHVDDM(+15.99)PN	1083.4655	10	2.3	542.7413	27.93	P69905	Oxidation (M)
VHLTPEEK(+31.99)TAV	1254.6455	11	1.7	419.2231	25.74	P02042	Dihydroxy
VHLTP(+31.99)EEKSAVTA	1412.7147	13	1.3	471.9128	30.10	P68871	Dihydroxy
VGAHAGE(+17.03)YGAEALER	1545.7535	15	-13.3	516.2516	28.71	P69905	Replacement of proton with ammonium ion
FDHCLGHIPSIYTDT	1717.7770	15	-4.4	573.5971	30.85	XP_016855898.1
VGAHAGEYGAEALER(-.98)	1527.7429	15	-24.9	510.2422	28.02	P69905	Amidation
LGAFSDGLAH	986.4821	10	-3.7	494.2465	36.00	P68871:P02042
ANALAHKYH(+15.99)	1039.5199	9	0.8	520.7676	23.99	P68871:P02042	Oxidation (HW)
GAANFREAM(+15.99)	981.4338	9	-0.5	491.7239	28.62	K7EM90:II_3418410	Oxidation (M)
FTPAVHASLDK	1184.6189	11	4.1	593.3192	30.32	P69905
A(+43.01)AIESPAVAAPAYS	1359.6670	14	22.8	454.2400	24.77	P04792	Carbamylation
NFKLLSH	857.4759	7	0.6	429.7455	30.78	P69905
LERPGGNE	870.4195	8	0.8	436.2174	20.19	P02671
E(+41.03)GTKAVTKYTSSK	1439.7620	13	-20.6	480.9180	19.33	P62807:Q5QNW6:Q93079:Q8N257	Amidination of lysines or N-terminal amines with methyl acetimidate
EVGGEAL(+21.98)	695.3102	7	10.0	696.3244	35.61	P68871	Sodium adduct
LSTP(+15.99)DAVMGNPKVKAHGKK	1993.0779	19	-70.5	499.2416	25.44	P68871	Oxidation or Hydroxylation
HAGEYGAEALE	1145.4989	11	-13.2	573.7491	28.98	P69905
GDLSTPD(-18.01)AVM(+15.99)GNPKVKAHGK	2019.0208	20	7.5	404.8145	27.55	P68871	Dehydration; Oxidation (M)
VHLTP(+31.99)EEK	983.4924	8	-0.7	492.7531	20.99	P68871:P02042	Dihydroxy
FSGR(+28.03)GAQV	848.4504	8	4.4	425.2343	26.72	P08729	Dimethylation(KR)
VLAHHFGKEF(+31.99)TPPVQ	1737.8838	15	-8.7	580.2968	34.00	P68871	Dihydroxy
NELRVAPEEHPV(+14.02)	1402.7205	12	-24.8	468.5692	27.84	P60709:P63261:II_711659	Methylation(C-term)
SHGSAQVKGHGKKVAD(+43.99)ALT(+79.97)N	2128.0061	20	-3.1	533.0071	23.34	P69905	Carboxylation (DKW); Phosphorylation (STY)
S(+14.02)LVSKGTLVQTK	1273.7605	12	-32.3	425.5804	27.75	P10412:P16403:P16402:P16401	Methylation(others)
E(-18.01)FTPAVHASLDK	1295.6510	12	1.8	432.8917	30.00	P69905	Pyro-glu from E
SDGLAHLD	826.3821	8	4.0	414.2000	29.67	P68871:P02042
PLRAELQEG	1011.5349	9	-1.0	506.7742	29.20	P02647
SHGSAQVKGHGKKVADALT	1890.0071	19	-1.2	473.5085	18.02	P69905
RMFGGPGTASRPSSSR	1649.8055	16	2.5	550.9438	23.41	P08670
GEKFEDENF	1113.4614	9	-1.2	557.7373	31.02	F8WE65:C9J5S7
ASGPPVSELITK	1197.6604	12	2.5	599.8390	36.01	P10412:P16403:P16402
GVKGGEGGR	815.4249	9	-5.0	408.7177	28.28
RDVRQQYESV	1278.6316	10	-7.7	427.2145	24.99	P08670
KPVPDLVPGN	1034.5760	10	-4.0	518.2932	34.37	P02671
QEGPPLKGAGGKERPG	1576.8320	16	-6.8	526.6144	31.74
AAHLPAEFTP	1052.5291	10	9.8	527.2770	38.88	P69905
TSREIQTA	904.4614	8	3.8	453.2397	18.00	P62807:Q5QNW6:Q93079:O60814
PCGVSVAAAATWA	1202.5753	13	-25.8	602.2794	43.65
LVGGASLKPEF	1116.6179	11	-11.2	559.3100	38.14	P60174:IP_671464
RDVRQQYESVAAK	1548.8008	13	-0.8	517.2738	23.04	P08670
NELRVAPEEHPVL	1501.7888	13	2.6	501.6049	33.55	P60709:P63261:II_711659:XP_016860324.1:XP_016860323.1:A5A3E0:XP_016860322.1
AHLPAEFTPA	1052.5291	10	-1.1	527.2712	34.52	P69905
VSLAALKKALAAAGYDVEKNNS	2232.2114	22	-25.3	559.0460	23.97	P10412:P16403:P16402
HAHKLRVDPVNFKL	1672.9525	14	-2.1	419.2445	33.29	P69905
RAAVPSGASTGIYEA	1448.7260	15	-4.9	725.3667	31.25	K7EM90:II_3418410
GEASRLAHY	1002.4883	9	-0.4	502.2512	24.26	P62807:Q5QNW6:Q93079:O60814
VISDGGDSEQF	1152.4934	11	2.2	577.2552	30.70	A0A0A0MT31:P02810:ENSP00000379682.3:A0A087WV42:NP_001278244.1:A0A087WZY1
HVIGVEEPSVGASML	1523.7654	15	7.0	508.9326	34.44
LTIGSLQI	843.5065	8	1.6	422.7612	30.77
MVLSPADK	859.4473	8	-2.4	430.7299	26.11	P69905
KAADDTWEPF	1178.5244	10	7.9	590.2741	39.52	A0A087WV45:P02766:II_3429875:A0A087WT59
AVAHVDDMPNA	1138.5077	11	-8.4	570.2563	29.98	P69905
RPGGAEAAAAGAG	1054.5155	13	-84.1	528.2207	28.63
MVESPAAPGKGGWPGS	1526.7188	16	-71.9	509.8769	29.21
SLDPENPTK	999.4872	9	4.9	500.7534	25.96
LVPGPEKEN	981.5131	9	9.5	491.7685	23.86
DTPPTSVTGT	974.4556	10	-23.3	488.2237	26.71
TQKTIDRLAGKPTHV	1663.9369	15	3.4	416.9929	23.21	P01876
PAPAAAAPAAPSV	1089.5818	13	-9.1	545.7932	29.34
KQVHPDTGISSKAM(+15.99)GIMNS	2015.9768	19	8.0	673.0049	29.49	U3KQK0:XP_005249096.1:Q5QNW6:P58876:Q99877:P62807:Q99879:Q93079:Q16778:P23527:P33778:Q8N257:O60814:P06899	Oxidation (M)
HNPHVNPLPTGYEDE	1717.7695	15	3.8	573.5992	28.19	P12074:IP_592585
AAWGKVGAHAGEYGAEALERM	2173.0374	21	-1.4	544.2653	34.19	P69905
ERIAGEASRLAHY	1471.7532	13	3.0	491.5931	26.41	U3KQK0:XP_005249096.1:Q5QNW6:P58876:Q99877:P62807:Q99879:Q93079:Q16778:P23527:P33778:O60814:P06899
VLSPADKTNVKAAWGKVGAHAGEYGAEALERM	3325.6877	32	4.1	666.1480	36.36	P69905
ADSGEGDFLAEGGGVR	1535.6852	16	-1.8	768.8464	33.37	P02671
ELERPGGNEITR	1369.6949	12	-2.0	457.5702	22.74	P02671
FDTASTGKTFPG	1227.5771	12	5.7	614.7997	27.02	P02671
V(+27.99)LSPADKTNVK	1198.6558	11	-0.3	600.3354	26.76	P69905	Formylation (Protein N-term)
SPPGKPQGPPQQEGNNPQGPPPPAGGNPQQPQAPPAGQPQGPPRPPQGGRPSRPPQ	5586.7754	56	1.9	1118.3652	25.80	P04280
VVAGVANALAHK	1148.6665	12	-2.3	575.3397	27.03	P68871:P02042
FGDLSTPDAVMGN(+.98)PKVKAHG	2040.9938	20	-16.4	511.2473	35.87	P68871	Deamidation (NQ)
AAWGKVGAHAGEYGAEALERM(+15.99)	2189.0322	21	-15.3	548.2648	34.50	P69905	Oxidation (M)
KHVVS(+95.94)EGTKAVTKYTSSK	2045.0016	18	-13.3	512.2509	18.50	IP_595247	Thiophosphorylation
RYQKSTELLIR	1405.8041	11	0.6	469.6089	24.55	K7EK07:P84243:Q71DI3:P68431:Q6NXT2:Q16695:K7EMV3:B4DEB1:K7ES00:Q5TEC6:K7EP01
SAVTALW(+15.99)GK	947.5076	9	-3.3	474.7599	35.18	P68871	Oxidation (HW)
ILRGDFSSANNR	1348.6847	12	0.1	450.5678	23.38	P02671
AGVANALAHK	950.5297	10	1.4	476.2732	26.99	P68871:P02042
VLSPADKTN(+.98)V(-.98)	1042.5658	10	-0.2	522.2904	22.62	P69905	Deamidation (NQ); Amidation
AHAGEYGAEALERM	1503.6776	14	6.4	502.2368	31.32	P69905
AAWGK(+31.99)VGAHAGEYGAEALER	2073.9868	20	-4.6	519.5020	29.34	P69905	Dihydroxy
HLT(-18.01)PEEK	834.4235	7	-2.3	418.2173	19.80	P68871:P02042	Dehydration
TSEVKQLIK	1044.6179	9	-7.2	523.3111	24.55	P02679:C9JEU5:C9JC84:II_618649:II_618650
AHAGEYGAEALERM(+15.99)	1519.6725	14	4.9	507.5677	31.32	P69905	Oxidation (M)
GEASRLAHYNK	1244.6261	11	-1.7	623.3192	21.97	U3KQK0:XP_005249096.1:Q5QNW6:P58876:Q99877:P62807:Q99879:Q93079:Q16778:P23527:P33778:O60814:P06899
LTYNPDESSKPNM	1494.6660	13	-8.0	748.3335	25.86	P02679:C9JEU5:C9JC84:II_618649:II_618650
GRPQGPPQQGGHQQGPPPPPPT(sub G)	2211.0933	22	-16.9	738.0261	23.25	A0A0A0MT31:P02810:ENSP00000379682.3:A0A087WV42:NP_001278244.1:A0A087WZY1
VHLTPEEKS(+79.97)A	1189.5380	10	-5.7	595.7728	22.81	P68871	Phosphorylation (STY)
AAHLPAEFTP(+15.99)AVHASLDK	1889.9635	18	4.5	473.5002	33.01	P69905	Oxidation or Hydroxylation
DSHSLTTNIME	1246.5499	11	-1.0	624.2801	31.83	P02671
AHAGEYGAEA	974.4093	10	1.4	488.2114	18.33	P69905
VHLTPEE(+14.02)KSAVTAL	1507.8246	14	-21.3	503.6047	31.78	P68871	Methylation(others)
ADFYRNYDVM(+15.99)	1308.5444	10	8.5	655.2850	35.28	P09669	Oxidation (M)
KQVHPDTGISSKAMGIMNS	1999.9819	19	-1.7	501.0019	29.51	U3KQK0:XP_005249096.1:Q5QNW6:P58876:Q99877:P62807:Q99879:Q93079:Q16778:P23527:P33778:Q8N257:O60814:P06899
VAHVDDMPNALSAL	1451.7079	14	6.7	726.8660	40.71	P69905
AKHAVSEGTK(+31.99)AVTKYTSSK	2024.0538	19	13.8	405.8236	18.47	U3KQK0:XP_005249096.1:Q5QNW6:P58876:Q99877:P62807:Q99879:Q93079:Q16778:P23527:P33778:Q8N257	Dihydroxy
VHLTPEEKSAVT(-.98)	1308.7037	12	76.5	437.2755	21.50	P68871	Amidation
KQVHPDTGISSKAM(+15.99)GIM(+15.99)NS	2031.9718	19	-2.0	678.3298	29.51	U3KQK0:XP_005249096.1:Q5QNW6:P58876:Q99877:P62807:Q99879:Q93079:Q16778:P23527:P33778:Q8N257:O60814:P06899	Oxidation (M)
TNVKAAWGK(+14.96)VGAHAGEYGAEALER	2499.2141	24	4.4	625.8135	31.47	P69905	Alpha-amino adipic acid
LSP(+31.99)ADKTNVK	1103.5823	10	0.8	552.7979	18.19	P69905	Dihydroxy
Y(+15.99)QKVVAGVANA	1134.6033	11	-7.7	568.3045	24.65	P68871:P02042	Oxidation or Hydroxylation
AGLQFP(+31.99)VGR	975.5137	9	5.7	488.7669	34.25	Q6FI13:Q16777	Dihydroxy
AAWGK(+31.99)VGAHAGEYGAEALERM(+15.99)	2221.0222	21	-7.2	556.2592	34.69	P69905	Dihydroxy; Oxidation (M)
EEVSGNVSPGTRR(+.98)EYH	1816.8340	16	0.7	606.6176	22.36	P02671	Deamidation (R)
VLSPAD(+37.96)KTNVK	1208.6167	11	-5.9	403.8761	20.35	P69905	Replacement of proton by potassium
YQKSTELLIR	1249.7030	10	4.1	417.5766	27.63	K7EK07:P84243:Q71DI3:P68431:Q6NXT2:Q16695:K7EMV3:B4DEB1:K7ES00:Q5TEC6:K7EP01
EEVSGNVSPGTRR(+.98)EYHTEK	2175.0193	19	8.6	544.7654	21.23	P02671	Deamidation (R)
T(-17.03)Y(+79.97)FPHFDLSHGSAQVK	1895.8243	16	13.2	474.9696	34.88		Ammonia-loss (Protein N-term); Phosphorylation (STY)
HAHKLR(+31.99)VDPVNF	1463.7633	12	-0.2	488.9282	27.08	P69905	Dihydroxy
GD(+15.99)LSTPDAVMGNPKVKAHGK	2037.0312	20	-2.5	510.2638	24.34	P68871	Oxidation or Hydroxylation
VVAGVANALAHKY(+31.99)H	1480.7786	14	2.2	494.6003	30.21	P68871:P02042	Dihydroxy
TNVKAAW(+15.99)GKVGAHAGEYGAE	2030.9810	20	1.7	508.7533	27.92	P69905	Oxidation (HW)
DLSS(+79.97)PD(+43.99)AVMGNPK	1453.5796	13	-10.2	485.5276	30.76	P02042	Phosphorylation (STY); Carboxylation (DKW)
VAHVD(-15.99)DMPNALS	1251.5918	12	-13.3	626.7948	30.22	P69905	Deoxy
GAEALERM	875.4171	8	-0.5	438.7159	24.72	P69905
SDLHAHK	806.4035	7	3.4	404.2107	20.85	P69905
LSPADKTNVKA	1142.6295	11	-3.6	572.3186	22.05	P69905
YQK(+31.99)VVAGVANALAHKYH	1899.9955	17	0.4	476.0063	31.55	P68871:P02042	Dihydroxy
KQVHPDTGISSKAMGIM(+15.99)NS	2015.9768	19	8.0	673.0049	29.49	U3KQK0:XP_005249096.1:Q5QNW6:P58876:Q99877:P62807:Q99879:Q93079:Q16778:P23527:P33778:Q8N257:O60814:P06899	Oxidation (M)
V(+14.02)LSPADKTNV	1056.5815	10	-36.9	529.2789	22.32	P69905	Methylation(Protein N-term)
VLSPADKTNVK(+14.02)AAWGK	1697.9464	16	-17.4	425.4857	28.08	P69905	Methylation(KR)
AWGK(+119.04)VGAHAGEYGAEALER	2089.9968	19	-0.3	523.5068	31.10	P69905	Pyridylacetyl
AAWGKVGAHAGEYGAEALER(-.98)	2041.0129	20	-56.7	511.2320	31.01	P69905	Amidation
ILRGDFSSANN	1192.5836	11	5.7	597.3010	25.20	P02671
VLSPADKTNVK(+21.98)	1192.6427	11	-2.6	597.3259	20.47	P69905	Sodium adduct
TNVKAAW(+15.99)GKVGAHAGEYGAEAL	2215.1021	22	-5.1	554.7799	29.37	P69905	Oxidation (HW)
TVIIEQSWGSPKVTK	1671.9196	15	-1.7	558.3128	32.43	C9JL25:II_642629:E7EXB4:E7ESH4:IP_761691:P10809:C9JCQ4:C9JL19:IP_625997
TSR(+14.02)EVQTAV	1003.5298	9	0.3	502.7723	22.57	Q8N257	Methylation(KR)
LSFP(+15.99)TTKTYFPH	1453.7241	12	-4.9	485.5796	36.64	P69905	Oxidation or Hydroxylation
A(+134.05)WGKVGAHAGEYGAEALER	2105.0078	19	-19.5	527.2489	30.89	P69905	3-methyl-2-pyridyl isocyanate
L(+14.02)SFPTTKTYFPH	1451.7449	12	-26.5	484.9094	36.64		Methylation(Protein N-term)
AHHFGKEFT(-18.01)PPVQA	1546.7681	14	4.2	516.5988	27.54	P68871	Dehydration
VVYPWTQR(+31.99)F	1226.6084	9	-1.0	614.3113	40.09	P68871:P02042	Dihydroxy
P(+15.99)TTKTYFPHF	1253.6080	10	0.7	418.8769	35.06	P69905	Oxidation or Hydroxylation
VLS(+79.96)PADKTNVKAAWGK	1763.8876	16	11.4	441.9842	26.54	P69905	Sulfation
S(+14.02)PADKTNVK	972.5240	9	-34.3	487.2517	18.19	P69905	Methylation(others)
SAVTALW(+31.99)GK	963.5025	9	-2.8	482.7563	34.00	P68871	Dihydroxy
GRPQGPPQQGGHQQGPPPPPPGK(-1.03)PQGPPPQGGRPQGPPQGQSPQ	4367.1445	44	5.2	874.4384	26.11	A0A0A0MT31:P02810:ENSP00000379682.3:A0A087WV42:NP_001278244.1:A0A087WZY1	Lysine oxidation to aminoadipic semialdehyde
Q(-17.03)KVVAGVAN(+.98)ALAHKYH	1688.8998	16	-24.9	423.2217	22.74	P68871:P02042	Pyro-glu from Q; Deamidation (NQ)
VLSPAD(+43.99)KTNVK	1214.6506	11	-4.0	405.8884	20.49	P69905	Carboxylation (DKW)
VLSPADKTNVKAAW(+29.97)GK	1713.9049	16	-0.1	429.4823	27.97	P69905	Quinone
AAHLPAEFT(-2.02)PAVHASLDKFL	2132.1055	20	-11.1	534.0277	45.40	P69905	2-amino-3-oxo-butanoic_acid
AAYQKVVA	848.4756	8	-0.7	425.2437	22.64	P68871:P02042
VVYFDGQSALL	1210.6233	11	-10.7	606.3129	40.09	B1AMA2
AWGK(+71.04)VGAHAGEYGAEALERM	2173.0374	20	-1.8	544.2660	34.70	P69905	Propionamide (K X@N-term)
WGKVGAHAGEYGAEA	1501.6949	15	0.5	501.5724	25.35	P69905
VLSPADKTNVK(+14.02)	1184.6765	11	-41.8	593.3209	17.37	P69905	Methylation(KR)
SSRAGLQFPVGR(+14.02)	1287.7047	12	-22.7	430.2324	30.06	Q6FI13:Q16777	Methylation(KR)
EEVSGNVSPGTR(+.98)REYHTEK	2175.0193	19	-0.5	544.7605	21.25	P02671	Deamidation (R)
GAGVGAAVSGAG	872.4352	12	57.0	437.2497	20.03	XP_016881850.1:II_3413361:II_3413358:XP_016881849.1:XP_016881848.1:XP_016881846.1:XP_016881844.1
LS(+27.05)PADKTNVK	1098.6396	10	-55.1	550.2970	17.29	P69905	Ethyl amino
VYP(+31.99)WTQRF	1127.5399	8	0.8	564.7776	38.61	P68871:P02042	Dihydroxy
DLSHGSAQVKGHGKKVAD(+43.99)ALT(+79.97)N	2356.1172	22	-2.3	590.0352	23.59	P69905	Carboxylation (DKW); Phosphorylation (STY)
ASQGDQRLAF	1091.5359	10	21.8	546.7875	22.32	IP_775368
IAGEASRLAHY	1186.6094	11	1.8	594.3130	25.53	U3KQK0:XP_005249096.1:Q5QNW6:P58876:Q99877:P62807:Q99879:Q93079:Q16778:P23527:P33778:O60814:P06899
LSPADK(+14.02)TNVK	1085.6080	10	-39.1	543.7905	19.89	P69905	Methylation(KR)
TYFPH(+15.99)FDLSHGSAQVK	1848.8794	16	-3.0	463.2246	35.45	P69905	Oxidation (HW)
AHHFGKEFTPP(+15.99)VQAA	1651.8107	15	4.1	551.6130	27.57	P68871	Oxidation or Hydroxylation
LRVDPVNFK	1086.6185	9	5.1	544.3198	30.60	P69905
N(+291.10)PQQPQAPPAGKPQGPPPPPQGGRPPRPAQGQQPPQ	3969.9834	36	15.7	993.5190	26.30	P10163:E9PAL0	N-acetyl neuraminic acid
HASGAAGTAPAP	1006.4832	12	13.5	504.2556	25.56	A6NJT0
VLSPADKTN(+.98)VKAAWGK(-.98)	1683.9308	16	2.7	421.9912	25.04	P69905	Deamidation (NQ); Amidation
YGPYQPVPEQP	1273.5979	11	4.1	637.8073	32.82	P02808
HAHKLRVDP(+31.99)V	1202.6520	10	0.8	401.8915	18.36	P69905	Dihydroxy
QKEITALAPS(+79.96)TMK	1496.7214	13	32.6	499.9310	27.12	P63261:P60709	Sulfation
VVYP(+31.99)WTQRF	1226.6084	9	0.4	614.3116	41.22	P68871:P02042	Dihydroxy
SPADK(+14.02)TNVK	972.5240	9	-33.8	487.2523	17.44	P69905	Methylation(KR)
SAVTALWGK(+31.99)	963.5025	9	5.5	482.7599	36.15	P68871	Dihydroxy
FLS(+79.97)FPTTK	1019.4729	8	6.6	510.7471	35.59	P69905	Phosphorylation (STY)
VLSPADKTNVK(+14.02)AAW(+15.99)GK	1713.9413	16	-16.7	429.4847	25.84	P69905	Methylation(KR); Oxidation (HW)
VHLTPEEK(+31.99)	983.4924	8	-1.7	492.7517	17.60	P68871:P02042	Dihydroxy
V(+71.04)LSPADKTNV	1113.6030	10	-32.0	557.7914	24.12	P69905	Propionamide (K X@N-term)
V(+71.04)LSPADKTNVK	1241.6979	11	-32.6	414.8926	17.40	P69905	Propionamide (K X@N-term)
VPAPEPPP	802.4225	8	-47.7	402.1995	23.14	O15047
AFSDGLAH	816.3766	8	1.0	409.1963	25.27	P68871:P02042
L(+14.02)SPADKTNVK	1085.6080	10	-41.2	543.7893	3.03	P69905	Methylation(Protein N-term)
VHLT(+14.02)PEEK	965.5182	8	-35.1	483.7486	17.55	P68871:P02042	Methylation(others)
S(+71.04)PMLGEFVSETESRGSESG	2055.9055	19	-2.3	686.3059	19.47	P02671	Propionamide (K X@N-term)
LSPADKTNVKAAWGK	1584.8623	15	4.8	529.2967	25.36	P69905
PQGPPPQGGNQPQGPPPPPGKPQGPPQQ(+.98)	2761.3572	28	-7.7	921.4657	24.79	P04280	Deamidation (NQ)
SPADK(+31.99)TNVK	990.4982	9	-5.1	496.2525	20.33	P69905	Dihydroxy
LSFPTTK(+31.99)TYF	1235.6074	10	0.2	618.8110	40.46	P69905	Dihydroxy
VYPW(+31.99)TQR	980.4716	7	-0.3	491.2429	31.00	P68871:P02042	Dihydroxy
FFITFLEGQ	1100.5542	9	-30.8	551.2678	39.44	XP_011513441.1:II_3395629:II_3395628:XP_011513433.1:A0A0A0MT16
LVVYPWTQR(+31.99)	1192.6240	9	-2.3	597.3179	37.82	P68871:P02042	Dihydroxy
AGLQFP(+15.99)VGR	959.5188	9	5.3	480.7692	34.22	Q6FI13:Q16777	Oxidation or Hydroxylation
HAHK(+54.01)LRVDPV	1224.6727	10	0.5	409.2317	21.97	P69905	MDA adduct +54
A(+226.08)LGRLLVVYPWTQR	1897.0396	14	-41.2	475.2480	31.36	P68871:P02042	Biotinylation
PPPGKPQGPPQQGGNR(+14.02)PQGPPPPGKPQG(-.98)	2761.4524	28	-40.2	921.4675	24.77	P04280	Methylation(KR); Amidation
GRPQGPPQQGGHQQGPPPPPPG(+17.03)	2184.0935	22	3.5	729.0412	23.01	A0A0A0MT31:P02810:ENSP00000379682.3:A0A087WV42:NP_001278244.1:A0A087WZY1	Replacement of proton with ammonium ion
LS(-18.01)PADKTNVK	1053.5818	10	-2.8	527.7971	19.83	P69905	Dehydration
VLSPADKT(-18.01)NV	1024.5553	10	4.5	513.2867	17.41	P69905	Dehydration
LSDLHAHK	919.4875	8	-0.8	460.7510	20.88	P69905
ERIAGEASRLAHYNK	1713.8910	15	-5.4	429.4777	23.80	U3KQK0:XP_005249096.1:Q5QNW6:P58876:Q99877:P62807:Q99879:Q93079:Q16778:P23527:P33778:O60814:P06899
VHLT(-18.01)PEEKS	1020.5240	9	-1.3	511.2690	23.78	P68871	Dehydration
TNVKAAW(+31.99)GK	1005.5243	9	-2.9	503.7684	21.08	P69905	Dihydroxy
FSPAVSGPSGAP	1072.5189	12	13.2	537.2742	22.68	IP_2345824
DLSPLEIVEMFA	1362.6741	12	31.6	682.3663	30.34	Q8IZQ1
STELLLR	830.4861	7	0.5	416.2505	29.91
TVVQPSVGAAAGP	1152.6139	13	28.2	577.3306	28.40	C9JV77:P02765:NP_001341501.1:NP_001341502.1
YQPVPEQP	956.4603	8	6.2	479.2393	27.35	P02808
DVPPSTGNSASLS	1230.5728	13	22.3	411.2069	17.30	XP_011539796.1:XP_011539795.1:Q14872
FVSNHAY	836.3817	7	5.2	419.2003	21.45	II_730018:H3BR68:II_730004:II_730010:J3KPS3:P04075
AAHLPAEFTPAVHASLDE(sub K)	1874.9163	18	25.4	469.7482	33.28	P69905
VLVYGGYMLLATG	1355.7159	13	-19.8	678.8517	45.79	XP_006720815.2
VPEPPAPP	802.4225	8	-35.1	402.2047	23.16	O15234:II_3411107
AGLQFPVGRVHR	1335.7523	12	2.6	446.2592	29.89	Q6FI13:Q16777
YVDNNIFFE	1159.5186	9	8.9	580.7721	37.39	NP_001278919.1:C9JA41:XP_016867332.1:H7C2N5:XP_011514220.1:A8MWY0
VYPM(+15.99)STKSES	1143.5117	10	2.3	572.7726	37.03	IP_215569	Oxidation (M)
LTEAPLNPK	981.5494	9	6.7	491.7841	24.67	P63261:P60709
PLSMEPSSPL	1056.5161	10	25.1	529.2789	22.32
LAAPPGHQLHRAHYDL	1794.9277	16	-4.7	449.7371	24.95	C9JV77:P02765:NP_001341501.1:NP_001341502.1
DITPLMAAANGGHVK	1493.7660	15	-7.5	498.9255	26.24
AHKLRVDP(+21.98)	956.5168	8	13.6	479.2722	18.20	P69905	Sodium adduct
TYFPHFDL	1038.4811	8	-6.7	520.2447	44.90	P69905
VYPMSTKSES	1127.5168	10	17.6	564.7760	37.40	IP_215569
ILRGDFSSAN	1078.5406	10	2.2	540.2775	25.65	P02671
QSVRKTGTTGAPAGVTETT	1860.9541	19	-43.4	466.2256	27.44
PDPAKSAPAPKKGSKK	1605.9202	16	3.6	402.4888	23.35	P23527:Q93079:Q5QNW6
VL(+53.97)SPADKTNVK	1224.6326	11	27.8	409.2295	37.59	P69905	Trifluoroleucine
HLTPEEKSAVTAL	1394.7405	13	-5.5	465.9182	38.25	P68871
V(+108.00)LLTEAPLNPK	1301.6996	11	68.8	434.9370	29.10	G5E9R0:K7EM38:II_711656:E7EVS6:A0A2R8YGF8:I3L4N8:II_711659:A0A2R8Y793:P63261	O-Ethylphosphorylation
SYVTTSTR	913.4505	8	-0.8	457.7322	29.19	A0A1B0GVG8:A0A1B0GTT5:II_794318:B0YJC4:P08670
ALAAAFRMWS	1122.5645	10	-16.7	562.2802	36.44
AIRGDEEL	901.4504	8	-1.4	451.7318	35.25
VELLTVQ	800.4644	7	-32.3	401.2265	32.69
VAPEEHPVL	989.5182	9	-6.6	495.7631	38.86	G5E9R0:K7EM38:II_711656:E7EVS6:A0A2R8YGF8:I3L4N8:II_711659:A0A2R8Y793:P63261
KEELVQK	872.4967	7	16.8	437.2629	30.49
IVSDSLEDVV	1074.5444	10	4.4	538.2819	33.52
KPAAATVTK	885.5283	9	1.8	443.7722	23.80	P16403
GKVNVDEVGGEALGRLLV	1824.0105	18	-3.5	609.0087	34.62	P68871
TLPTKETIEQEKRSE	1787.9265	15	2.4	447.9900	14.98	P63313
SARLSAKPAPPKPEPKPK	1898.1101	18	-6.5	475.5317	9.78	P05204
LSAKPAPPKPEPKPK	1583.9398	15	-5.4	528.9844	9.67	P05204
AVPKEDIYSGGGGGGSR	1605.7747	17	0.4	536.2657	15.12	Q13151
APEEHPVLL	1003.5338	9	-1.3	502.7735	25.08	P60709:P63261
KNLQTVNVDEN	1272.6310	11	3.8	637.3252	15.10	IP_722908:IP_746683:IP_707980:P62899
SGPPVSELITK	1126.6233	11	1.4	564.3197	25.14	P10412:P16403
KGKADAGKEGNNPAENGDAKTDQAQKAEGAGDAK	3340.5879	34	-11.4	669.1172	8.54	P05204
KGKADAGKEGNNPAEN(+.98)GDAKTDQAQKAEGAGDAK	3341.5718	34	-4.9	669.3184	8.53	P05204	Deamidation (NQ)
VAPEEHPVLL	1102.6022	10	5.7	552.3115	26.27	P60709:P63261
FGGPGTASRPSSSR	1362.6639	14	5.8	455.2312	10.79	P08670
VLSPADKTNVKAAWGKVG	1840.0206	18	1.8	461.0132	22.19	P69905
VDTGIGMTK	920.4637	9	7.5	461.2426	15.88	II_616837:II_613186:G3V2J8:Q14568:Q58FF8:II_616843:Q58FG1:Q58FF7:NP_001258901.1:P08238:XP_011535020.1:P07900
TETQEKNPLPSKETIEQEKQAGES	2700.3088	24	-7.9	676.0792	17.32	P62328:IP_613138
SDLHAHKLRVD	1289.6840	11	6.4	430.9047	10.59	P69905
E(sub S)DKPDMAEIEK	1303.5966	11	0.4	652.8058	19.62	P62328:IP_613138
E(sub S)DKPDMAEIEKF	1450.6649	12	-6.6	726.3350	29.29	P62328:IP_613138
AELSTSPAV	873.4443	9	-42.0	437.7111	20.96	XP_016860184.1:Q96BH1
E(sub S)IRVTQKSYK	1250.6982	10	-2.0	417.9059	14.76	II_773214:F8VQY3:II_773210:F8VUG2:F8W1U3:IP_612847
VHLTPEEKSAVTALW	1679.8882	15	-2.9	560.9684	30.95	P68871
NPFVTSDR	934.4508	8	0.4	468.2329	16.87	E5RHH1:IP_791069:IP_603134:IP_612070:J3KSS0:II_719700:J3QQQ9:J3QRI7:IP_639671:IP_584485:J3QQV1:E5RIT6:J3QRC4:P61254:IP_781237:Q9UNX3
SSFGGLGGGSVR	1079.5359	12	-0.6	540.7749	20.93	C9JM50:P08727
DESGPSIVH	939.4297	9	45.1	470.7433	15.10	P60709:P63261
NELRVAPE	926.4821	8	12.2	464.2540	16.52	P60709:P63261:P62736:P68133:P68032:II_792627:A6NL76
AVTVAPPGAR	937.5345	10	-1.2	469.7740	16.22	II_3418048:A0A1W2PP22:II_673670:II_3436387:II_3418038:A0A1W2PP35:A0A1X7SBS1:A0A1W2PPS1:Q00839
VLSPADKTNVKAA(-.98)	1311.7510	13	-0.3	438.2575	12.81	P69905	Amidation
TEAPLNPKANREKM(+15.99)TQI	1956.0098	17	-0.5	490.0095	18.71	P60709:P63261:P62736:P68133:P68032:II_792627:A6NL76	Oxidation (M)
HLTPEEKS(-18.01)AV	1091.5610	10	0.9	546.7883	11.49	P68871	Dehydration
P(sub Q)TLAVGVIKAVDK	1309.7969	13	-30.0	655.8860	29.66	IP_672870
LTLQEKL	843.5065	7	-0.6	422.7603	21.39
VAPEEHPV	876.4341	8	4.0	439.2261	11.93	P60709:P63261
QVGNVTQK	872.4716	8	42.4	437.2615	13.80
R(sub S)E(sub S)ATSSFGGLGGGSVR	1536.7644	16	-32.9	769.3642	26.18	C9JM50:P08727
E(sub S)IRVTQK	872.5079	7	0.3	437.2614	13.91	II_773214:F8VQY3:II_773210:F8VUG2:F8W1U3:IP_612847
EVINAKQ	800.4392	7	3.8	401.2284	13.73
NDHFVKLI	984.5392	8	2.4	493.2781	24.94	E7EUT5:II_772209:NP_001344872.1:P04406
LEGVVTKK	872.5331	8	-21.3	437.2645	13.73
ELRSLKQ	872.5079	7	9.1	437.2652	13.55
GLELDGMAELM(+15.99)AGLMQ	1693.7725	16	9.2	565.6033	25.76		Oxidation (M)
SLGSALRP	799.4552	8	10.4	400.7390	20.41	P08670
SK(+159.04)RGILTLKYPIEHGIITN	2311.2722	19	-43.4	578.8002	21.49	P62736:P68133:P68032:II_792627:A6NL76	Membrane protein extraction
AH(+70.04)LPAEFTPAVHASLDK	1872.9734	17	-17.0	625.3153	29.02	P69905	Crotonaldehyde
YQKVVAGVANALAHK	1567.8834	15	-1.2	523.6296	20.25	P68871:P02042
VTLAAHLPAEFTPAVH	1672.8937	16	0.9	558.6338	28.99	P69905
WGK(+27.99)VNVDEVGGEALGRL	1825.9323	17	-1.1	609.6450	29.12	P68871	Formylation
FESFGDLSTPDAVM(+15.99)GNPKVKAHGKK	2675.3376	25	-0.5	536.0696	19.56	P68871	Oxidation (M)
W(+15.99)GKVNVDEVGGEALGRL	1813.9323	17	8.1	605.6506	28.70	P68871	Oxidation (HW)
W(+31.99)GKVNVDEVGGEALGRL	1829.9271	17	2.2	610.9786	27.73	P68871	Dihydroxy
LAAHLPAEFTPAVHASLDK	1987.0526	19	1.1	497.7664	25.89	P69905
LAAHLPAEFTPAVH	1472.7776	14	0.7	491.9289	25.87	P69905
AAHLPAEFT(-18.01)PAVH	1341.6830	13	-1.4	448.2301	22.77	P69905	Dehydration
YQKVVAGVANALAH	1439.7885	14	-4.5	480.9301	21.89	P68871:P02042
VTLAAHLPAEFTPAVHASLDK	2187.1687	21	8.1	547.7988	28.55	P69905
LVTLAAHLPAEFTPAVH	1785.9777	17	-1.8	596.3265	31.82	P69905
W(+42.01)GK(+14.02)VNVDEVGGEALGRL	1853.9635	17	-17.0	618.9789	34.76	P68871	Acetylation (Protein N-term); Methylation(KR)
YSAEKPKLEDEHLV	1656.8358	14	-1.5	553.2799	18.38	II_072817:R4GNF9:II_072818:II_072821
LVVYPW(+15.99)TQ	1020.5280	8	11.2	511.2722	30.02	P68871:P02042	Oxidation (HW)
TVETRDGQVINETSQ	1675.8013	15	-1.1	838.8992	13.95	P08670
LVVYPW(+3.99)TQRF	1311.6975	10	2.0	438.2366	32.50	P68871:P02042	Tryptophan oxidation to kynurenin
GEHPGLSIGDVAK	1278.6567	13	2.2	427.2231	19.37	IP_709953:IP_624598:Q5T7C4:IP_735548:IP_624601:B2RPK0:P09429
TYFPHFDLSHGSAQ	1605.7212	14	7.6	536.2468	26.94	P69905
A(+57.02)FSDGLAHLDNLK	1456.7310	13	-0.2	486.5797	27.67	P68871:P02042	Carbamidomethylation (DHKE X@N-term)
AAHLPAEFTPAVHASL	1630.8467	16	2.8	544.6193	27.57	P69905
KTETQEKNPLPSKETIEQEKQAG	2612.3293	23	-2.5	654.0819	13.93	P62328:IP_613138
SALEEYTKKLNTQ	1523.7831	13	-3.1	508.9286	20.75	NP_001304950.1:F8W696:P02647
FESFGDLSTPDAVM(+15.99)GNPKVK	2154.0303	20	-9.5	719.0038	25.38	P68871	Oxidation (M)
LSALEEYTKKLN	1407.7609	12	1.8	470.2574	23.20	NP_001304950.1:F8W696:P02647
LGAFSDGLAHLDNLK(+57.02)	1626.8365	15	-6.4	543.2776	29.51	P68871:P02042	Carbamidomethylation (DHKE X@N-term)
GAFSDGLAHLDNLK	1456.7310	14	-0.2	486.5797	27.67	P68871:P02042
GAFSDGLAHLDNLKG	1513.7524	15	-1.1	505.5862	27.69	P68871:P02042
LGAFSDGLAHLDNLKG	1626.8365	16	17.9	543.2908	29.48	P68871:P02042
GKVNVDEVGGEALGRLL	1724.9420	17	1.1	575.9832	31.58	P68871
VHLTPEEKSAVT(+37.96)	1347.6437	12	-6.5	450.2147	14.13	P68871	Replacement of proton by potassium
LVVYPW(+31.99)TQ	1036.5229	8	5.5	519.2668	25.93	P68871:P02042	Dihydroxy
A(+57.02)FSDGLAHLDNLKG	1513.7524	14	-1.1	505.5862	27.69	P68871:P02042	Carbamidomethylation (DHKE X@N-term)
LASVSTVLTSK	1104.6390	11	-1.8	553.3207	22.86	P69905
ASLDKFLAS	950.5073	9	-0.7	476.2562	25.50	P69905
LLSPYSYSTTAVVTNPKE	1969.0044	18	-13.7	657.3270	26.89	A0A087WT59:II_3429875:P02766
LVVYP(+31.99)WTQ	1036.5229	8	5.5	519.2668	25.93	P68871:P02042	Dihydroxy
PLPSKETIEQEKQAGES	1869.9319	17	-2.9	624.3103	15.29	P62328:IP_613138
FVELGTQPAT	1061.5393	10	-0.7	531.7716	23.68	V9GYE3:V9GYS1:P02652:V9GYM3
TETQEKNPLPSKETIEQEKQAG	2484.2344	22	-5.0	622.0570	15.37	P62328:IP_613138
LVVYPWTQ	1004.5331	8	2.8	503.2705	33.43	P68871:P02042
VFRDVAPQAPVHF	1481.7778	13	-3.0	494.9272	25.64	XP_024303471.1:XP_024303472.1:II_567849:XP_024303470.1:Q9BX68:II_567853
VDPVNFKLLSH	1267.6924	11	2.7	423.5686	26.97	P69905
TVAVGVIKAVDK	1198.7285	12	-5.6	400.5775	20.02	A0A087WVQ9:P68104:Q5VTE0:IP_612790:IP_603389:II_594703:IP_758381:II_594711
P(+57.02)PPPPGKPQ	970.5236	9	4.3	486.2666	7.86	P02810:ENSP00000379682.3:A0A0A0MT31:A0A087WYT0:A0A087WV42:NP_001278244.1:A0A087WZY1	Carbamidomethylation (DHKE X@N-term)
ASVSTVLTSK	991.5549	10	0.9	496.7805	17.94	P69905
VLGAFSDGLAHLDNLKG	1725.9049	17	-4.1	576.3012	31.63	P68871:P02042
LSALEEYTKKL	1293.7180	11	11.1	432.2474	25.70	NP_001304950.1:F8W696:P02647
LVVYPW(+3.99)TQ	1008.5280	8	4.3	505.2687	31.18	P68871:P02042	Tryptophan oxidation to kynurenin
LVVYPWTQ(+.98)RF	1308.6866	10	-3.8	655.3420	35.73	P68871:P02042	Deamidation (NQ)
ALIYNEALKG	1090.6022	10	2.5	546.3046	23.37	P06703
LVVYPW(+15.99)T	892.4694	7	-10.6	447.2331	27.40	P68871:P02042	Oxidation (HW)
FLSFPTTKTYFPHFD	1846.8929	15	11.2	616.6394	37.94	P69905
A(+57.02)FSDGLAHLDNL	1328.6360	12	0.9	665.3197	32.89	P68871:P02042	Carbamidomethylation (DHKE X@N-term)
WGK(+70.01)VNVDAVGGEALGRLL	1923.0214	18	-2.0	642.0071	38.08	P02042	N-pyruvic acid 2-iminyl
FESFGDLSTPDAVMGNPKVKAHGKK	2659.3428	25	1.3	532.8716	22.63	P68871
AAHLPAEFTPAVHASLDKFLAS	2292.1902	22	-6.1	574.0460	33.47	P69905
Q(-17.03)EKNPLPSKETIEQEKQAG	2136.0698	19	-1.7	713.0227	17.15	P62328:IP_613138	Pyro-glu from Q
PLPSKETIEQEKQAG	1653.8573	15	-0.8	552.2875	15.03	P62328:IP_613138
GAFSD(-18.01)GLAHLDNLKG	1495.7419	15	4.7	499.5856	26.67	P68871:P02042	Dehydration
KVNVDEVGGEALGRL	1554.8365	15	-1.0	519.2808	25.75	P68871
VELGTQPAT	914.4709	9	1.5	458.2391	17.00	V9GYE3:V9GYS1:P02652:V9GYM3
VPDLVPGNFK	1084.5917	10	6.8	543.3018	26.71	P02671
ASLDKFLASVST	1237.6554	12	-0.5	619.8289	31.63	P69905
FPHFDLSHGSAQ	1341.6101	12	7.2	448.2097	24.05	P69905
VTLAAHLPAE	1020.5604	10	-3.3	511.2810	23.19	P69905
WGK(+70.04)VNVDAVGGEALGRL	1809.9736	17	-20.4	604.3139	31.20	P02042	Crotonaldehyde
IDEERQGPPL	1152.5774	10	-5.4	577.2875	17.74	P02810:ENSP00000379682.3
LDEERQGPPL	1152.5774	10	-5.4	577.2875	17.74	A0A0A0MT31:A0A087WYT0:A0A087WV42:NP_001278244.1:A0A087WZY1
LVVYPW(+3.99)TQR	1164.6292	9	2.7	583.3180	26.08	P68871:P02042	Tryptophan oxidation to kynurenin
WGK(+70.01)VNVDAVGGEALGR	1696.8533	16	-5.9	566.6165	25.52	P02042	N-pyruvic acid 2-iminyl
IYNEALKG	906.4811	8	9.6	454.2480	14.84	P06703
WGK(+70.01)VNVDAVGGEALGRL	1809.9373	17	-0.3	604.3139	31.20	P02042	N-pyruvic acid 2-iminyl
ASLSTFQQM(+15.99)	1027.4645	9	4.4	514.7370	19.85	P63261:P60709:XP_016860324.1:XP_016860323.1:A5A3E0:XP_016860322.1:IP_223184:XP_016860223.1:XP_016860232.1:XP_016860222.1:XP_016860231.1:XP_011509518.1:XP_016859648.1:P0CG39:XP_011509985.1:P0CG38:XP_011509972.1	Oxidation (M)
WGK(+70.04)VNVDAVGGEALGRLL	1923.0577	18	-20.9	642.0071	38.08	P02042	Crotonaldehyde
DEERQGPPLG	1096.5149	10	-1.1	549.2590	14.37	P02810:ENSP00000379682.3:A0A0A0MT31:A0A087WYT0:A0A087WV42:NP_001278244.1:A0A087WZY1
EYGAEALERM(+15.99)	1183.5179	10	8.8	592.7659	17.50	P69905	Oxidation (M)
LASVSTVLTSKY	1267.7024	12	0.2	634.8527	27.15	P69905
IVVYPEDAYVR	1322.6870	11	-8.9	662.3387	28.89	IP_241116
SAKPAPPKPEPKPK	1470.8557	14	1.2	491.2931	7.90	IP_624805:P05204:IP_789116:IP_672021:IP_225886:IP_624331
KAKGDAKGDKAKVKDEPQRR	2224.2400	20	-27.4	445.8431	3.90	O00479
INTFHQYSV	1107.5349	9	-4.8	554.7721	24.01	P06702
VLSPADKTNVKAAWGK(+14.96)	1698.8940	16	19.2	425.7390	17.32	P69905	Alpha-amino adipic acid
VLSPGCALAGR	1042.5593	11	3.1	522.2886	16.81	XP_011511677.1
E(sub S)ETAPAAPAAPAPAEK	1519.7517	16	-10.1	760.8754	19.49	P10412
VLSPAD(-18.01)KTNV	1024.5553	10	13.3	513.2917	18.30	P69905	Dehydration
E(sub S)ETAPAAPAAPAPAEKTPVKKKAR	2428.3438	24	-0.8	608.0927	14.24	P10412
GRPQGPPQQGGHQQGPPPPPPGKPQ(+.98)GPPPQGGRPQGPPQGQSPQ	4369.1602	44	8.2	874.8465	18.35	P02810:ENSP00000379682.3:A0A0A0MT31:A0A087WYT0:A0A087WV42:NP_001278244.1:A0A087WZY1	Deamidation (NQ)
E(sub S)ETAPAAPAAPAPAEKTPVKK	2073.1106	21	-9.1	692.0378	17.33	P10412
L(+298.19)TPEEKSAV	1270.7061	9	-44.2	424.5573	19.52	P68871	Levuglandinyl-lysine anhyropyrrole adduct
TAVVTNPKE	957.5131	9	-6.1	479.7609	12.21	A0A087WV45:P02766:II_3429875:A0A087WT59
LLPKKTESQKTKSK	1614.9668	14	12.0	404.7538	3.99	Q9BTM1:H0YFX9
GRPQGPPQQGGHQQGPPPPPPGKPQGPPPQGGRPQGPPQ(+.98)GQSPQ	4369.1602	44	-23.1	874.8191	17.71	P02810:ENSP00000379682.3:A0A0A0MT31:A0A087WYT0:A0A087WV42:NP_001278244.1:A0A087WZY1	Deamidation (NQ)
Q(-17.03)GPPPPGKPQGPPPQGDKSRSPR	2344.2036	23	0.0	587.0582	10.74	A0A0G2JR74:ENSP00000374013.4:P02812:A0A0G2JM13:A0A0G2JMN8:NP_005030.2:G3V1M9:P04280:G3V1R1	Pyro-glu from Q
VGGLKGDVAEGDLIEH	1607.8154	16	-15.7	536.9373	21.70	Q13151
Q(-17.03)NLNEDVSQEESPSL	1670.7271	15	3.9	836.3740	28.18	A0A0G2JR74:ENSP00000374013.4:P02812:A0A0G2JM13:A0A0G2JMN8:NP_005030.2:G3V1M9:P04280:G3V1R1	Pyro-glu from Q
SPPGKPQGPPPQGGKPQGPPAQGGSK	2432.2559	26	-1.5	609.0703	9.39	G3V1R1
Q(-17.03)GPPPPGKPQGPPPQGGSKS	1876.9431	20	-2.9	626.6531	12.47	A0A0G2JR74:ENSP00000374013.4:P02812:A0A0G2JM13:A0A0G2JMN8	Pyro-glu from Q
Q(-17.03)NLNEDVSQEESPSLIA	1854.8483	17	5.8	928.4368	32.20	A0A0G2JR74:ENSP00000374013.4:P02812:A0A0G2JM13:A0A0G2JMN8:NP_005030.2:G3V1M9:P04280:G3V1R1	Pyro-glu from Q
Q(-17.03)NLNEDVSQEESPS	1557.6431	14	-0.9	779.8281	20.77	A0A0G2JR74:ENSP00000374013.4:P02812:A0A0G2JM13:A0A0G2JMN8:NP_005030.2:G3V1M9:P04280:G3V1R1	Pyro-glu from Q
Q(-17.03)HLPLIK	830.5014	7	4.8	416.2600	24.78	P02671	Pyro-glu from Q
SPPGKPQGPPQQE	1345.6626	13	-5.6	673.8348	8.82	A0A0G2JR74:ENSP00000374013.4:P02812:A0A0G2JM13:A0A0G2JMN8:NP_005030.2:G3V1M9:P04280:G3V1R1
SVEIENPETSDQ	1346.5837	12	-2.4	674.2975	18.33	K9JIK7:Q13030:E9PH25:P02724:E7EQF3:E9PD10:A0A0C4DFT7:A0A087WU29
M(+15.99)KPVPDLVPGNFK	1456.7748	13	-9.7	486.5942	23.82	P02671	Oxidation (M)
VPPPPPPPYGPG	1170.6073	12	1.9	586.3120	21.76	P02814
KPVPDLVPGNF	1181.6444	11	1.6	591.8304	29.05	P02671
PGIFPPPPPQP	1142.6123	11	-4.9	572.3106	29.94	P02814
SLGSALRPSTS	1074.5669	11	-5.1	538.2880	17.04	A0A1B0GVG8:A0A1B0GTT5:II_794318:B0YJC4:P08670
FGGPGTASRPSSS	1206.5629	13	4.0	604.2911	10.82	A0A1B0GVG8:A0A1B0GTT5:II_794318:B0YJC4:P08670
GPGIFPPPPPQP	1199.6338	12	-5.1	600.8211	29.46	P02814
ESSSHHPGIAEFPSRGK	1821.8757	17	-9.4	456.4719	12.41	P02671
MKPVPDLVPGNFK	1440.7799	13	-0.4	481.2670	26.04	P02671
GSESGIFTNTK	1139.5459	11	-3.9	570.7780	16.87	P02671
KTETQEKNPLPSKETIEQEKQAGES	2828.4038	25	-2.7	708.1063	14.05	P62328:IP_613138
KREEAPSLRPAPPPISGGG	1915.0275	19	6.0	479.7670	17.54	P02675:II_618665
QN(-17.03)LNEDVSQEESPS	1557.6431	14	-0.7	779.8282	20.67	A0A0G2JR74:ENSP00000374013.4:P02812:A0A0G2JM13:A0A0G2JMN8:NP_005030.2:G3V1M9:P04280:G3V1R1	Ammonia-loss (N)
SPPGKPQGPPP	1057.5555	11	4.8	529.7876	9.91	A0A0G2JR74:ENSP00000374013.4:P02812:A0A0G2JM13:A0A0G2JMN8:NP_005030.2:G3V1M9:P04280:G3V1R1
Q(-17.03)NLNEDVSQEESPSLIAGNPQGP	2405.0981	23	2.4	802.7086	30.83	NP_005030.2:G3V1M9:P04280:G3V1R1	Pyro-glu from Q
GPPPPPPGKPQGPPPQGGRPQGPPQG	2475.2771	26	-6.6	619.8224	13.66	P02810:ENSP00000379682.3:A0A0A0MT31:A0A087WV42:NP_001278244.1:A0A087WZY1:A0A087WYT0
FPPPPPQP	875.4541	8	-14.7	438.7279	23.11	P02814
APVNVTTEVK	1056.5815	10	0.1	529.2981	16.03	A0A087WVQ9:P68104:Q5VTE0
SQLQKVPPEWK	1338.7295	11	-8.1	447.2468	17.62	P02671
P(+57.02)YQPVPEQP	1110.5345	9	-8.5	556.2698	19.67	P02808	Carbamidomethylation (DHKE X@N-term)
ATGPPVSELITK	1211.6761	12	-11.1	606.8386	24.18	P16401
GYGPYQPVPEQ	1233.5665	11	-6.2	617.7867	21.58	P02808
TYSLGSALRPST	1251.6459	12	-6.1	626.8264	23.18	A0A1B0GVG8:A0A1B0GTT5:II_794318:B0YJC4:P08670
ITAVTVNQSL	1044.5815	10	-13.0	523.2913	24.82	P05787
SPPGKPQGPPPQGGKPQGPPAQGGSKSQSA	2805.4158	30	1.8	702.3625	9.60	G3V1R1
YQPVPEQPLYP	1329.6604	11	5.6	665.8412	28.39	P02808
MELERPGGNEITR	1500.7355	13	-4.4	501.2502	17.19	P02671
TQEKNPLPSKETIEQEKQAGES	2470.2188	22	-0.1	618.5619	15.04	P62328:IP_613138
YQPVPEQPLYPQP	1554.7717	13	-7.0	778.3877	27.65	P02808
M(+15.99)ELERPGGNEITR	1516.7303	13	-3.5	506.5823	13.84	P02671	Oxidation (M)
SDYPPLGR(sub K)	903.4450	8	-7.5	452.7264	16.63
YPQPYQPQY	1182.5345	9	-0.6	592.2742	22.45	P02808
KPVPDLVPGNFK	1309.7394	12	-2.9	437.5858	23.37	P02671
EQPLYPQP	970.4760	8	-7.7	486.2415	22.19	P02808
GDVDVSLPK	928.4865	9	-13.4	465.2443	19.97	XP_016873759.1
Y(+57.02)GPYQPVPEQP	1330.6193	11	2.1	666.3183	23.73	P02808	Carbamidomethylation (DHKE X@N-term)
GPYQPVPEQP	1110.5345	10	1.1	556.2751	19.70	P02808
GGIGTVPVGR	911.5189	10	-9.9	456.7622	17.16	A0A087WVQ9:P68104:Q5VTE0
SSFGSGAGSSSFSR	1319.5742	14	4.7	660.7975	16.14	P05787
LVSESSDVLPK	1172.6288	11	0.2	587.3218	19.40	P05787
IGGIGTVPVGR	1024.6029	11	-11.5	513.3029	21.17	A0A087WVQ9:P68104:Q5VTE0
YQPVPEQ	859.4075	7	-14.6	430.7048	14.50	P02808
YGPYQPVPEQ	1176.5450	10	-16.0	589.2704	20.66	P02808
EEIVKEVST	1032.5339	9	0.1	517.2743	16.34	A0A087WVQ9:P68104:Q5VTE0
GPYQPVPEQ	1013.4818	9	-6.5	507.7448	16.76	P02808
PQPYQPQY	1019.4712	8	-6.3	510.7397	18.82	P02808
VPEQPLYPQP	1166.5972	10	2.4	584.3073	24.24	P02808
LIAGNPQGP	865.4658	9	-1.7	433.7394	16.87	NP_005030.2:G3V1M9:P04280:G3V1R1
GYGPYQPVPEQP	1330.6193	12	-2.6	666.3152	23.61	P02808
LDGSVDFK	879.4338	8	-10.2	440.7197	17.75	P02679:C9JEU5:C9JC84
HRHPDEAAFFDTASTGK	1885.8706	17	-3.6	472.4729	19.87	P02671
S(+42.01)TRSVSSSSYR	1257.5950	11	-1.8	629.8010	13.29	P08670:A0A1B0GVG8:A0A1B0GTT5	Acetylation (Protein N-term)
VSETESRGSESGI	1336.6106	13	1.2	669.3134	13.63	P02671
ELERPGGNEITRGGSTS	1758.8496	17	1.8	587.2901	15.81	P02671
EEVSGNVSPGTRREY	1678.7910	15	-2.7	560.6028	14.98	P02671
ANGNNQSPVDIKTSETK	1801.8806	17	-1.4	601.6318	15.34	P00915:E5RHP7:E5RH81:E5RG43:E5RIF9:E5RFL2:E5RGU8:II_575772:E5RII2
KM(+15.99)K(+42.01)PVPDLVPGNFK	1626.8802	14	10.7	543.3065	29.17	P02671	Oxidation (M); Acetylation (K)
HTEKLVTSKGDKELR	1739.9530	15	2.9	435.9957	9.71	P02671
VLSPADKTNV(-.98)	1041.5818	10	-3.8	521.7949	15.15	P69905	Amidation
PQGPPPQGDKS(-15.99)RSPSPPGKPQGPPPQGGN	2826.4160	29	-6.3	707.6068	11.52	G3V1M9	Deoxy
GRPQGPPQQGGHQQGPPPP(+31.99)PPGKPQGPPPQGGRPQGPPQGQSPQ	4400.1660	44	-1.3	881.0357	16.84	A0A0A0MT31:ENSP00000379682.3:P02810	Dihydroxy
VQSGSHLAAREKANL	1579.8430	15	3.3	527.6221	13.86	P04040
S(-18.01)PADKTNVK	940.4977	9	4.8	471.2584	12.32	P69905	Dehydration
GRPQGPPQQGGHQQGPPPPPPGK(+26.02)PQGPPPQGGRPQ	3517.7827	35	21.8	880.4722	16.61	A0A0A0MT31:ENSP00000379682.3:P02810	Acetaldehyde +26
GRPQGPPQQGGHQQGPPPPPPGKPQGPPPQGGRPQ	3491.7671	35	8.1	873.9540	17.43	A0A0A0MT31:ENSP00000379682.3:P02810
SPPGKPQGPPQQEGNNPQGPPPPAGGNPQQPQAPPAGQPQGPPRPPQGGRPSRPP	5458.7168	55	-5.7	1092.7444	20.42	A0A0G2JR74:P02812:ENSP00000374013.4:A0A0G2JM13:G3V1M9:A0A0G2JMN8:P04280:G3V1R1:A0A0G2JQ42
GRPQGPPQQGGHQQGPPPPPPGKQ(sub P)QGPPPQGGRPQGPPQGQSPQ	4399.1816	44	-6.1	880.8361	17.33	A0A0A0MT31:ENSP00000379682.3:P02810
QGPPPQGGNK(+58.01)PQGPPPPGKPQGPPPQGDNKSRSS	3424.6870	34	-3.8	857.1737	17.78	A0A0G2JR74:P02812:ENSP00000374013.4:A0A0G2JM13	Carboxymethyl (KW X@N-term)
QGGNKPQGPPPPGKPQGPPPQGDNKS(+79.96)RSS	2970.4001	29	36.3	743.6343	17.71	A0A0G2JR74:P02812:ENSP00000374013.4:A0A0G2JM13	Sulfation
AHGAGGGGPGRAGCCLGKAVRGAKGHHHPHPPAAGAGAAGGAEADLKAL	4398.1948	49	-8.1	880.6385	17.35	O15105
LSPAD(-18.01)KTNVK	1053.5818	10	-3.7	527.7941	13.12	P69905	Dehydration
SPAD(-18.01)KTNVK	940.4977	9	3.3	471.2574	12.98	P69905	Dehydration
RPQGPPQQGGHQQGPPPPPPGKPQGPPPQGGRPQGPPQGQSPQ	4311.1543	43	-2.1	863.2343	17.29	A0A0A0MT31:ENSP00000379682.3:P02810
PQGGN(-17.03)KPQGPPPPGKPQGPPPQGDNKSRSS	2970.4695	30	10.6	991.1736	17.82	A0A0G2JR74:P02812:ENSP00000374013.4:A0A0G2JM13	Ammonia-loss (N)
SLGSALRPSTSR	1230.6680	12	1.4	411.2305	16.44	P08670:A0A1B0GVG8:A0A1B0GTT5
TTP(sub S)TRTYSLGSALRPSTSR	2051.0759	19	33.7	411.2346	16.23	P08670:A0A1B0GVG8:A0A1B0GTT5
EEVSGNVSPGTRREYHTEK	2174.0352	19	0.7	544.5151	11.75	P02671
GRPQGPPQQGGHQ(+.98)QGPPPPPPGKPQGPPPQGGRPQGPPQGQSPQ(-.98)	4368.1758	44	-2.3	874.6368	16.75	A0A0A0MT31:ENSP00000379682.3:P02810	Deamidation (NQ); Amidation
PQGPPPQGGNKPQGPPPPGKPQGPPPQ(+.98)GD	2805.3833	29	7.9	936.1425	18.77	A0A0G2JR74:P02812:ENSP00000374013.4:A0A0G2JM13:G3V1M9:A0A0G2JMN8:P04280:G3V1R1:A0A0G2JQ42	Deamidation (NQ)
PGKPQGPPPQGGNKPQGPPPPGKPQGPPPQG(-.98)	2970.5576	31	-11.4	743.6352	18.24	A0A0G2JR74:P02812:ENSP00000374013.4:A0A0G2JM13:G3V1M9:A0A0G2JMN8:P04280:G3V1R1:A0A0G2JQ42	Amidation
QGPPPQGGNK(+71.04)PQGPPPPGKPQGPPPQGGSKSRSA	3336.7075	34	7.7	835.1872	17.75	A0A0G2JR74:P02812:ENSP00000374013.4:A0A0G2JM13:A0A0G2JMN8	Propionamide (K X@N-term)
EVSGNVSPGTRREY	1549.7484	14	1.5	517.5896	14.33	P02671
VH(+15.99)LTPEEKSAVTAL	1509.8038	14	-8.4	504.2698	24.57	P68871	Oxidation (HW)
PQGGNK(+28.03)PQGPPPPGKPQGPPPQGDKSQ	2699.3779	27	18.3	675.8641	17.66	P04280	Dimethylation(KR)
QGPPPQGGNKPQGPPPPGK(+87.07)PQGPPPQGGSKSRSA	3352.7388	34	37.3	839.2198	17.76	A0A0G2JR74:P02812:ENSP00000374013.4:A0A0G2JM13:A0A0G2JMN8	Hypusine
QQGPPPPQGKPQGPPQQ(+.98)GGHPP	2211.0820	22	-11.7	738.0229	16.86	A0A0A0MT31:ENSP00000379682.3:P02810	Deamidation (NQ)
ELERPGGNE	999.4621	9	-1.7	500.7375	11.82	P02671
RASALQEALER	1242.6680	11	-34.1	622.3185	24.22	II_585410:F8WER1:II_585412:NP_001229819.1:H7BZF7:P20711:NP_001229817.1:NP_001229815.1:A0A087WV24:XP_011513463.2:NP_001076440.1
N(-15.01)PQQPQAPPAGQPQGPPRPPQGGRPSRPPQ	3103.5811	30	58.5	621.7598	20.99	A0A0G2JR74:P02812:ENSP00000374013.4:A0A0G2JM13:G3V1M9:A0A0G2JMN8:P04280:G3V1R1:A0A0G2JQ42	ISD (z+2)-series
SPADKT(-18.01)NVK	940.4977	9	0.3	471.2563	13.21	P69905	Dehydration
PPGKPQGPPPQGGNRPQGPPPPGK(+114.04)PQGPPP	3025.5632	30	-14.1	757.3875	17.52	G3V1M9	Ubiquitin
PQGPPPQGGNKPQGPPPPGT(sub K)PQGPPPQGGSKSRSA	3335.6758	35	-28.8	834.8988	17.70	A0A0G2JMN8
VDNWRPAQPLKNR	1592.8535	13	2.0	531.9582	17.54	P00918
QGPPPQGGNKPQGPPPPGK(+70.04)PQGPPPQGGSKSRSA	3335.7122	34	-57.7	834.8867	18.29	A0A0G2JR74:P02812:ENSP00000374013.4:A0A0G2JM13:A0A0G2JMN8	Crotonaldehyde
KEEVLKK	872.5331	7	-32.6	437.2596	14.53	XP_011537066.1:J3KNF5:II_3404312:II_3404313:XP_016875471.1:XP_016875470.1:XP_016875469.1:XP_011537062.1
PGKPQGPPPQGGSKSRSSRSPPGK(+42.01)P	2509.3149	25	52.7	502.8967	11.85	A0A0G2JR74:P02812:ENSP00000374013.4:A0A0G2JM13	Acetylation (K)
QGPPPQGGNKPQGPPPPGK(+26.02)PQGPPPQGDNKSRSS	3392.6973	34	-1.6	849.1802	17.87	A0A0G2JR74:P02812:ENSP00000374013.4:A0A0G2JM13	Acetaldehyde +26
P(+31.99)KAAKAKK	872.5443	8	-42.1	437.2610	14.38	P16401	Dihydroxy
EAVVVTKQ	872.4967	8	46.9	437.2761	14.48
GRPQGPPQQGGHQQGPP(+31.99)PPPPG	2199.0569	22	9.0	734.0328	17.27	A0A0A0MT31:ENSP00000379682.3:P02810	Dihydroxy
GRPQGPPQQGGHQQ(+21.98)	1492.6896	14	-10.5	747.3424	17.37	A0A0A0MT31:ENSP00000379682.3:P02810	Sodium adduct
SEVKQLIK	943.5702	8	-3.7	472.7903	16.01	P02679:C9JEU5:C9JC84:II_618649:II_618650
QGPPPQGGNKPQGPPPPGK(+28.03)PQGPPPQGDNKSRSS	3394.7129	34	79.6	849.7531	17.90	A0A0G2JR74:P02812:ENSP00000374013.4:A0A0G2JM13	Dimethylation(KR)
KVLASRAQALP	1152.6979	11	-34.2	577.3351	22.76
HPGPVPEAGP	956.4716	10	-13.9	479.2364	20.39
PGKPQGPPPQGGNKPQGPPPPGKPQGPP	2689.4087	28	97.4	673.4249	17.53	A0A0G2JR74:P02812:ENSP00000374013.4:A0A0G2JM13:G3V1M9:A0A0G2JMN8:P04280:G3V1R1:A0A0G2JQ42
P(+88.00)PPQGGKPQGPPPQGGSKSRSA	2199.0854	22	-38.7	734.0069	17.91	A0A0G2JQ42	3-sulfanylpropanoyl
PSPGKRMGN	942.4705	9	-0.9	472.2402	11.19
VHLTPEEKSAVTALWGKVNVDEVGGEALGRLL	3386.8198	32	7.6	847.7187	38.35	P68871
VHLTPEEKSAVTALWGKVNVDEVGGEALGRL	3273.7356	31	4.2	819.4446	37.64	P68871
AAHLPAEFTPAVHASLDKFLASVSTVLTSKYR	3426.8298	32	4.9	686.3766	41.22	P69905
VTLAAHLPAEFTPAVHASLDKFLASVSTVLTSKYR	3740.0300	35	-2.3	749.0116	43.21	P69905
AAYQKVVAGVANALAHKYH	2010.0798	19	6.2	503.5304	27.88	P68871:P02042
LAAHLPAEFTPAVHASLDKFLASVSTVLTSKYR	3539.9141	33	14.2	709.0001	42.25	P69905
KFLASVSTVLTSKYR	1698.9668	15	1.8	567.3306	25.41	P69905
KEFTPPVQAAYQKVVAGVANALAHKYH	2936.5659	27	8.3	588.3253	37.81	P68871
VHLTPEEKSAVTALWGKVNVD(-18.01)EVGGEALGRL	3255.7251	31	4.9	814.9425	37.68	P68871	Dehydration
SAMTEEAAVAIKAMAK	1620.8215	16	-7.9	541.2769	29.11	XP_024306398.1:I3L504:P63241:Q6IS14:IP_789965:II_1133633
PQQPQAPPAGKPQGPPPPPQGGRPPRPAQGQQPPQ	3564.8450	35	-12.8	892.2072	14.56	E9PAL0:P10163
GRPQGPPQQGGHQQGPPPPPPGKPQGPPPQG	3053.5332	31	-9.2	764.3835	12.33	P02810:ENSP00000379682.3:A0A0A0MT31:A0A087WZY1:NP_001278244.1:A0A087WV42
VHLTPEEKTAVNALWGKVNVDAVGGEALGRL	3242.7410	31	-0.9	811.6918	37.60	P02042
VLSPADKTNVKAAWGKVGAHAGEYGAEALER	3194.6472	31	9.6	639.9429	23.72	P69905
KTNVKAAWGKVGAHAGEYGAEALERM	2743.3862	26	11.4	686.8616	24.00	P69905
ALNGKEVAAQVKAPLVLKD	1963.1465	19	-3.9	491.7920	23.72	Q99497:K7ELW0
FGSAFATPFLVVRHQLLKT	2131.1941	19	1.6	533.8066	37.79	P15954
EVGGEALGRLLVVYPWTQRF	2289.2268	20	-1.0	764.0821	39.85	P68871
ATPFLVVRHQLLKT	1621.9668	14	-0.1	541.6628	25.77	P15954
NGKEVAAQVKAPLVLKD	1779.0254	17	-8.3	445.7599	20.05	Q99497:K7ELW0
SPPGKPQGPPPQGG	1299.6571	14	-8.2	650.8305	7.98	P02812
PVDLSKWSGPLSL	1397.7554	13	4.5	699.8881	38.13	IP_639164:P30086
PFIAIHAESKL	1224.6866	11	4.3	409.2379	24.23	II_680495:II_680498:IP_670292:P04745:P19961
KVNVDEVGGEALGRLL	1667.9205	16	-2.5	556.9794	31.27	P68871
VHLTPEEKSAVTAL(-.98)	1492.8250	14	-8.1	498.6116	21.64	P68871	Amidation
A(+42.01)SKRALVILAKGAEEME	1857.0029	17	4.2	620.0109	30.56	Q99497:K7ELW0	Acetylation (Protein N-term)
AIVEALNGKEVAAQVKAPLVLKD	2375.3787	23	-2.7	594.8503	28.43	Q99497:K7ELW0
KVNVDEVGGEALGRLLVVYPWTQRF	2844.5286	25	2.7	712.1414	39.36	P68871
VHLTPEEKSAVTALWGK(+14.96)VNVDEVGGEALGRL	3288.6990	31	6.8	823.1876	32.39	P68871	Alpha-amino adipic acid
DIAVDGEPLGRVSFEL	1715.8729	16	3.2	858.9465	38.61	II_585635:F8WE65:C9J5S7:IP_3395605
VHLTPEEKSAVTALWGKVNVD	2292.2114	21	2.9	574.0618	30.50	P68871
VLSPAD(-18.01)KTNVKAAWGKVGAHAGEYGAEALERM	3307.6770	32	-1.9	662.5414	26.66	P69905	Dehydration
LMIEQNTKSPLFMGKVVNPTQK	2502.3337	22	-3.0	626.5888	26.28	A0A024R6I7:P01009:II_748639
KVNVD(-18.01)EVGGEALGRL	1536.8259	15	-3.2	513.2809	26.41	P68871	Dehydration
SPPGKPQGPPQQEG	1402.6841	14	-9.3	702.3428	8.44	E9PAL0:P10163:P02812
PVNFKLLSHC(+47.98)L	1317.6750	11	-3.8	659.8423	31.43	P69905	Cysteine oxidation to cysteic acid
EVGGEALGRLL	1112.6189	11	-5.1	557.3139	30.08	P68871
LEGKVLPGVDALSNI	1523.8558	15	8.6	762.9418	33.27	P00558
MIEQNTKSPLFMGKVVNPTQK	2389.2498	21	6.9	598.3239	23.25	A0A024R6I7:P01009:II_748639
LAIVEALNGKEVAAQVKAPLVLKD	2488.4629	24	-4.6	623.1201	32.21	Q99497:K7ELW0
PFLVVRHQLLKT	1449.8820	12	3.0	484.3027	25.77	P15954
PVNFKLLSHC(+25.00)LL	1407.7697	12	-1.5	470.2631	37.87	P69905	Cyano
ITVLSAMTEEAAVAIKAMAK	2047.1057	20	-4.7	683.3726	43.73	XP_024306398.1:I3L504:P63241:Q6IS14:IP_789965:II_1133633
VLSPADKT(-18.01)NVKAAWGKVGAHAGEYGAEALERM	3307.6770	32	3.1	662.5447	26.69	P69905	Dehydration
PENFRLLGNVL	1270.7034	11	6.9	636.3633	35.44	P68871:P02042
IVEALNGKEVAAQVKAPLVLKD	2304.3416	22	2.7	577.0942	27.01	Q99497:K7ELW0
VHLTPEEKSAVTALWG	1736.9097	16	3.0	579.9789	29.20	P68871
VLSPADKTNVKAAW(+15.99)GKVGAHAGEYGAEALERM	3341.6826	32	11.5	669.3515	26.17	P69905	Oxidation (HW)
GRLLVVYPWTQRF	1633.9092	13	11.0	545.6497	33.79	P68871:P02042
VTLAAHLPAEFTPAVHASLDKF	2334.2371	22	0.0	584.5665	32.71	P69905
GRPQGPPQQGGHQQGPPPPPPGKPQ	2520.2734	25	-4.5	631.0728	10.36	P02810:ENSP00000379682.3:A0A0A0MT31:A0A087WZY1:NP_001278244.1:A0A087WV42
PVNFKLLSHC(+47.98)LL	1430.7592	12	1.5	716.3879	37.83	P69905	Cysteine oxidation to cysteic acid
IEDGTFSKLSL	1208.6288	11	-0.9	605.3211	28.95	Q5TBF5:P20774:NP_077727.3
VPLVISDGGDSEQF	1461.6987	14	-0.1	731.8566	31.33	P02810:ENSP00000379682.3:A0A0A0MT31:A0A087WZY1:NP_001278244.1:A0A087WV42
VVYPWTQ(+.98)RF	1195.6025	9	1.1	598.8092	31.81	P68871:P02042	Deamidation (NQ)
GKVGAHAGEYGAEALERM(+15.99)	1860.8788	18	-1.4	621.2993	15.17	P69905	Oxidation (M)
VHLTPEEKSAVTALWGKVNVDEVG	2577.3438	24	2.2	645.3446	31.97	P68871
FLASVSTVLTSKYR	1570.8718	14	-2.5	524.6299	27.76	P69905
WGKVNVDEVGGEALGRLL	1911.0214	18	-1.2	638.0136	35.31	P68871
KPQGPPPQGGRPQGPPQGQSPQ	2219.1194	22	0.3	740.7140	10.00	P02810:ENSP00000379682.3:A0A0A0MT31:A0A087WZY1:NP_001278244.1:A0A087WV42
IDEERQGPPLGGQQSQPSAGD	2164.9985	21	9.1	722.6801	16.13	P02810:ENSP00000379682.3
LDEERQGPPLGGQQSQPSAGD	2164.9985	21	9.1	722.6801	16.13	A0A0A0MT31:A0A087WZY1:NP_001278244.1:A0A087WV42
FRDGDILGKYVD	1396.6986	12	-7.1	466.5702	25.15	P61604
GRPQGPPQGQSPQ	1332.6534	13	2.5	667.3357	5.79	P02810:ENSP00000379682.3:A0A0A0MT31:A0A087WZY1:NP_001278244.1:A0A087WV42
VLSPADKTNVKAAWGK(-1.03)VGAHAGEYGAEALERMF	3471.7244	33	23.2	868.9585	32.72	P69905	Lysine oxidation to aminoadipic semialdehyde
ASLSTFQQM	1011.4695	9	1.1	506.7426	26.38	II_590136:IP_709741:IP_723560:A0A2R8YFE2:IP_556846:IP_3380993:IP_602914:II_3428353:A6NL76:II_711657:II_3428351:Q9BYX7:P63261:Q562R1:P68133:P68032:IP_636775:XP_016860223.1:XP_016860232.1:XP_016860324.1:XP_016860323.1:XP_016860222.1:XP_016860231.1:XP_011509518.1:XP_016859648.1:XP_011509985.1:A5A3E0:P0CG38:XP_016860322.1:XP_011509972.1
FLSFPTTKTYFPHF	1731.8660	14	2.5	578.2974	37.89	P69905
VLSPADKTNVKAAWGKVGAHAGEYGAEALERM(+15.99)	3341.6826	32	3.6	669.3462	23.98	P69905	Oxidation (M)
AAHLPAEFTPAVHASLDKFLASVS	2478.2905	24	-4.3	620.5773	38.00	P69905
VLSPADKTNVKAAWGKVGAHAGEYGAEALERMF	3472.7561	33	-2.9	695.5565	32.58	P69905
AAMLDTVVFK	1093.5841	10	-13.3	547.7921	29.02	II_644599:II_644602:O00487
VLSPADKTNVKAAW(+3.99)GKVGAHAGEYGAEALERM	3329.6826	32	6.6	666.9482	26.25	P69905	Tryptophan oxidation to kynurenin
KPQGPPPPPQGGRPPRPAQGQQPPQ	2593.3625	25	-4.9	649.3447	12.05	E9PAL0:P10163
LVVYPWTQRFFES	1670.8456	13	5.0	836.4342	38.72	P68871:P02042
FGYSNRVVDL	1168.5876	10	-2.6	585.2996	26.73	IP_589399:II_3403859:II_772207:E7EUT5:II_772209:NP_001344872.1:P04406
GRPQGPPQQGG	1077.5315	11	-11.5	539.7668	4.01	P02810:ENSP00000379682.3:A0A0A0MT31:A0A087WZY1:NP_001278244.1:A0A087WV42
K(+14.96)FLASVSTVLTSKYR	1713.9301	15	1.3	572.3181	41.32	P69905	Alpha-amino adipic acid
LVVYPWTQR(+14.02)F	1321.7183	10	-0.1	661.8663	38.13	P68871:P02042	Methylation(KR)
VTLAAHLPAEFTPAVHASLDKFL	2447.3213	23	-8.3	612.8325	37.85	P69905
SSEDVSQEESL	1208.5044	11	1.9	605.2606	17.57	E9PAL0:P10163
RPQGPPQGQSPQ	1275.6320	12	-8.5	638.8178	5.11	P02810:ENSP00000379682.3:A0A0A0MT31:A0A087WZY1:NP_001278244.1:A0A087WV42
SNYLYDN	887.3661	7	-5.7	444.6878	18.69	X6RAH8:P15516:P15515
GRPQGPPQQGGHQQGPPPPPPG	2167.0671	22	1.1	723.3638	11.40	P02810:ENSP00000379682.3:A0A0A0MT31:A0A087WZY1:NP_001278244.1:A0A087WV42
VLSPADKTNVKAAWGK(+14.02)VGAHAGEYGAEALERM	3339.7034	32	-2.3	668.9464	23.77	P69905	Methylation(KR)
AAHLPAEFTPAVHASLDKFLASVSTVL	2791.4907	27	12.1	698.8884	42.62	P69905
SPPGKPQGPPQQE(+57.02)	1402.6841	13	-8.8	702.3431	8.48	E9PAL0:P10163:P02812	Carbamidomethylation (DHKE X@N-term)
GYSNRVVDL	1021.5192	9	-1.1	511.7663	21.53	IP_589399:II_3403859:II_772207:E7EUT5:II_772209:NP_001344872.1:P04406
RLLVVYPWTQRF	1576.8878	12	8.1	526.6408	33.67	P68871:P02042
GNPQQPQAPPAGKPQGPPPPPQGGRPPRPAQGQQPPQ	3735.9094	37	-5.8	934.9792	14.60	E9PAL0:P10163
EVIGRLDTM	1032.5273	9	-1.3	517.2703	23.12	IP_616438:II_616428:D6RHZ6:P00325:P07327:P00326:V9HW50
KFLASVSTVL	1063.6277	10	-3.9	532.8190	30.24	P69905
GRPQGPPQQG	1020.5101	10	-1.7	511.2614	4.07	P02810:ENSP00000379682.3:A0A0A0MT31:A0A087WZY1:NP_001278244.1:A0A087WV42
VLSPADK(+14.02)TN(+.98)VKAAWGKVGAHAGEYGAEALERM	3340.6873	32	-1.0	669.1440	23.79	P69905	Methylation(KR); Deamidation (NQ)
WGK(+14.02)VN(+.98)VDEVGGEALGRL	1812.9370	17	-2.7	605.3180	27.46	P68871	Methylation(KR); Deamidation (NQ)
FLISGKPEGRRPQG	1540.8473	14	-2.8	514.6216	14.39	E9PAL0:P10163
YFGSAFATPFLVVRHQLLKT	2294.2576	20	-7.5	574.5674	38.52	P15954
YSNRVVDL	964.4978	8	-3.1	483.2547	20.78	IP_589399:II_3403859:II_772207:E7EUT5:II_772209:NP_001344872.1:P04406
WGK(+72.02)VNVDEVGGEALGRL	1869.9584	17	4.8	624.3297	28.60	P68871	Carboxyethyl
FSLPIKESEIIDF	1536.8075	13	10.7	769.4193	39.09	II_732491:E9PQD7
VHLTPEE(+37.96)KSAVTAL	1531.7648	14	0.8	511.5959	21.88	P68871	Replacement of proton by potassium
SPPGKPQGPPQQEGNKPQGPPPPGKPQ	2725.3936	27	-0.6	682.3552	11.12	E9PAL0:P10163
PENFRLLG	944.5079	8	-4.3	473.2592	25.95	P68871:P02042
PADKTNVKAAWGK(+314.19)VGAHAGEYGAEALERMF	3487.7598	30	-5.6	698.5553	28.62	P69905	Levuglandinyl-lysine anhydrolactam adduct
N(+.98)KSQGPPPPGKPQ(+.98)GPPPQ	1808.9056	18	-15.3	603.9666	10.44	P02812	Deamidation (NQ)
VLSPADKTNVK(+172.05)AA	1484.7875	13	14.2	495.9435	17.85	P69905	Menadione hydroquinone derivative
AEALERMF	965.4640	8	-2.0	483.7383	26.77	P69905
FVQMMTAK	954.4667	8	-1.6	478.2398	19.05	II_692827:II_648894:II_749170:II_749162:M0QZ52:Q96HY3:P0DP23:E7ETZ0:H0Y7A7:E7EMB3:NP_001292553.1
VHLTPEEKSAVT(-18.01)AL	1475.7983	14	3.6	492.9418	21.85	P68871	Dehydration
LVVYPWTQRFFE	1583.8136	12	3.8	792.9171	38.96	P68871:P02042
VHLTPEEKSAVTAV(sub L)W	1665.8726	15	3.0	556.2998	27.01	P68871
PSLSHNLLVD	1093.5768	10	-1.8	547.7947	24.55	Q9ULA0
LDFGSLSNL	964.4865	9	-4.5	483.2484	38.21	II_739883:II_739885:P08708:II_3428224:H3BNC9
GKPQGPPPPPQGGRPPRPAQGQQPPQ	2650.3840	26	-2.4	663.6017	12.23	E9PAL0:P10163
L(sub A)GQAFRKFLPLFD	1550.8608	13	-14.9	776.4261	42.13	P61604
PQGPPRPPQGGRPSRPPQ	1905.0081	18	-4.4	477.2572	10.61	P02812
H(+142.11)LPAEFTPAVHASLDKFLASVSTVL	2791.5271	25	1.4	698.8900	42.79	P69905	Diphthamide
LVVYPWTQ(+.98)R(+14.02)F	1322.7023	10	-17.5	662.3469	28.64	P68871:P02042	Deamidation (NQ); Methylation(KR)
LVVYPWTQ(+15.00)RF	1322.7023	10	-17.5	662.3469	28.64	P68871:P02042	Deamidation followed by a methylation
IAVDGEPLGRVSFEL	1600.8459	15	4.9	801.4342	37.87	II_585635:F8WE65:C9J5S7:IP_3395605
VHLTPEEKS(-18.01)AVTAL	1475.7983	14	3.6	492.9418	21.85	P68871	Dehydration
FESFGDLSTPD	1213.5139	11	4.4	607.7669	29.46	P68871
VLSPADKTNVKAAWGKVGAHAGEYGAEALERM(+15.99)F	3488.7510	33	4.0	698.7603	27.92	P69905	Oxidation (M)
AHLPAEFTPAVHASLDKFLASVSTVLTSKYR	3355.7927	31	-1.1	672.1651	40.91	P69905
SAVTALWGKVNVDEVGGEALGRL	2340.2437	23	-1.3	781.0875	37.91	P68871
SAVTALWGKVNVDEVGGEALGRLL	2453.3276	24	7.5	818.7893	39.72	P68871
GKVGAHAGEYGAEALERM	1844.8839	18	-5.6	615.9651	20.13	P69905
LAAHLPAEFTPAVHASLDKF	2134.1211	20	-0.8	534.5371	30.21	P69905
FESFGDLSTPDAVMGNPK	1910.8719	18	-0.3	956.4430	30.48	P68871
DLSFNQIARLPSGLPVSL	1926.0574	18	-2.9	964.0332	41.21	P51884
E(-18.01)VGGEALGRL	981.5243	10	4.8	491.7718	28.70	P68871	Pyro-glu from E
VHLTPEEKSAVTALW(+15.99)GKVNVDEVGGEALGRL	3289.7305	31	-0.5	823.4395	31.88	P68871	Oxidation (HW)
LRVDPVNFKLLSHC(+47.98)L	1800.9556	15	-7.1	601.3215	32.99	P69905	Cysteine oxidation to cysteic acid
WGK(+42.01)VNVDEVGGEALGRL	1839.9479	17	-4.5	614.3205	30.60	P68871	Acetylation (K)
LVTLAAHLPAEFTPAVHASLDKF	2447.3213	23	-2.2	612.8362	35.49	P69905
FGDLSTPDAVMGNPK	1547.7290	15	-0.1	774.8717	25.31	P68871
W(+42.01)GKVNVDEVGGEALGRL	1839.9479	17	-7.4	614.3187	30.82	P68871	Acetylation (Protein N-term)
VTLAAHLPAEFTPAVHASLD	2059.0737	20	-3.0	687.3632	31.30	P69905
KVNVD(-18.01)EVGGEALGRLL	1649.9100	16	-3.2	550.9755	31.78	P68871	Dehydration
KVNVDAVGGEALGRL	1496.8311	15	-5.8	499.9481	25.14	P02042
W(+42.01)GK(+42.01)VNVDEVGGEALGRL	1881.9584	17	2.2	628.3281	29.65	P68871	Acetylation (Protein N-term); Acetylation (K)
V(+42.01)LSPADKTNVKAAWGKVGAHAGEYGAEALERM	3367.6982	32	-3.0	674.5449	31.43	P69905	Acetylation (Protein N-term)
V(+42.01)HLTPEEKSAVTAL	1535.8195	14	-1.9	768.9155	29.00	P68871	Acetylation (Protein N-term)
WGKVNVD(-18.01)EVGGEALGRL	1779.9268	17	-2.4	594.3148	30.19	P68871	Dehydration
SAVTALWGK(+14.96)VNVDEVGGEALGRL	2355.2070	23	-4.5	786.0728	33.34	P68871	Alpha-amino adipic acid
ALWGKVNVDEVGGEALGRL	1982.0585	19	5.8	661.6973	33.56	P68871
VLSPADKTNVKAAW(+31.99)	1530.8042	14	-5.2	511.2727	14.89	P69905	Dihydroxy
GEALGRLLVVYPWTQRF	2004.0945	17	2.8	669.0406	38.50	P68871:P02042:P02100
VTLAAHLPAEFTPAVHASLDKFLASVSTVL	3104.6909	30	4.5	777.1835	44.60	P69905
LAAHLPAEFTPAVHASLDKFL	2247.2051	21	0.5	562.8088	35.55	P69905
VLSPADKTNVKAAWGK(+28.03)VGAHAGEYGAEALERM	3353.7190	32	6.0	671.7551	22.21	P69905	Dimethylation(KR)
D(+42.01)K(+14.02)FLASVSTVLTSKYR	1870.0200	16	12.5	624.3551	43.22	P69905	Acetylation (N-term); Methylation(KR)
V(+43.01)HLTPEEKSAVTAL	1536.8147	14	-9.2	769.4076	28.10	P68871	Carbamylation
NQIARLPSGLPVSL	1463.8459	14	0.7	732.9308	33.59	P51884
VHLTPEEKSAVTALW(+15.99)G	1752.9047	16	-5.0	585.3059	29.61	P68871	Oxidation (HW)
PVNFKLLSHC(+25.00)L	1294.6855	11	-3.0	432.5678	31.70	P69905	Cyano
K(+71.04)FLASVSTVLTSKYR	1770.0039	15	-18.4	590.9977	41.94	P69905	Propionamide (K X@N-term)
LAAHLPAEFTPAVHASLD	1858.9576	18	-0.2	620.6597	28.62	P69905
FLSFPTTKTYFPHFDL	1959.9771	16	2.3	654.3345	38.94	P69905
VHLTPEEKSAVTALWGKVNV	2177.1843	20	-4.1	545.3011	31.28	P68871
FESFGDLSTPDAVM(+15.99)GNPK	1926.8669	18	-0.1	964.4407	26.82	P68871	Oxidation (M)
VLSPADKTNVKAAW(+44.99)GKVGAHAGEYGAEALERM	3370.6729	32	3.7	675.1443	23.39	P69905	Oxidation to nitro
SFNQIARLPSGLPVSL	1697.9464	16	-1.2	849.9795	38.14	P51884
E(-18.01)VGGEALGRLL	1094.6084	11	-4.4	548.3091	38.14	P68871	Pyro-glu from E
LSTPDAVMGNPK	1228.6122	12	4.2	615.3159	18.76	P68871
VLSPADKTNVKAAW(+15.99)GKVGAHAGEYGAEALERMF	3488.7510	33	-11.2	698.7496	31.78	P69905	Oxidation (HW)
ATLSELHC(+47.98)DKLHVD	1627.7512	14	0.8	543.5914	20.08	P68871	Cysteine oxidation to cysteic acid
LAAHLPAEFTPAVHASLDKFLASVSTVL	2904.5750	28	0.8	727.1516	43.46	P69905
AVGGEALGRLL	1054.6134	11	-2.5	528.3127	29.42	P02042
V(+27.99)HLTPEEKSAVTALWGKVNVDEVGGEALGRL	3301.7305	31	-6.2	826.4348	38.78	P68871	Formylation (Protein N-term)
AAHLPAEFTPAVHASLDKFLA	2205.1582	21	-3.2	552.2950	32.79	P69905
LVTLAAHLPAEFTPAVHASLDKFLASVSTVLTSKYR	3853.1140	36	-8.1	771.6238	44.31	P69905
W(+41.03)GKVNVDEVGGEALGRL	1838.9639	17	-22.0	920.4690	38.88	P68871	Amidination of lysines or N-terminal amines with methyl acetimidate
FESFGD(+37.96)LSTPDAVMGNPK	1948.8279	18	-7.5	650.6117	30.46	P68871	Replacement of proton by potassium
WGK(+14.96)VNVDEVGGEALGRLL	1925.9846	18	0.0	643.0021	32.81	P68871	Alpha-amino adipic acid
AAHLPAEFTPAVHASLDKFLASVSTVLTSKY	3270.7288	31	-4.8	655.1499	43.03	P69905
VLSPADKTNVK(+28.03)AAWGKVGAHAGEYGAEALERM	3353.7190	32	6.0	671.7551	22.21	P69905	Dimethylation(KR)
WGKVNVD(+37.96)EVGGEALGRL	1835.8932	17	-1.2	612.9709	29.49	P68871	Replacement of proton by potassium
FLSFPTTKTYFPHFDLSHG	2241.0894	19	2.7	561.2811	35.57	P69905
VC(+47.98)VLAHHFG	1029.4702	9	-1.3	515.7417	24.31	P68871	Cysteine oxidation to cysteic acid
VHLTPEEKTAVNALWGKVNVD	2319.2222	21	-2.3	580.8115	29.88	P02042
KTNVKAAWGKVGAHAGEYGAEALERM(+15.99)	2759.3813	26	-0.4	552.8833	19.85	P69905	Oxidation (M)
VLSPADKT(-18.01)NVKAAWGKVGAHAGEYGAEALERMF	3454.7456	33	2.7	691.9583	31.51	P69905	Dehydration
LDKFLASVSTVLTSKYR	1927.0778	17	-9.2	643.3606	44.15	P69905
GKVNVD(-18.01)EVGGEALGRL	1593.8474	16	-2.0	532.2887	26.33	P68871	Dehydration
V(+27.99)HLTPEEKSAVTAL	1521.8038	14	-6.0	761.9047	28.54	P68871	Formylation (Protein N-term)
VHLTPEEKSAVTALW(+31.99)	1711.8781	15	2.9	571.6349	23.00	P68871	Dihydroxy
KTNVKAAWGKVGAHAGEYGAEALERMF	2890.4548	27	3.8	579.1005	29.40	P69905
FLSFPTTKTYFPHFDLSHGSAQVK	2754.3806	24	2.0	551.8845	31.89	P69905
LVTLAAHLPAEFTPAVHASLDKFL	2560.4053	24	1.7	641.1097	38.35	P69905
VLSPADK(+72.02)TNVKAAWGKVGAHAGEYGAEALERM	3397.7087	32	4.9	680.5524	26.27	P69905	Carboxyethyl
VHLTPEEKSAVTALWGK(+72.02)VNVDEVGGEALGRL	3345.7568	31	0.1	837.4465	37.52	P68871	Carboxyethyl
SLAENQLLKL	1127.6550	10	-7.3	564.8307	30.05	Q5TBF5:P20774:NP_077727.3
IEDGT(-18.01)FSKLSL	1190.6183	11	0.8	596.3169	29.13	Q5TBF5:P20774:NP_077727.3	Dehydration
VGGEALGRLL	983.5764	10	-2.4	492.7943	28.38	P68871:P02042
VLSPADKTNVKAAWGK(+14.96)VGAHAGEYGAEALERMF	3487.7192	33	7.2	698.5562	28.60	P69905	Alpha-amino adipic acid
LVVYPWTQRFF	1454.7710	11	-1.1	728.3920	39.38	P68871:P02042:P02100
FESFGD(+37.96)LSTPD	1251.4697	11	0.3	626.7423	29.42	P68871	Replacement of proton by potassium
SELHC(+25.00)DKLHVD	1319.5928	11	-6.8	440.8685	16.20	P68871:P02042:P02100	Cyano
IEDGTFSKL	1008.5128	9	-2.5	505.2624	22.44	Q5TBF5:P20774:NP_077727.3
W(+29.97)GKVNVDEVGGEALGRL	1827.9115	17	11.7	610.3182	29.17	P68871	Quinone
Y(+79.97)QK(+42.01)VVAGVANALAHKYH	1989.9825	17	16.5	664.3457	37.97	P68871:P02042	Phosphorylation (STY); Acetylation (K)
LSFPTTKTYFPHFDL	1812.9086	15	2.2	605.3115	37.87	P69905
D(+43.04)EVGGEALGRLL	1270.6881	12	9.9	636.3576	35.41	P68871	Carboxyl modification with ethanolamine
LVVYPWT(-18.01)QRF	1289.6920	10	-2.7	430.9035	34.03	P68871:P02042:P02100	Dehydration
FESFGDLSSPDAVMGNPK	1896.8563	18	-5.2	949.4305	29.99	P02042
LVVYPWTQR(+28.03)F	1335.7339	10	-1.7	668.8731	39.01	P68871:P02042:P02100	Dimethylation(KR)
FESFGDLSTPD(+37.96)	1251.4697	11	0.3	626.7423	29.42	P68871	Replacement of proton by potassium
ASLDKFLASVSTVL	1449.8079	14	1.8	725.9125	41.41	P69905
SLDK(+71.04)FLASVSTVL	1449.8079	13	1.8	725.9125	41.41	P69905	Propionamide (K X@N-term)
LWGKVN(+30.01)VDAVGGEALGRL	1883.0265	18	20.4	471.7735	21.87	P02042	Hydroxymethyl
SHFFPFDL	1008.4705	8	0.6	505.2428	39.34	NP_001180264.1:Q5TBF2:NP_060150.4:Q9BXN1
EYGAEALERM	1167.5229	10	2.6	584.7703	23.67	P69905
VLSPADKTNVKAAWGK(+14.96)VGAHAGEYGAEALERM	3340.6509	32	24.2	669.1536	27.25	P69905	Alpha-amino adipic acid
LS(+79.97)PADKT(+79.97)NVKAAWGKVGAHAGEYGAEALERM	3386.5520	31	13.4	678.3268	27.45	P69905	Phosphorylation (STY)
ASILAAFSKATS	1165.6343	12	-2.8	583.8228	30.54	II_683297:NP_001306068.1:F8VY04:P54819
FLSFPTTKTYFPHFDLSH(+57.02)	2241.0894	18	2.7	561.2811	35.57	P69905	Carbamidomethylation (DHKE X@N-term)
LVVYPWT(-2.02)QRF	1305.6870	10	-1.8	436.2355	29.86	P68871:P02042:P02100	2-amino-3-oxo-butanoic_acid
IVIELGTNPLK	1195.7175	11	3.5	598.8681	29.72	P07585
LVVYPWT	876.4745	7	-5.6	439.2421	34.79	P68871:P02042:P02100
GKVNVD(+61.91)AVGGEALGRL	1615.7660	16	-9.2	539.5910	25.33	P02042	Replacement of 2 protons by zinc
GAEALERMF	1022.4855	9	-3.7	512.2481	29.09	P69905
AAHLPAEFTPAVHASLDK(-1.03)FLASVSTVL	2790.4592	27	13.5	698.6315	42.83	P69905	Lysine oxidation to aminoadipic semialdehyde
K(+42.01)MN(+.98)VEEAGGEALGRL	1615.7875	15	-22.5	539.5910	25.33	P02100	Acetylation (Protein N-term); Deamidation (NQ)
IEDIEDGTFSKLSL	1565.7825	14	0.2	783.8987	33.07	Q5TBF5:P20774:NP_077727.3
PADKTNVKAAWGK(+298.19)VGAHAGEYGAEALERM	3324.6965	29	22.3	665.9614	27.80	P69905	Levuglandinyl-lysine anhyropyrrole adduct
VHLTPEEKTAVNALWGKVNVDAVGGEALGRLL	3355.8252	32	0.8	839.9642	38.16	P02042
VTLAAHLPAEFTPAVHASLDKFLASVS	2791.4907	27	-6.8	698.8752	39.28	P69905
GKVNVD(+53.92)AVGGEALGRL	1607.7717	16	-7.0	536.9274	25.33	P02042	Replacement of 2 protons by iron
VLSPADKTN(+30.01)VKAAWGKVGAHAGEYGAEALERM	3355.6982	32	-0.7	672.1464	26.67	P69905	Hydroxymethyl
VLSPADKTNVKAAW(+13.98)	1512.7936	14	-2.4	505.2706	19.78	P69905	Tryptophan oxidation to oxolactone
VHLTPEEKSAVTALWG(+37.96)	1774.8656	16	-6.6	592.6252	29.11	P68871	Replacement of proton by potassium
KFLAS(+13.03)VSTVLTSKYR	1711.9984	15	23.2	571.6866	41.11	P69905	Michael addition with methylamine
VSTVLTSKYR	1152.6503	10	1.0	577.3330	18.78	P69905
HVDPENFRLLGNVL	1621.8575	14	-2.2	541.6252	33.82	P68871:P02042
PVNFKLLS	916.5381	8	-5.4	459.2739	27.77	P69905
L(+71.04)VVYPWTQRF	1378.7397	10	2.9	690.3792	32.26	P68871:P02042:P02100	Propionamide (K X@N-term)
L(+43.01)LVVYPWTQRF	1463.7925	11	-17.2	732.8909	26.44	P68871:P02042:P02100	Carbamylation
PVLPPKLTL	976.6321	9	-6.2	489.3203	30.25	Q5TBF5:P20774:NP_077727.3
AAHLPAEFTPAVHASLDKFLASVST	2579.3384	25	-2.0	645.8406	37.93	P69905
VHLTPEEKTAVNALWG	1763.9207	16	-1.8	588.9798	28.33	P02042
KVNVD(+37.96)EVGGEALGRL	1592.7924	15	-4.9	531.9355	25.33	P68871	Replacement of proton by potassium
HFGK(+57.02)EFTPPVQAAYQKVVAGVANALAHKYH	3334.7363	30	-18.2	667.9424	37.99	P68871	Carbamidomethylation (DHKE X@N-term)
VLSPADKTN(+.98)VKAAWGKVGAHAGEYGAEALERMF	3473.7400	33	-9.4	695.7487	32.62	P69905	Deamidation (NQ)
LASVSTVL(+37.95)	826.4113	8	-10.4	414.2086	27.81	P69905	Replacement of 2 protons by calcium
VHLTPEEKSAVTAL(+37.96)	1531.7648	14	0.1	766.8898	21.65	P68871	Replacement of proton by potassium
GEALGRLL	827.4865	8	10.0	414.7546	25.74	P68871:P02042:P02100
VLSPAD(+37.03)KTNVKAAWGKVGAHAGEYGAEALERMF	3509.7876	33	-24.1	702.9479	32.41	P69905	Propargylamine
VHLTPEEKSAVTALWGKVNVDEVGGEAL	2947.5291	28	-1.5	737.8884	34.85	P68871
LVVYPWT(+164.06)QRF	1471.7628	10	16.8	736.9011	40.20	P68871:P02042:P02100	O-Diisopropylphosphorylation
VHLTPEEKSAVTALW(+29.97)GKVNVDEVGGEALGRL	3303.7097	31	7.2	826.9407	37.52	P68871	Quinone
LLVVYPWTQRF	1420.7866	11	3.5	711.4031	38.54	P68871:P02042:P02100
[truncated: 8,384 more rows]

## Sheet: Salivary glands - Tumor
Comparison of peptidomes extracted from healthy tissue, tumour tissue of the parotid glands and saliva samples
Michał Puchalski, Dmitry Tretiakow, Andrzej Skorek, Dominik Stodulski, Bogusław Mikaszewski, Amadeusz Odroniec, Natalia Musiał, Marcel Thiel, Paulina Czaplewska, Stanisław Ołdziej
Supplementary Table 3. Lists all identified peptides
Peptide	Mass	Length	m/z	RT	Accession	PTM
AKHAVSEGTKAVTKYTSSK	1992.0640	19	499.0239	21.48	P62807:Q5QNW6:Q93079:Q8N257
HAVSEGTKAVTKYTSSK	1792.9319	17	449.2401	23.22	P62807:Q5QNW6:Q93079:Q8N257
KPQGPPPPGKPQGPPPQGDN	1989.0067	20	664.0112	24.52	P02812
KPQGPPPPGKPQGPPPQGGSKS	2119.1174	22	530.7878	21.30	P02812:A0A0G2JRP6
AKHAVSEGTKAVTKYT	1689.9049	16	423.4865	21.76	P62807:Q5QNW6:Q93079:Q8N257:O60814
SPPGKPQGPPPQGGN	1413.7001	15	707.8546	21.25	P02812:P04280:NP_005030.2:G3V1M9
DLSHGSAQVKGHGKKVADA	1903.9863	19	477.0035	20.15	P69905
YQKVVAGVANALAHKYH	1868.0056	17	468.0110	34.38	P68871:P02042
TFESRAQLGGPEAAKSDETAAK	2263.1079	22	566.7819	28.95	P04792
KALAAAGYDVEKNNSR	1705.8746	16	569.6354	23.44	P10412:P16403:P16402:P22492:II_137998
VGAHAGEYGAEALER	1528.7269	15	510.5844	29.16	P69905
AAHLPAEFTPAVHASLDK	1873.9686	18	469.5011	37.54	P69905
TNVKAAWGKVGAHAGEYGAEALER	2484.2510	24	622.0726	34.34	P69905
KHAVSEGTKAVTKYTSSK	1921.0269	18	481.2645	20.60	P62807:Q5QNW6:Q93079:Q8N257
PTTKTYFPHFD	1352.6400	11	451.8870	36.86	P69905
ESRAQLGGPEAAKSDETAAK	2014.9919	20	504.7570	21.75	P04792
SPPGKPQGPPQQEGN	1516.7269	15	759.3689	20.70	P02812:A0A0G2JRP6:P04280:NP_005030.2:G3V1M9:ENSP00000420826.2:P10163:E9PAL0
HLPAEFTPAVHASLDK	1731.8944	16	578.3068	33.80	P69905
DKSKLKKTETQEKNPLPSKETIEQEKQ	3183.6985	27	637.7485	24.89	P62328
AKHAVSEGTKAVTKYTSS	1863.9690	18	467.0015	22.86	P62807:Q5QNW6:Q93079:Q8N257
KALAAAGYDVEKNNS	1549.7736	15	517.5997	28.79	P10412:P16403:P16402:P22492:II_137998
SEGTKAVTKYTSSK	1485.7675	14	496.2636	20.11	P62807:Q5QNW6:Q93079:Q8N257
VHLTPEEKSAVTA	1380.7249	13	461.2492	30.08	P68871
DLSHGSAQVKGHGK	1419.7218	14	474.2451	16.36	P69905
Q(-17.03)VHPDTGISSK	1150.5619	11	576.2867	25.75	P62807:Q5QNW6:Q93079:Q8N257:O60814	Pyro-glu from Q
VGAHAGEY(+15.99)GAEALER	1544.7219	15	515.9148	30.16	P69905	Oxidation or Hydroxylation
DLSHGSAQVKGHGKKVA	1717.9224	17	430.4893	16.78	P69905
STPDAVMGNPKVKAHGKKVL	2076.1514	20	416.2381	25.61	P68871
VLLPKKTESQKTKSK	1714.0352	15	429.5191	16.99	Q9BTM1
ESRAQLGGPEAAKSDETAA	1886.8970	19	629.9689	24.51	P04792
S(+42.01)ETAPAAPAAAPPAEKAPVKKKAAKK	2569.4590	26	514.8972	22.60	P16403	Acetylation (Protein N-term)
KSTGGKAPRKQLATK(+42.01)AAR	1910.1173	18	478.5354	19.96	Q71DI3:P68431:K7EK07:P84243	Acetylation (K)
AKHAVSEGTKAVTKYTS	1776.9370	17	445.2433	21.40	P62807:Q5QNW6:Q93079:Q8N257:O60814
LSAKPAPPKPEPKPKKAPAK	2079.2566	20	416.8595	20.00	P05204
PTTKTYFPHF	1237.6132	10	413.5458	41.23	P69905
VLSPADKTNVKAAWGK	1683.9308	16	421.9909	28.39	P69905
Q(-17.03)SSATSSFGGLGGGSVR	1536.7168	17	769.3687	38.61	C9JM50:P08727	Pyro-glu from Q
VVAGVANALAHKYH	1448.7888	14	483.9368	32.96	P68871:P02042
TNVKAAWGKVGAHAG	1465.7789	15	489.6026	28.31	P69905
AAWGKVGAHAGEYG	1372.6523	14	458.5595	30.66	P69905
GDLSTPDAVMGNPKVKAHGK	2021.0364	20	506.2667	26.44	P68871
LGGPEAAKSDETAAK	1443.7205	15	482.2464	19.28	P04792
GDLSTPDAVMGNPKVK	1627.8240	16	543.6146	30.71	P68871
STPDAVMGNPKVKAHGK	1735.9039	17	434.9825	21.34	P68871
KKALAAAGYDVEKNNS	1677.8685	16	560.2975	23.35	P10412:P16403:P16402:P22492:II_137998
WGKVNVDEVGGEALGRL	1797.9373	17	600.3187	42.48	P68871
S(+42.01)ETAPAAPAAPAPAEKTPVKKKARK	2556.4387	25	512.2983	22.03	P10412	Acetylation (Protein N-term)
HAVSEGTKAVTKYTS	1577.8049	15	526.9446	24.11	P62807:Q5QNW6:Q93079:Q8N257:O60814
KALAAAGYDVEKNNSRIK	1947.0537	18	487.7707	25.83	P10412:P16403:P16402:P22492:II_137998
AHLPAEFTPAVHASLDK	1802.9315	17	451.7397	34.52	P69905
V(+42.01)LSPADKTNVK	1212.6714	11	607.3430	31.20	P69905	Acetylation (Protein N-term)
AYQKVVAGVANALAHKYH	1939.0427	18	485.7640	36.97	P68871:P02042
S(+42.01)ETAPAAPAAPAPAEKTPVKKKAR	2428.3438	24	608.0920	23.78	P10412	Acetylation (Protein N-term)
KPQGPPPPGKPQGPPPQGDNKS	2204.1338	22	552.0400	21.59	P02812
FGDLSTPDAVMGNPKVK	1774.8923	17	592.6366	37.81	P68871
TYFPHFDLSHGSAQVKGHGK	2212.0813	20	443.4242	32.58	P69905
SSDFNSDTHSSTF	1430.5586	13	716.2880	28.78	NP_001344872.1:P04406
KPQGPPPPGKPQGPPPQGDNKSRSS	2534.2988	25	507.8671	20.39	P02812
TNVKAAWGKVGAHAGEYG	1814.9064	18	605.9768	30.12	P69905
DASTLQSQKAEGTGDAK	1705.8118	17	569.6102	19.05	O00479
VGAHAGEY(+31.99)GAEALER	1560.7168	15	521.2441	28.70	P69905	Dihydroxy
HAVSEGTKAVTKY	1389.7252	13	464.2495	21.69	P62807:Q5QNW6:Q93079:Q8N257:O60814
VHLTPEEKSAVT	1309.6877	12	437.5695	25.98	P68871
STPDAVMGNPKVKAHGKK	1863.9989	18	467.0070	20.57	P68871
AKHAVSEGTKAVTKYTSA	1847.9741	18	463.0023	23.69	O60814
GKVGAHAGEYGAEALER	1713.8434	17	572.2882	27.00	P69905
GRPQGPPQQGGHQQGPPPPPPGKPQGPPPQGGRPQGPPQGQSPQ	4368.1758	44	874.6447	25.90	A0A0A0MT31:P02810:ENSP00000379682.3:A0A087WV42:NP_001278244.1:A0A087WZY1
LSAKPAPPKPEPKP	1455.8448	14	486.2908	23.57	P05204:IP_750116
AKHAVSEGTKAVTKYTSAK	1976.0691	19	495.0238	22.06	O60814
DLSHGSAQVKGHGKKVADALTNA	2303.1982	23	576.8075	27.02	P69905
TYFPHFDLSHGSAQVK	1832.8845	16	459.2291	38.53	P69905
AAHLPAEFTPAVHASLDKF	2021.0370	19	506.2674	41.41	P69905
KGHGKKVADALTNAVAH	1715.9431	17	429.9949	23.56	P69905
FGDLSTPDAVMGNPKVKAHGK	2168.1047	21	543.0298	31.61	P68871
SQGPPPPGKPQGPPPQGGSKSR	2137.1028	22	535.2829	21.10	P02812
VHLTPEEKTAVN	1336.6986	12	446.5759	24.40	P02042
VHLTPEEKTAV	1222.6558	11	408.5609	25.76	P02042
KKALAAAGYDVEKNNSRIK	2075.1487	19	519.7910	23.94	P10412:P16403:P16402:P22492:II_137998
VGAHAGEYGAEALERM	1659.7675	16	554.2612	34.40	P69905
Q(-17.03)TVAVGVIKAVDK	1309.7605	13	655.8913	42.46	P68104:Q5VTE0:A0A087WVQ9:IP_612790	Pyro-glu from Q
KPQGPPPPGKPQGPPPQGDKSRSPR	2586.3777	25	518.2860	20.39	P02812:A0A0G2JRP6:P04280:NP_005030.2:G3V1M9:ENSP00000420826.2
KPQGPPPPGKPQGPPPQGGSKSR	2275.2185	23	456.0514	20.15	P02812:A0A0G2JRP6
HSVNYKPPAQKSIQE	1724.8845	15	575.9694	23.86	P52565:II_711507:II_711506:J3KRE2:J3KS60:NP_001288171.1:J3KRY1:NP_001288172.1:J3QQX2:J3KTF8
AKHAVSEGTKAVTKY	1588.8573	15	530.6289	18.72	P62807:Q5QNW6:Q93079:Q8N257:O60814
GAHAGEYGAEALER	1429.6586	14	477.5609	26.28	P69905
S(+42.01)ETAPAETATPAPVEK	1639.7941	16	820.9052	29.52	P16401	Acetylation (Protein N-term)
TNVKAAW(+15.99)GKVGAHAGEYG	1830.9012	18	611.3099	29.48	P69905	Oxidation (HW)
Q(-17.03)HNNRPTQPLKGRTV	1727.9180	15	432.9881	21.99	P00915	Pyro-glu from Q
PEPAKSAPAPKKGSKKAVTK	2019.1840	20	404.8428	20.94	P62807:O60814
DLSHGSAQVKGHGKKVAD	1832.9492	18	459.2467	19.93	P69905
AAWGKVGAHAGEYGAEALER	2041.9969	20	511.5061	36.77	P69905
AAHLPAEFTPAVH	1359.6935	13	454.2369	35.11	P69905
GDLSTPDAVMGNPKVKAHGKK	2149.1313	21	430.8368	26.61	P68871
S(+42.01)DKPDM(+15.99)AEIEKFDK	1709.7817	14	570.9318	35.77	P62328	Acetylation (Protein N-term); Oxidation (M)
GTGASGSFKLNK	1165.6091	12	583.8124	24.49	P10412:P16403:P16402:P16401
S(+42.01)DKPDMAEIEK	1303.5966	11	652.8038	33.12	P62328	Acetylation (Protein N-term)
TPEEKSAVTAL	1144.5975	11	573.3055	33.16	P68871
FGDLSTPDAVMGNPKVKAHGKK	2296.1997	22	460.2464	31.32	P68871
HAVSEGTKAVTKYT	1490.7728	14	497.9341	25.23	P62807:Q5QNW6:Q93079:Q8N257:O60814
AHAGEYGAEALER	1372.6371	13	458.5545	26.28	P69905
SDGLAHLDN	940.4250	9	471.2205	28.22	P68871:P02042
RAQLGGPEAAKSDETAAK	1798.9172	18	450.7379	19.21	P04792
SPADKTNVKAA	1100.5825	11	551.3035	23.25	P69905
ALAAAGYDVEKNNSRIK	1818.9587	17	455.7460	27.92	P10412:P16403:P16402:P22492:II_137998
S(+42.01)DKPDMAEIEKF	1450.6649	12	726.3369	43.80	P62328	Acetylation (Protein N-term)
VAGVANALAHKYH	1349.7203	13	450.9136	28.53	P68871:P02042
AWGKVGAHAGEYG	1301.6152	13	434.8795	29.18	P69905
S(+42.01)DKPDM(+15.99)AEIEKF	1466.6599	12	734.3380	43.78	P62328	Acetylation (Protein N-term); Oxidation (M)
TALWGKVNVDEV	1329.6929	12	665.8547	40.87	P68871
VHLTPEEKS(-18.01)A	1091.5610	10	546.7883	25.07	P68871	Dehydration
S(+42.01)IRVTQKSYK	1250.6982	10	417.9086	25.50	P05787	Acetylation (Protein N-term)
ESRAQLGGPEAAKSDETA	1815.8599	18	606.2881	23.90	P04792
VLSPADKTNVKAAW(+15.99)GK	1699.9257	16	425.9885	30.32	P69905	Oxidation (HW)
AAHLPAEFTP(+31.99)AVHASLDK	1905.9584	18	477.4980	35.91	P69905	Dihydroxy
VHLTPEEKSA	1109.5717	10	555.7939	22.61	P68871
T(+43.01)SYSYRQSSATSSFGGLGGGSVR	2354.0886	23	785.7029	42.29	C9JM50:P08727	Carbamylation
VLAHHFGKEFTPPVQAA	1847.9681	17	616.9962	32.48	P68871
VKSPELQAEAKSY	1448.7511	13	483.9243	28.49	P02652:V9GYM3
VHLTPEEKSAV	1208.6400	11	403.8895	25.07	P68871
GAHAGEYGAEALERM	1560.6991	15	521.2402	33.26	P69905
VGAHAGEYGAEALERM(+15.99)	1675.7623	16	559.5979	34.19	P69905	Oxidation (M)
YQKVVAGVANA	1118.6084	11	560.3113	28.07	P68871:P02042
VLLPKKTESHHKAKGK	1800.0734	16	451.0264	14.96	Q6FI13
APSIHGGSGGR(+14.02)GVSVSSAR	1751.9026	19	438.9839	24.59	C9JM50:P08727	Methylation(KR)
LSTPDAVMGNPKVKAHGKK	1977.0829	19	495.2756	25.48	P68871
PKKTESHHKAKGK	1474.8368	13	492.6218	14.96	Q6FI13
TALWGKVNVDEVGGEALGRLL	2196.1902	21	733.0732	49.31	P68871
FVELGTQPATQ	1189.5979	11	595.8085	33.90	P02652:V9GYM3
VLKQVHPDTGISSK	1507.8358	14	503.6187	23.83	P62807:Q5QNW6:Q93079:Q8N257:O60814
VAHVDDMPNALSA	1338.6238	13	670.3181	36.21	P69905
SKGTLVQTKGTGASGSFK	1752.9370	18	439.2477	22.87	P10412:P16403:P16402:P16401
KQVHPDTGISSK	1295.6833	12	432.9053	17.12	P62807:Q5QNW6:Q93079:Q8N257:O60814
KVLGAFSDGLAHLDNL	1668.8834	16	557.3014	47.93	P68871:P02042
TNVKAAWGKVGAHAGEY(-18.01)	1739.8743	17	580.9680	29.48	P69905	Dehydration
VVSLGSPSGEVSHPRKT	1735.9216	17	579.6451	26.88	C9JV77:P02765:NP_001341501.1:NP_001341502.1
AGVANALAHKYH	1250.6520	12	417.8934	24.68	P68871:P02042
HAVSEGTK(+31.99)AVTKYTSSK	1824.9218	17	457.2409	22.96	P62807:Q5QNW6:Q93079:Q8N257	Dihydroxy
SDLHAHKLRVDPV	1485.8052	13	496.2773	25.14	P69905
V(+43.01)LSPADKTNVK	1213.6666	11	607.8408	31.38	P69905	Carbamylation
YQKVVAGVAN	1047.5713	10	524.7939	26.71	P68871:P02042
SHGSAQVKGHGKKVADALTNA	2075.0872	21	519.7813	21.90	P69905
GHGKKVADALTNAVAH	1587.8481	16	530.2910	26.04	P69905
KALAAGGYDVEKNNSRIK	1933.0381	18	484.2667	24.83	P16401
VHLTPEEKS(-18.01)AV	1190.6295	11	596.3211	25.97	P68871	Dehydration
VADALTNAVAH	1080.5564	11	541.2885	30.85	P69905
SAYGGPVGAGIREV	1331.6833	14	666.8453	35.29	P08729
MGNPKVKAHGKK	1293.7339	12	432.2522	20.57	P68871:P02042:ENSP00000327431.3:P69891:P69892:II_3425821:A0A2R8Y7X9
VQTKGTGASGSFKLNK	1621.8788	16	406.4785	23.14	P10412:P16403:P16402:P16401
VKAAWGKVGAHAGEYG	1599.8157	16	534.2815	27.30	P69905
SAPSADAPMFV	1091.4957	11	546.7537	41.22	NP_001344872.1:P04406
PTTKTYFPH(+15.99)F	1253.6080	10	418.8747	41.20	P69905	Oxidation (HW)
S(+42.01)ETAPAAPAAPAPAEKTPVKKKA	2272.2427	23	758.4208	26.59	P10412	Acetylation (Protein N-term)
DKSKLKKTETQEKNPLPSKETIEQEKQAG	3311.7571	29	663.3585	25.79	P62328
ANALAHKYH	1023.5250	9	512.7699	24.66	P68871:P02042
AGVANALAHKYH(+15.99)	1266.6469	12	423.2246	24.68	P68871:P02042	Oxidation (HW)
LSFPTTKTYFPHF	1584.7976	13	529.2731	48.44	P69905
PEPAKSAPAPKKGSKK	1619.9358	16	405.9916	3.05	P62807:O60814
RKASGPPVSELITK	1481.8566	14	494.9577	29.51	P10412:P16403:P16402
S(+42.01)ETAPAAPAAPAPAEKTPVKKK	2201.2056	22	551.3105	24.22	P10412	Acetylation (Protein N-term)
SAKPAPPKPEPKP	1342.7607	13	448.5950	19.09	P05204:IP_750116
KVVAGVANALAHKYH	1576.8838	15	526.6334	29.03	P68871:P02042
HAVSEGTKAVTK	1226.6619	12	409.8929	16.39	P62807:Q5QNW6:Q93079:Q8N257:O60814
VAGVANALAHKYH(+15.99)	1365.7153	13	456.2467	27.34	P68871:P02042	Oxidation (HW)
SHGSAQVKGHGKKVADALTN	2004.0500	20	502.0201	20.42	P69905
VLAHHFGKEFTPPVQ	1705.8939	15	569.6384	31.64	P68871
KVGAHAGEYGAEALER	1656.8219	16	553.2792	26.77	P69905
AAHLPAEF(+31.99)TPAVH	1391.6833	13	464.9008	37.71	P69905	Dihydroxy
PTTKTY(+15.99)FPHFD	1368.6350	11	457.2168	36.54	P69905	Oxidation or Hydroxylation
LSSARPGGLGSSSL	1287.6782	14	644.8458	32.10	P08729
Q(-17.03)APPAGKPQGPPPPPQGGRP	1912.9907	20	638.6708	28.76	P10163:E9PAL0	Pyro-glu from Q
VKSPELQAEAK	1198.6558	11	400.5616	22.36	P02652:V9GYM3
VVYPW(+31.99)TQR	1079.5399	8	540.7755	36.86	P68871:P02042:ENSP00000327431.3:P69891:P69892:II_3425821:A0A2R8Y7X9:P02100	Dihydroxy
TNVKAAWGKVGAHAGEY	1757.8849	17	440.4793	33.23	P69905
DLSHGSAQVKGHGKKVADALTN	2232.1611	22	559.0475	26.11	P69905
NELRVAPEEHPV	1388.7048	12	463.9098	29.35	P60709:P63261:II_711659:XP_016860324.1:XP_016860323.1:A5A3E0:XP_016860322.1
VLLPKKTESHKAKSK	1693.0250	15	424.2635	16.12	Q16777
LSAKPAPPKPEPRPKKASAK	2097.2422	20	420.4569	17.16	O00479
AAWGKVGAHAGEY	1315.6309	13	439.5502	32.23	P69905
AAAGYDVEKNNSRIK	1634.8375	15	409.7191	23.40	P10412:P16403:P16402:P22492:II_137998
GVANALAHKYH	1179.6149	11	590.8111	24.66	P68871:P02042
TNVKAAW(+15.99)GKVGAHAGEY	1773.8798	17	592.2963	33.82	P69905	Oxidation (HW)
ALAAAGYDVEKNNSR	1577.7798	15	526.9333	27.13	P10412:P16403:P16402:P22492:II_137998
K(+28.03)SAPATGGVKKPHRYRPGTVAL	2318.3335	22	464.6727	24.07	Q71DI3:P68431:Q16695	Dimethylation(KR)
PDAVMGNPKVK	1154.6117	11	578.3077	26.08	P68871:P02042
KPQGPPPPGKPQGPPPQGDNK	2117.1018	21	530.2889	21.56	P02812
FESFGDLSTPDAV	1383.6194	13	692.8190	44.89	P68871
FESFGDLSTPDAVMGNPKVK	2138.0354	20	713.6876	40.46	P68871
KAAWGKVGAHAGEYG	1500.7473	15	501.2563	25.84	P69905
SDGLAHLDNL	1053.5090	10	527.7614	40.69	P68871:P02042
AAWGKVGAHAGEY(-18.01)	1297.6204	13	649.8188	28.39	P69905	Dehydration
S(+42.01)ETAPAAPAAAPPAEKAPVKKK	2171.1948	22	543.8062	26.50	P16403	Acetylation (Protein N-term)
WGKVNVDEVGGEAL	1471.7307	14	736.8719	39.41	P68871
GDLSTPDAVM(+15.99)GNPKVKAHGK	2037.0312	20	510.2648	23.86	P68871	Oxidation (M)
LITKAVAASKER	1285.7717	12	429.5971	20.74	P10412:P16403:P16402:P16401
LSFPTTKTYFPH	1437.7292	12	480.2507	38.77	P69905
VLSP(+31.99)ADKTNVK	1202.6506	11	401.8914	22.02	P69905	Dihydroxy
VLLPKKTESHHKAK	1614.9569	14	404.7439	15.96	Q6FI13
VHLTPEEKS(-18.01)AVT	1291.6772	12	431.5646	25.98	P68871	Dehydration
SSARPGGLGSSSL	1174.5942	13	588.3019	31.98	P08729
GDLSTPDAVM(+15.99)GNPKVK	1643.8188	16	548.9451	27.74	P68871	Oxidation (M)
AAHLPAEFT(+14.02)PAVH	1373.7091	13	458.8957	38.34	P69905	Methylation(others)
WGKVNVDEVGGEA	1358.6466	13	680.3314	33.24	P68871
PTTKTY(+15.99)FPHF	1253.6080	10	418.8775	39.64	P69905	Oxidation or Hydroxylation
S(+42.01)ETAPAAPAAPAPAEK	1519.7517	16	760.8820	29.32	P10412	Acetylation (Protein N-term)
LERPGGNEITR	1240.6523	11	414.5600	24.96	P02671
VNVDEVGGEALGRL	1426.7416	14	714.3787	41.85	P68871
SLVSKGTLVQTK	1259.7449	12	420.9216	30.52	P10412:P16403:P16402:P16401
KALAAGGYDVEK	1220.6400	12	407.8879	25.97	P16401
ASVVAVSDGVIKVF	1389.7867	14	695.8807	49.15	IP_603902
LLPKKTESHHKAKGK	1701.0049	15	426.2624	15.49	Q6FI13
GASGSFKLNK	1007.5400	10	504.7778	25.18	P10412:P16403:P16402:P16401
VGAHAGEYGAE(+14.02)ALER	1542.7426	15	515.2448	30.16	P69905	Methylation(others)
SLGSPSGEVSHPRKT	1537.7848	15	513.6040	20.28	C9JV77:P02765:NP_001341501.1:NP_001341502.1
HAHKLRVDPVNFK	1559.8684	13	520.9615	25.98	P69905
VQTKGTGASGSF	1138.5618	12	570.2870	23.29	P10412:P16403:P16402:P16401
GDLSTPDAVMGNPK	1400.6605	14	701.3380	33.02	P68871
SHGSAQVKGHGKKVAD(-18.01)A	1657.8647	17	553.6297	20.42	P69905	Dehydration
KSTGGK(+42.01)APRKQLATK(+42.01)AAR	1952.1279	18	489.0418	19.28	Q71DI3:P68431:K7EK07:P84243	Acetylation (K)
YQKVVAGVAN(+.98)ALAHKYH	1868.9896	17	468.2558	35.99	P68871:P02042	Deamidation (NQ)
AKHAVSEGTKAVT	1297.6990	13	433.5753	16.47	P62807:Q5QNW6:Q93079:Q8N257:O60814
S(+42.01)ETAPAAPAAAPPAEK	1519.7517	16	760.8820	29.32	P16403	Acetylation (Protein N-term)
S(+42.01)ETAPAETATPAPVEKSPAKKKATK	2579.3806	25	645.8502	23.44	P16401	Acetylation (Protein N-term)
VGAHAGEYGAEA	1130.4993	12	566.2569	25.08	P69905
LSAKPAPPKPEPRP	1483.8511	14	495.6252	24.61	O00479
PGKPQGPPPQGDKSRSPR	1884.9917	18	472.2563	20.83	P02812:A0A0G2JRP6:P04280:NP_005030.2:G3V1M9:ENSP00000420826.2
LAHHFGKEFTPPVQ	1606.8256	14	536.6149	30.25	P68871
AWGKVGAHAGEY	1244.5938	12	415.8759	31.40	P69905
STPDAVM(+15.99)GNPKVKAHGK	1751.8988	17	438.9818	17.36	P68871	Oxidation (M)
FGDLSTPDAVM(+15.99)GNPKVK	1790.8872	17	597.9670	37.81	P68871	Oxidation (M)
ALAAAGYDVEKNNS	1421.6786	14	711.8449	31.96	P10412:P16403:P16402:P22492:II_137998
APSIHGGSGGRGVSVSSAR	1737.8870	19	435.4802	21.92	C9JM50:P08727
SPADKTNVK	958.5083	9	480.2618	21.61	P69905
AGNAARDNKKTRIIPRHLQ	2158.2195	19	432.6522	18.77	Q6FI13:Q9BTM1:Q16777:Q8IUE6
KREEAPSLRPAPPPISGGGYR	2234.1919	21	559.5552	31.59	P02675:II_618665
KPQGPPPPGKPQGPPPQGDKS	2090.0908	21	523.5305	21.59	P02812:A0A0G2JRP6:P04280:NP_005030.2:G3V1M9:ENSP00000420826.2
SPPGKPQGPPPQGGNQPQGPPPPPGKPQGPPPQGGN	3423.7070	36	856.9354	28.03	P02812:P04280:NP_005030.2:G3V1M9
TNVKAAW(+15.99)GK	989.5294	9	495.7708	22.57	P69905	Oxidation (HW)
PGVTVKDVNQQE	1312.6622	12	657.3422	26.16	P39019
FGGPGTASRPSS	1119.5309	12	560.7728	24.31	P08670
GRPQGPPQQGGHQQGPPPPPPGKPQGPPPQGGRPQGPPQGQSP	4240.1172	43	849.0309	29.01	A0A0A0MT31:P02810:ENSP00000379682.3:A0A087WV42:NP_001278244.1:A0A087WZY1
KALAAAGYDVEK	1234.6556	12	412.5600	27.61	P10412:P16403:P16402:P22492:II_137998
HAGEYGAEALER	1301.6000	12	434.8738	29.54	P69905
EFTPAVHASLDK	1313.6615	12	438.8943	30.00	P69905
KPQGPPPPGKPQGPPAQGGS	1877.9747	20	627.0004	22.56	P04280:NP_005030.2:G3V1M9:ENSP00000420826.2
S(+42.01)ETAPAAPAAAPPAEKAPVKKKAAK	2441.3640	25	489.2793	24.59	P16403	Acetylation (Protein N-term)
GDLSTPDAVM(+15.99)GNPKVKAHGKK	2165.1262	21	542.2870	26.63	P68871	Oxidation (M)
VVYPW(+15.99)TQRF	1210.6135	9	606.3147	40.59	P68871:P02042:ENSP00000327431.3:P69891:P69892:II_3425821:A0A2R8Y7X9:P02100	Oxidation (HW)
AIRNDEELNKL	1313.6938	11	438.9079	30.07	Q6FI13:Q9BTM1:Q16777
STPDAVMGNPKVK	1342.6914	13	448.5715	26.92	P68871
TNVKAAW(+15.99)GKVGAHAGEYGAEALER	2500.2458	24	626.0715	33.57	P69905	Oxidation (HW)
TEAPLNPKANREKMTQI	1940.0149	17	647.6789	27.95	P60709:P63261:II_711659:A6NL76:P62736:P68032:P68133:XP_016860223.1:XP_016860222.1:XP_011509518.1:XP_016859648.1:P0CG38:XP_011509972.1
SYSTTAVVTNPKE	1395.6881	13	698.8522	26.74	A0A087WV45:P02766:II_3429875:A0A087WT59
PDAVMGNPKVKAHGK	1547.8242	15	516.9500	21.57	P68871:P02042
SDK(+42.01)PDMAEIEKF	1450.6649	12	726.3369	43.80	P62328	Acetylation (K)
VHLTPEEKS(-18.01)	1020.5240	9	511.2704	25.08	P68871	Dehydration
Y(+15.99)QKVVAGVAN	1063.5662	10	532.7913	24.49	P68871:P02042	Oxidation or Hydroxylation
RVAPEEHPVL	1145.6193	10	573.8156	28.24	P60709:P63261:II_711659:XP_016860324.1:XP_016860323.1:A5A3E0:XP_016860322.1
S(+42.01)DKPDM(+15.99)AEIEK	1319.5914	11	660.8043	29.76	P62328	Acetylation (Protein N-term); Oxidation (M)
Q(-17.03)GSQELPREK	1153.5728	10	577.7948	23.18	P01876	Pyro-glu from Q
LSSARPGGLGSS	1087.5621	12	544.7916	24.82	P08729
ASGGGVPTDEEQATGLERE	1901.8602	19	634.9630	33.05	P10606
LPAEFTPAVH	1080.5603	10	541.2875	37.69	P69905
NKRSTITSREIQTA	1603.8641	14	535.6274	22.27	P62807:Q5QNW6:Q93079:O60814
KVADALTNAVAH	1208.6514	12	403.8890	29.41	P69905
APPAGKPQGPPPPPQGGRP	1801.9586	19	601.6601	24.65	P10163:E9PAL0
W(+15.99)GKVNVDEVGGEA	1374.6415	13	688.3266	35.55	P68871	Oxidation (HW)
ASVSTVLTSKY	1154.6183	11	578.3122	34.37	P69905
VLSPADKTNVKA	1241.6979	12	414.9077	25.67	P69905
AHHFGKEFTPPVQ	1493.7415	13	498.9225	29.73	P68871
VHLTPEEKSAVT(-18.01)	1291.6772	12	646.8439	34.44	P68871	Dehydration
KKTETQEKNPLPSKETIEQEKQAG	2740.4243	24	686.1138	24.22	P62328
RDNIQGITKPAIRR	1636.9485	14	410.2400	25.59	P62805
HLPAEFTPAVH	1217.6193	11	609.8148	34.97	P69905
KSTGGK(+42.01)APRKQLATK	1611.9420	15	403.9941	16.38	Q71DI3:P68431:K7EK07:P84243:Q16695	Acetylation (K)
ITKAVAASKERSGV	1415.8096	14	472.9431	22.94	P10412:P16403:P16402
LASVSTVLTSKYR	1423.8035	13	475.6070	34.30	P69905
AHHFGKEFTPPVQAA	1635.8157	15	546.2779	30.25	P68871
NELRVAPEEHPVLL	1614.8729	14	539.2964	37.57	P60709:P63261:II_711659:XP_016860324.1:XP_016860323.1:A5A3E0:XP_016860322.1
KVLGAFSDGLAHL	1326.7295	13	443.2534	42.14	P68871:P02042
EEVSGNVSPGTR	1230.5840	12	616.2974	22.13	P02671
SETGAGKHVPRAVF	1454.7629	14	485.9291	27.80	F8VRK0:F8VX09:F8VWV9:F8VRZ4:F8VS66:II_769841:F8VQQ4:F8VVB9:A0A1W2PQM2:P68363:NP_001290045.1:II_769854:Q9BQE3:Q71U36:F5H5D3
SGGTTM(+15.99)YPGIADR	1340.6030	13	671.3028	31.94	P60709:P63261:A6NL76:P62736:P68032:P68133	Oxidation (M)
LSSARPGGLGSSS	1174.5942	13	588.3047	24.67	P08729
VREIAQDFKTDL	1433.7513	12	478.9227	35.70	Q71DI3:P68431:K7EK07:P84243
V(+43.01)HLTPEEKSA	1152.5775	10	577.2963	28.17	P68871	Carbamylation
PTTKTYFPH	1090.5447	9	546.2803	27.76	P69905
IAGEASRLAHYNKR	1584.8484	14	529.2917	24.06	P62807:Q5QNW6:Q93079:O60814
LSFPTTKTYFPHFD	1699.8246	14	567.6157	45.85	P69905
AN(-17.03)ALAHKYH	1006.4984	9	504.2585	27.37	P68871:P02042	Ammonia-loss (N)
TY(+31.99)FPHFDLSHGSAQVK	1864.8744	16	467.2270	36.96	P69905	Dihydroxy
VLSPADKTNVK	1170.6608	11	586.3389	22.32	P69905
TNVKAAW(+31.99)GKVGAHAGEYGAEALER	2516.2407	24	630.0637	33.36	P69905	Dihydroxy
LSPADKTNVK	1071.5924	10	536.8040	21.61	P69905
SPPGKPQGPPPQGGKPQGPPPQGGN	2357.1875	25	786.7354	22.79	A0A0G2JRP6:ENSP00000420826.2
AAHLPAEFTPAVHAS	1517.7626	15	506.9255	36.76	P69905
VANALAHKYH	1122.5934	10	562.3008	27.36	P68871:P02042
KPQGPPPPGKPQGPPPQGDKSRSP	2430.2766	24	608.5742	21.33	P02812:A0A0G2JRP6:P04280:NP_005030.2:G3V1M9:ENSP00000420826.2
HLTPEEKSAV	1109.5717	10	555.7952	21.80	P68871
KGHGKKVADALTN(-18.01)	1319.7310	13	660.8724	24.24	P69905	Dehydration
KASGPPVSELITK	1325.7554	13	442.9252	32.30	P10412:P16403:P16402
GAHAGEYGAEALERM(+15.99)	1576.6940	15	526.5740	33.23	P69905	Oxidation (M)
SQGPPPPGKPQGPPPQGGSKS	1981.0017	21	661.3400	21.59	P02812
NKRSTITSREIQ	1431.7794	12	478.2704	18.86	P62807:Q5QNW6:Q93079:O60814
S(+42.01)DKPDM(+15.99)AEIEKFDKS	1796.8138	15	599.9447	36.54	P62328	Acetylation (Protein N-term); Oxidation (M)
VGAHAGEY(+15.99)GAEAL	1259.5781	13	630.7965	31.47	P69905	Oxidation or Hydroxylation
VHLTPEEKSAVTAL	1493.8090	14	498.9426	34.46	P68871
A(+119.04)WGKVGAHAGEYG	1420.6523	13	474.5517	29.18	P69905	Pyridylacetyl
VSKGTLVQTKGTGASG	1489.8101	16	497.6099	21.44	P10412:P16403:P16402:P16401
KLHVDPENF	1097.5505	9	549.7806	31.73	P68871:P02042:ENSP00000327431.3:P69891:P69892:II_3425821:A0A2R8Y7X9:P02100
AGEASRLAHYNK	1315.6632	12	439.5602	25.14	P62807:Q5QNW6:Q93079:O60814
SPPGKPQGPPPQG	1242.6356	13	622.3403	21.47	P02812:A0A0G2JRP6:P04280:NP_005030.2:G3V1M9:ENSP00000420826.2
TVINQTQKENLR	1442.7842	12	481.9342	25.10	F2Z388:IP_581932:P42766
TVINQTQKENIR	1442.7842	12	481.9342	25.10	IP_755459
Q(-17.03)GFFPQEPLSV	1230.5920	11	616.3052	52.93	P01876	Pyro-glu from Q
TNVKAAWGK	973.5345	9	487.7758	22.57	P69905
VAHVDDM(+15.99)PNALSA	1354.6187	13	678.3164	36.21	P69905	Oxidation (M)
VHLTP(+31.99)EEKSAVT	1341.6776	12	448.2317	25.97	P68871	Dihydroxy
T(+79.97)YFPHFDLSHGSAQVK	1912.8508	16	479.2258	36.95	P69905	Phosphorylation (STY)
VLLPKKTESHH	1287.7299	11	430.2509	17.70	Q6FI13
KPQGPPPPGKPQGPPPQGDK	2003.0587	20	501.7732	21.38	P02812:A0A0G2JRP6:P04280:NP_005030.2:G3V1M9:ENSP00000420826.2
KGHGKKVADALT(-18.01)N	1319.7310	13	660.8724	24.24	P69905	Dehydration
AAHLPAEF(+31.99)TPAVHASLDK	1905.9584	18	477.4986	35.05	P69905	Dihydroxy
NALAHKYH	952.4879	8	477.2519	27.37	P68871:P02042
PTTKTYF(+31.99)PHF	1269.6029	10	424.2076	37.72	P69905	Dihydroxy
PTTKTYFPH(+15.99)FD	1368.6350	11	457.2226	39.96	P69905	Oxidation (HW)
GKVNVDEVGGEALGRL	1611.8580	16	538.2925	38.12	P68871
PTTKTY(+31.99)FPHF	1269.6029	10	424.2089	38.08	P69905	Dihydroxy
AAAAAAALQAKSDEK	1414.7416	15	472.5876	24.07	H3BU31:II_745108:P36578:H3BM89
SSSAGPGLLKA	986.5396	11	494.2755	32.16	P08729
TNVKAAWGKVGA	1200.6615	12	401.2291	30.98	P69905
P(+31.99)TTKTYFPHF	1269.6029	10	424.2076	37.72	P69905	Dihydroxy
STITSREIQTA	1205.6251	11	603.8221	28.62	P62807:Q5QNW6:Q93079:O60814
SDK(+42.01)PDM(+15.99)AEIEKF	1466.6599	12	734.3341	40.37	P62328	Acetylation (K); Oxidation (M)
LAAPPGHQLHRAHYD	1681.8436	15	421.4700	21.73	C9JV77:P02765:NP_001341501.1:NP_001341502.1
T(+14.02)YFPHFDLSHGSAQVK	1846.9001	16	462.7228	36.95	P69905	Methylation(others)
GHGKKVADALTNA	1280.6837	13	427.9032	21.88	P69905
FSDGLAHLDN	1087.4934	10	544.7523	34.95	P68871:P02042
EGSALGKQLN	1015.5298	10	508.7722	27.77	P02647
AAHLPAEFTPAVHA	1430.7306	14	477.9152	36.36	P69905
PAVHASLDKF	1083.5713	10	542.7882	31.33	P69905
VVY(+79.96)PWTQRF	1274.5753	9	638.3032	44.27	P68871:P02042:ENSP00000327431.3:P69891:P69892:II_3425821:A0A2R8Y7X9	Sulfation
GSSFGSGAGSSSFSR	1376.5956	15	689.3070	29.75	P05787
AQLGGPEAAKSDETAAK	1642.8162	17	548.6125	23.74	P04792
S(+43.01)GRGKGGKGLGKGGAK(+42.01)	1498.8328	16	500.6129	18.57	P62805	Carbamylation; Acetylation (K)
KGKADAGKEGNN(+.98)PAENGDAKTDQAQKAEGAGDAK	3341.5718	34	669.3191	17.61	P05204:IP_750116	Deamidation (NQ)
KSTGGK(+42.01)APRKQLATK(+14.02)VAR	1952.1643	18	489.0418	19.28	Q16695	Acetylation (K); Methylation(KR)
AHVDDMPNALSAL	1352.6394	13	677.3250	41.94	P69905
NYKPPAQKSIQE	1401.7252	12	468.2477	23.88	P52565:II_711507:II_711506:J3KRE2:J3KS60:NP_001288171.1:J3KRY1:NP_001288172.1:J3QQX2:J3KTF8
VHLTPEEK	951.5025	8	476.7579	21.17	P68871:P02042
VNLPINGNGKQ	1152.6251	11	577.3223	30.43	II_780473:A8MX94:P09211
DNIQGITKPAIR	1324.7462	12	442.5899	30.18	P62805
KPQGPPPPGKPQGPPPQGGSK	2032.0853	21	509.0297	21.27	P02812:A0A0G2JRP6
IKTVETRDGQVINETSQHHDD	2421.1521	21	606.2950	25.90	P08670
TDTERLIGDAAKNQV	1629.8322	15	544.2867	31.65	P11142:E9PKE3:E9PNE6:E9PLF4:E9PK54:E9PQK7:E9PQQ4:E9PI65:E9PPY6:E9PN25:II_782027:II_782021:II_782022:II_782026:II_782023:A0A0G2JIW1:P0DMV8:P34931:Q53FA3:P54652
ALAAAGYDVEK	1106.5608	11	554.2878	30.89	P10412:P16403:P16402:P22492:II_137998
RSTITSREIQTA	1361.7263	12	454.9150	24.55	P62807:Q5QNW6:Q93079:O60814
HAVSEGTKAVTKYTSS	1664.8369	16	555.9545	23.92	P62807:Q5QNW6:Q93079:Q8N257
AAHLPAE(+14.02)FTPAVHASLDK	1887.9843	18	472.9997	35.13	P69905	Methylation(others)
STTAVVTNPKE	1145.5928	11	573.8051	22.48	A0A087WV45:P02766:II_3429875:A0A087WT59
VLSPADKTNVKAAW(+31.99)GK	1715.9205	16	429.9887	29.17	P69905	Dihydroxy
VAHVDDMPNALSALSDL	1766.8508	17	884.4363	50.66	P69905
LDEERQGPPLG	1209.5989	11	605.8112	29.29	A0A0A0MT31:A0A087WV42:NP_001278244.1:A0A087WZY1
IDEERQGPPLG	1209.5989	11	605.8112	29.29	P02810:ENSP00000379682.3
K(+28.03)STGGK(+42.01)APRKQLATK	1639.9733	15	410.9991	16.80	Q71DI3:P68431:K7EK07:P84243:Q16695	Dimethylation(KR); Acetylation (K)
SKKLNVTEQEKI	1415.7983	12	472.9417	23.67	K7EM90:II_3418410
GAFSDGLAHLDN	1215.5520	12	608.7836	38.74	P68871:P02042
W(+31.99)GKVNVDEVGGEAL	1503.7205	14	752.8676	39.42	P68871	Dihydroxy
WGKVNVDEVGGEALG	1528.7521	15	765.3826	37.62	P68871
VAGVANALAH(+15.99)KYH	1365.7153	13	456.2438	28.93	P68871:P02042	Oxidation (HW)
Q(-17.03)KVVAGVAN	867.4814	9	434.7456	28.95	P68871:P02042	Pyro-glu from Q
NVDEVGGEALGRLL	1440.7572	14	721.3835	46.93	P68871
VAHVDDMPNALS	1267.5867	12	634.8002	34.63	P69905
DKSKLKKTETQEKNPLPSKETIEQEKQAGES	3527.8318	31	706.5712	23.88	P62328
VAHVDDM(+15.99)PNALS	1283.5815	12	642.7987	32.80	P69905	Oxidation (M)
AAHLPAEFTP(+31.99)AVH	1391.6833	13	464.8999	35.29	P69905	Dihydroxy
HAHKLRVD(-18.01)	956.5304	8	479.2738	21.59	P69905	Dehydration
A(+119.04)WGKVGAHAGEYGAEALER	2089.9968	19	523.5005	34.44	P69905	Pyridylacetyl
VETRDGQVINETSQHHDD	2078.9253	18	520.7390	21.77	P08670
SGGTTMYPGIADR	1324.6082	13	663.3087	31.90	P60709:P63261:A6NL76:P62736:P68032:P68133
TNVKAAWGKVG	1129.6244	11	565.8172	29.85	P69905
LISGKPEGRRPQGGN	1564.8434	15	522.6227	20.34	P10163:E9PAL0
AAHLP(+31.99)AEFTPAVH	1391.6833	13	464.8999	35.29	P69905	Dihydroxy
VLSPADKTNVKAAWGKVGAHAG	2176.1753	22	545.0540	31.40	P69905
Q(-17.03)GSQELPREKY	1316.6360	11	659.3289	27.90	P01876	Pyro-glu from Q
AHVDDM(+15.99)PNALSA	1255.5503	12	628.7842	32.38	P69905	Oxidation (M)
VHLTPEEKSAVT(+14.02)	1323.7034	12	442.2287	26.23	P68871	Methylation(others)
RAELQEGARQKL	1397.7738	12	466.9328	22.26	P02647
AAW(+15.99)GKVGAHAGEYGAEALER	2057.9919	20	515.5028	34.44	P69905	Oxidation (HW)
SPADKTNVKA	1029.5454	10	515.7804	25.67	P69905
LLRKGNYAER	1218.6832	10	407.2314	18.05	Q6FI13:Q9BTM1:Q16777:Q8IUE6
VLSPADKTNVKAA	1312.7350	13	438.5866	24.09	P69905
W(+31.99)GKVNVDEVGGEA	1390.6365	13	696.3262	35.57	P68871	Dihydroxy
VLSPADKTNV	1042.5658	10	522.2906	27.02	P69905
GTGASGSFKLN(+.98)K	1166.5931	12	584.2971	28.33	P10412:P16403:P16402:P16401	Deamidation (NQ)
S(+42.01)ETAPAAPAAAPPAEKAPVKK	2043.1000	21	682.0408	27.33	P16403	Acetylation (Protein N-term)
PEPAKSAPAPK	1091.5974	11	546.8058	16.90	P62807:O60814
KVVNPTQK	912.5392	8	457.2780	16.01	P01009:A0A024R6I7
GAANFREAM	965.4388	9	483.7294	28.61	K7EM90:II_3418410
VNVDEVGGEAL	1100.5349	11	551.2715	37.44	P68871
VGAHAGEY(+79.96)GAEALER	1608.6838	15	537.2498	29.16	P69905	Sulfation
VLSPADKTNVKAAW(+15.99)G	1571.8307	15	524.9484	32.21	P69905	Oxidation (HW)
AWGKVGAHAGEYGAEALER	1970.9598	19	493.7472	34.12	P69905
FYNELRVAPEEHPV	1698.8365	14	567.2861	34.66	P60709:P63261:II_711659:XP_016860324.1:XP_016860323.1:A5A3E0:XP_016860322.1
VVAGVANALAH	1020.5716	11	511.2919	32.26	P68871:P02042
LSFPTTKTYF	1203.6176	10	602.8142	43.47	P69905
GTGASGSFKLNKK	1293.7041	13	432.2433	20.63	P10412:P16403:P16402:P16401
GTGASGSFKL	923.4712	10	462.7427	34.76	P10412:P16403:P16402:P22492:II_137998:P16401
KASGPPVSEL	983.5287	10	492.7701	33.82	P10412:P16403:P16402
QPQGPPPPPGKPQGPPPQGGN	2028.0176	21	677.0121	26.25	P02812:A0A0G2JRP6:P04280:NP_005030.2:G3V1M9
R(+42.01)AQLGGPEAAKS(+79.96)DETAAK	1920.8846	18	481.2641	18.91		Acetylation (Protein N-term); Sulfation
VLLPKKTESHKPGKNK	1803.0730	16	451.7762	16.60	Q8IUE6
KGHGKKVADALTNA	1408.7786	14	470.5984	18.71	P69905
S(+43.01)IRVTQKSYK	1251.6935	10	626.8489	31.33	P05787	Carbamylation
K(+42.01)SAPATGGVKKPHRYRPGTVAL	2332.3127	22	467.4767	24.15	Q71DI3:P68431:Q16695	Acetylation (N-term)
VVYPWTQR	1047.5502	8	524.7817	36.87	P68871:P02042:ENSP00000327431.3:P69891:P69892:II_3425821:A0A2R8Y7X9:P02100
V(+42.01)HLTPEEK	993.5131	8	497.7683	31.20	P68871:P02042	Acetylation (Protein N-term)
SLYASSPGGVYATR	1427.7045	14	714.8568	32.16	P08670
S(+42.01)ETAPAETATPAPVEKSPAKKKATKK	2707.4756	26	542.5051	21.23	P16401	Acetylation (Protein N-term)
VVAGVANALAHKYH(+15.99)	1464.7837	14	489.2691	30.71	P68871:P02042	Oxidation (HW)
MDYPKQTQV	1108.5223	9	555.2712	27.28	P06396:A0A0A0MS51:XP_016870134.1:NP_001340005.1:XP_011516887.1:A0A0A0MT01:XP_024303290.1
AGVAN(-17.03)ALAHKYH	1233.6254	12	412.2183	27.37	P68871:P02042	Ammonia-loss (N)
TVTPAKAVTTPGK	1269.7292	13	424.2470	23.84	C9JLB1:C9JYW2:C9JWL1:C9J1H7:II_640915:P19338
VDDMPNALSALSDL	1459.6864	14	730.8419	54.23	P69905
VDDMPNALSAL	1144.5435	11	573.2772	50.61	P69905
M(+31.99)FLSFPTTK	1102.5369	9	552.2742	43.63	P69905	Sulphone
LEGKVLPGVDA	1096.6128	11	549.3125	35.90	P00558
VGAHAGEYGAEAL	1243.5833	13	622.7986	31.17	P69905
VHLTPEEKSAVTAL(+14.02)	1507.8246	14	503.6040	34.59	P68871	Methylation(C-term)
AAHLPAE(+14.02)FTPAVH	1373.7091	13	458.8980	35.09	P69905	Methylation(others)
LVVYPW(+15.99)TQRF	1323.6975	10	662.8552	47.94	P68871:P02042:ENSP00000327431.3:P69891:P69892:II_3425821:A0A2R8Y7X9:P02100	Oxidation (HW)
VVY(+79.97)PWTQRF	1274.5848	9	638.3051	44.42	P68871:P02042:ENSP00000327431.3:P69891:P69892:II_3425821:A0A2R8Y7X9:P02100	Phosphorylation (STY)
AAHLPAEFTPAVHASLDKFL	2134.1211	20	534.5364	47.99	P69905
VHLTPEE(+14.02)KSAVT	1323.7034	12	442.2280	25.97	P68871	Methylation(others)
TN(+.98)VKAAWGKVGAHAGEYGAEALER	2485.2349	24	622.3196	33.52	P69905	Deamidation (NQ)
DLMAHMASKE	1131.5052	10	566.7589	27.91	NP_001344872.1:P04406
HLTPEEKSAVTA	1281.6565	12	641.8349	23.99	P68871
SAYGGPVGAGIR	1103.5723	12	552.7924	31.55	P08729
AGEASRLAHYNKRSTI	1772.9281	16	444.2404	23.67	P62807:Q5QNW6:Q93079:O60814
KGHGKKVADALTNAV	1507.8470	15	503.6233	24.28	P69905
AGLQFPVGR	943.5239	9	472.7699	36.33	Q6FI13:Q9BTM1:Q16777:Q8IUE6
HLPAEFTPAVHAS	1375.6884	13	459.5685	35.01	P69905
S(+42.01)ETAPAAPAAAPPAEKAPVKKKAA	2313.2690	24	579.3245	24.79	P16403	Acetylation (Protein N-term)
LITKAVAASKERSGV	1528.8937	15	510.6422	23.60	P10412:P16403:P16402
AIRNDEELNK	1200.6099	10	401.2103	19.11	Q6FI13:Q9BTM1:Q16777
TKAVAASKERSGV	1302.7255	13	435.2522	15.27	P10412:P16403:P16402
VHLTPEEK(+14.02)SAVT	1323.7034	12	442.2280	25.97	P68871	Methylation(KR)
V(+27.99)HLTPEEK	979.4974	8	490.7504	30.43	P68871:P02042	Formylation (Protein N-term)
IAGEASRLAHYNK	1428.7473	13	477.2551	25.12	P62807:Q5QNW6:Q93079:O60814
A(+119.04)WGKVGAHAGEY	1363.6309	12	455.5457	32.89	P69905	Pyridylacetyl
RVDPVNFK	973.5345	8	487.7740	27.21	P69905
PTTKTYFP(+31.99)HF	1269.6029	10	424.2088	41.22	P69905	Dihydroxy
VLSPADKTNVKAAWG	1555.8358	15	519.6190	32.21	P69905
VYGGETKMVET	1212.5696	11	607.2922	27.01	P01591
KLHVDPEN(-18.01)	932.4716	8	467.2441	33.38	P68871:P02042:ENSP00000327431.3:P69891:P69892:II_3425821:A0A2R8Y7X9	Dehydration
PAVHASLDK	936.5029	9	469.2605	33.80	P69905
SDGLAHLDNLKG	1238.6255	12	620.3195	31.09	P68871:P02042
AAW(+31.99)GKVGAHAGEY	1347.6207	13	450.2145	32.24	P69905	Dihydroxy
VGAHAGEYGAEALERMFLSFPTTK	2581.2634	24	646.3207	50.78	P69905
SHGSAQVKGHGKKVADALT(-18.01)	1871.9966	19	469.0084	20.42	P69905	Dehydration
KVLR(+28.03)DNIQGITKPAIR	1849.1261	16	463.2867	29.66	P62805	Dimethylation(KR)
VDIINAKQ	899.5076	8	450.7613	28.01	P60174:IP_671464
FLSFPTTKTYFPH	1584.7976	13	529.2766	43.18	P69905
FTPPVQAA	829.4333	8	415.7238	35.90	P68871
DLSHGSAQVK	1040.5250	10	521.2696	18.47	P69905
AAHLPAEFTPAVHASLD	1745.8737	17	582.9641	39.09	P69905
AAHLPAEF(+31.99)TPAVHASLDKF	2053.0269	19	514.2283	41.35	P69905	Dihydroxy
VSKGTLVQTK	1059.6288	10	530.8243	18.88	P10412:P16403:P16402:P16401
DLSHGSAQVKGHGKKVADALT	2118.1182	21	530.5392	24.85	P69905
VGAHAGEYGAEALE	1372.6259	14	687.3203	30.10	P69905
S(+42.01)ETAPLAPTIPAPAEK	1633.8562	16	817.9401	41.89	P16402	Acetylation (Protein N-term)
VLSP(+31.99)ADKTNV	1074.5557	10	538.2857	25.53	P69905	Dihydroxy
HAHKLRVDPVNF	1431.7734	12	478.2659	29.25	P69905
LEEYTKKLNTQ	1365.7140	11	456.2457	24.34	P02647
STPDAVM(+15.99)GNPKVK	1358.6864	13	453.9022	25.83	P68871	Oxidation (M)
V(+43.01)HLTPEEK	994.5083	8	498.2623	29.89	P68871:P02042	Carbamylation
LSFPTTKT	893.4858	8	447.7493	33.93	P69905
IKTVETR(+.98)DGQVINETSQHHDD	2422.1360	21	606.5381	26.72	P08670	Deamidation (R)
VHLTP(+31.99)EEKSAV	1240.6299	11	414.5528	25.07	P68871	Dihydroxy
GSSFGSGAGSSSF	1133.4625	13	567.7407	36.75	P05787
LVVYPWTQRF	1307.7026	10	654.8562	50.27	P68871:P02042:ENSP00000327431.3:P69891:P69892:II_3425821:A0A2R8Y7X9:P02100
FQTVTDYGKDL	1285.6190	11	643.8140	36.87	P02652:V9GYM3
KKALAAAGYDVEK	1362.7506	13	455.2583	23.88	P10412:P16403:P16402:P22492:II_137998
VLSPADKTNVKAAW(+31.99)G	1587.8257	15	530.2822	30.55	P69905	Dihydroxy
FGKEFTPPVQAA	1290.6608	12	646.3364	35.72	P68871
Q(-17.03)KVPPEWK	993.5283	8	497.7689	32.71	P02671	Pyro-glu from Q
KHAVSEGTKAVTKY	1517.8202	14	506.9442	18.40	P62807:Q5QNW6:Q93079:Q8N257:O60814
HVDDMPNALSA	1168.5183	11	585.2654	34.14	P69905
VDDMPNALSA	1031.4594	10	516.7346	37.52	P69905
NVKAAWGKVGAHAGEYG	1713.8586	17	572.2933	30.81	P69905
GDLSTPDAV	873.4080	9	437.7113	31.58	P68871
VAHVDDM(+15.99)PNAL	1196.5496	11	599.2792	36.58	P69905	Oxidation (M)
VVAGVANALAH(+15.99)KYH	1464.7837	14	489.2696	34.00	P68871:P02042	Oxidation (HW)
GVAN(-17.03)ALAHKYH	1162.5883	11	582.3027	27.68	P68871:P02042	Ammonia-loss (N)
AHVDDM(+15.99)PNAL	1097.4812	10	549.7477	32.40	P69905	Oxidation (M)
KVGAHAGEYGAEAL	1371.6782	14	458.2321	28.42	P69905
AAHLPAEFTPA	1123.5662	11	562.7897	35.40	P69905
VGAHAGEY(+79.97)GAEALER	1608.6932	15	537.2412	27.91	P69905	Phosphorylation (STY)
DVNQQEFVR	1133.5465	9	567.7855	30.43	P39019
GKVGAHAGEYG	1044.4988	11	523.2535	17.80	P69905
EVGGEALGRL	999.5349	10	500.7747	34.85	P68871
TNVKAAWGKVGAHAGEYGAE	2014.9861	20	504.7542	29.96	P69905
NVKAAWGK	872.4868	8	437.2524	25.77	P69905
KEFTPPVQAA	1086.5709	10	544.2877	30.89	P68871
VLSPADKTN	943.4974	9	472.7552	20.11	P69905
VVYPW(+31.99)TQRF	1226.6084	9	614.3088	40.17	P68871:P02042:ENSP00000327431.3:P69891:P69892:II_3425821:A0A2R8Y7X9:P02100	Dihydroxy
VGAHAGEYGAEALER(+14.02)	1542.7426	15	515.2391	28.88	P69905	Methylation(KR)
RVVDLMAHMASKE	1485.7432	13	496.2527	33.57	NP_001344872.1:P04406
GHGKKVADALTNAV	1379.7521	14	460.9257	26.51	P69905
TNVKAAWGKVGAH(+15.99)AGEYGAEALER	2500.2458	24	626.0665	29.24	P69905	Oxidation (HW)
VYGGETKM(+15.99)VET	1228.5646	11	615.2896	27.01	P01591	Oxidation (M)
DEPPQSPWDRVK	1452.6997	12	485.2401	31.90	P02647
L(+163.05)PSKETIEQEKQ	1591.7915	12	531.6284	24.89	P62328	Phenethyl isothiocyanate
HLTPEEKS(-18.01)A	992.4927	9	497.2546	21.80	P68871	Dehydration
STVLTSKY	897.4807	8	449.7491	27.59	P69905
VAGVANALAHK	1049.5981	11	525.8090	25.41	P68871:P02042
V(+27.99)VAGVANALAHKYH	1476.7837	14	493.2436	31.37	P68871:P02042	Formylation
DSHSLTTNIM(+15.99)E	1262.5449	11	632.2817	35.08	P02671	Oxidation (M)
GDLSTPD(+21.98)AV	895.3899	9	448.6984	30.59	P68871	Sodium adduct
AAW(+31.99)GKVGAHAGEYG	1404.6422	14	469.2223	28.39	P69905	Dihydroxy
KAVAASKER	958.5559	9	480.2831	21.63	P10412:P16403:P16402:P16401
KVADALTNAV	1000.5553	10	501.2828	31.92	P69905
STPDAVMGNPKV	1214.5966	12	608.3005	30.73	P68871
AAGGVGSIVR	885.5032	10	443.7561	28.37	II_675790:O15511
DEVGGEALGRL	1114.5618	11	558.2913	39.76	P68871
VAGVAN(+.98)ALAHKYH	1350.7043	13	676.3795	27.51	P68871:P02042	Deamidation (NQ)
SARSPPGKPQGPPPQGGN	1727.8702	18	576.9628	20.81	P02812
SSSAGPGLLK	915.5025	10	458.7573	28.09	P08729
VGAHAGEYG	859.3824	9	430.6996	19.24	P69905
SSARPGGLGSSSLYG	1394.6790	15	698.3478	34.32	P08729
SHGSAQVKGHGKKVADAL	1788.9595	18	448.2474	17.82	P69905
MFLSFPTTK	1070.5470	9	536.2814	42.87	P69905
AVAHVDDMPNALSA	1409.6609	14	705.8338	36.93	P69905
N(-17.03)ALAHKYH	935.4613	8	468.7390	27.77	P68871:P02042	Ammonia-loss (N)
VHLTPE(+14.02)EKSAV	1222.6558	11	408.5474	28.89	P68871	Methylation(others)
ARNFGKEFTPQMQAA	1694.8198	15	565.9491	32.13	P02042
SVSTVLTSKYR	1239.6823	11	414.2366	29.81	P69905
KLRVDPVNFK	1214.7135	10	405.9118	29.85	P69905
VHLTPE(+14.02)EKSAVT	1323.7034	12	442.2271	24.95	P68871	Methylation(others)
V(+88.00)HLTPEEKSAV	1296.6383	11	649.3381	31.68	P68871	3-sulfanylpropanoyl
K(+14.02)STGGK(+42.01)APRKQLATK	1625.9576	15	407.4959	16.68	Q71DI3:P68431:K7EK07:P84243:Q16695	Methylation(KR); Acetylation (K)
TPEEKSAVT	960.4764	9	481.2456	22.48	P68871
NNLNVTEEKY	1222.5830	10	612.3046	28.57	F5H4R2:F5GYZ5:P04179:II_2349299:G5E9P6:F5GXZ9
GDLSTPDAVM(+15.99)GNPK	1416.6555	14	709.3374	33.04	P68871	Oxidation (M)
TNVKAAWGKF(sub V)GAHAGEYGAEALER	2532.2510	24	634.0639	33.59	P69905
AERVGAGAPVY	1088.5614	11	545.2858	28.86	Q6FI13:Q9BTM1:Q16777:Q8IUE6
AAWGKVGAHAGEYGAEA	1643.7692	17	548.9309	30.39	P69905
SDLHAHKLRVD(-18.01)	1271.6735	11	424.9004	25.07	P69905	Dehydration
SAPSADAPM(+15.99)FV	1107.4906	11	554.7543	41.22	NP_001344872.1:P04406	Oxidation (M)
VAHVDDV(sub M)PNALSA	1306.6517	13	654.3165	36.19	P69905
Q(-17.03)GITKPAIR	965.5658	9	483.7918	27.55	P62805	Pyro-glu from Q
EFTPAVHASLDKF	1460.7300	13	487.9131	38.17	P69905
EAPSLRPAPPPISGGGYR	1820.9532	18	607.9906	35.22	P02675:II_618665
VHLTPEEKSAVTA(+14.02)	1394.7405	13	465.9075	27.40	P68871	Methylation(C-term)
VSKGTLVQTKGTGASGSF	1723.9104	18	575.6447	28.40	P10412:P16403:P16402:P16401
GTGASGSF(+31.99)KLNK	1197.5989	12	400.2076	25.18	P10412:P16403:P16402:P16401	Dihydroxy
S(+42.01)ETAPAAPAAPAPAEKTPVKK	2073.1106	21	692.0415	27.48	P10412	Acetylation (Protein N-term)
SKLKKTETQEKNPLPSKETIEQEKQAGES	3284.7100	29	657.9522	24.83	P62328
DLSHGSAQVKGHGKKVADALTNA(+14.02)	2317.2139	23	580.3024	26.79	P69905	Methylation(C-term)
VAHVDDM(+15.99)PN	1012.4284	9	507.2225	26.65	P69905	Oxidation (M)
TLAAHLPAEFTPA	1337.6979	13	669.8547	40.18	P69905
GAHLQGGAKRVII	1318.7833	13	440.6028	25.87	NP_001344872.1:P04406
GAHLQGGAKRVIL	1318.7833	13	440.6028	25.87
M(+15.99)FLSFPTTK	1086.5420	9	544.2775	40.31	P69905	Oxidation (M)
V(+14.02)GAHAGEYGAEALER	1542.7426	15	515.2433	31.08	P69905	Methylation(Protein N-term)
FFDTASTGK	972.4552	9	487.2367	29.23	P02671
AAAGYDVEKNNS	1237.5575	12	619.7842	23.53	P10412:P16403:P16402:P22492:II_137998
MGNPKVKAHGKKVLGAF	1781.0134	17	594.6816	24.36	P68871:P02042
ARPGGLGSSSL(-.98)	999.5461	11	500.7677	29.49	P08729	Amidation
TNVKAAWGKVGAHAGEYGAEA	2086.0232	21	522.5107	34.53	P69905
VELGTQPATQ	1042.5294	10	522.2758	26.84	P02652:V9GYM3
SHGSAQVKGHGKKVAD(-18.01)AL	1770.9489	18	591.3226	20.42	P69905	Dehydration
GGPVGAGIREV	1010.5508	11	506.2815	33.28	P08729
YGLGASRP	819.4239	8	410.7206	27.19	P08729
ATSSFGGLGGGSVR	1251.6207	14	626.8147	32.14	C9JM50:P08727
WVQKTIAEN	1087.5662	9	544.7910	26.23	II_727715:A0A087WU08:II_727736:A0A0C4DGL8:II_246481:II_246488:J3QLC9:J3QR68:P00738:II_246486:H0Y300:II_727732:II_727727:II_3434489:A0A0A0MRD9:II_727709:P00739:XP_024306019.1
M(+15.99)FLSF(+31.99)PTTK	1118.5317	9	560.2684	45.60	P69905	Oxidation (M); Dihydroxy
VHLTP(+13.98)EEKSAVT	1323.6670	12	442.2285	25.50	P68871	Proline oxidation to pyroglutamic acid
ALAHKYH	838.4449	7	420.2301	27.36	P68871:P02042:P02100
PKKTESHKAKSK	1367.7885	12	456.9360	16.12	Q16777
SAGPGLLKA	812.4756	9	407.2456	31.97	P08729
S(+42.01)IRVTQK	872.5079	7	437.2614	26.94	P05787	Acetylation (Protein N-term)
NLPINGNGKQ	1053.5566	10	527.7876	24.07	II_780473:A8MX94:P09211
KPAPPKPEPRP	1212.6978	11	405.2400	18.69	O00479
AHVDDMPNALSA	1239.5554	12	620.7845	34.65	P69905
TPS(-18.01)AAYLWVGTGA	1274.6295	13	638.3032	44.27	P06396:A0A0A0MS51:XP_016870134.1:NP_001340005.1:XP_011516887.1:A0A0A0MT01:XP_024303290.1	Dehydration
VVYPWTQRF	1194.6185	9	598.3149	49.45	P68871:P02042:ENSP00000327431.3:P69891:P69892:II_3425821:A0A2R8Y7X9:P02100
TFESRAQLGGPEAAKSDETAA	2135.0129	21	712.6801	27.95	P04792
SGVSLAALK	844.5018	9	423.2583	36.02	P10412:P16403:P16402
VGAGAPVYM(+15.99)AA	1021.4902	11	511.7472	35.61	Q6FI13:Q16777	Oxidation (M)
TNVK(+15.99)AAWGKVGAHAGEYGAEALER	2500.2458	24	626.0680	34.21	P69905	Oxidation or Hydroxylation
RVDPVNF(+31.99)	877.4293	7	439.7188	33.16	P69905	Dihydroxy
PT(+79.96)TKTYFPHF	1317.5699	10	440.2046	41.20	P69905	Sulfation
WGKVGAHAGEYG	1230.5781	12	616.2993	25.67	P69905
VHLTPEEK(+31.99)SAV	1240.6299	11	414.5512	25.33	P68871	Dihydroxy
AVAHVDDM(+15.99)PNALSA	1425.6558	14	713.8347	36.93	P69905	Oxidation (M)
EEVSGNVSPGTRR	1386.6851	13	463.2387	20.37	P02671
KVGAHAGEYGAEALE	1500.7208	15	501.2466	27.98	P69905
VVYPW(+15.99)TQR	1063.5450	8	532.7787	36.87	P68871:P02042:ENSP00000327431.3:P69891:P69892:II_3425821:A0A2R8Y7X9:P02100	Oxidation (HW)
VHLTPEEKTAVNAL	1520.8198	14	507.9479	34.35	P02042
VHLTPEE(+14.02)KTAVN	1350.7144	12	451.2325	24.39	P02042	Methylation(others)
ISKQEYDESGPSIVHRK	1972.0013	17	494.0038	26.05	P60709:P63261:XP_016860324.1:XP_016860323.1:A5A3E0:XP_016860322.1:XP_016860223.1:XP_016860222.1:XP_011509518.1:XP_016859648.1:P0CG38:XP_011509972.1
TNVKAAWGKVGAHAGEY(+79.96)GAEALER	2564.2078	24	642.0639	33.59	P69905	Sulfation
HLDNLKGTFA	1114.5770	10	558.2998	29.43	P68871
VHLTPEEKT(-18.01)A	1105.5768	10	553.7979	25.76	P02042	Dehydration
VAHVDDMPNA	1067.4706	10	534.7417	27.54	P69905
AAW(+31.99)GKVGAHAGEYGAEALER	2073.9868	20	519.5005	34.40	P69905	Dihydroxy
Q(-17.03)GPPERDL	893.4243	8	447.7194	29.96	P01876	Pyro-glu from Q
ASSPGGVYATR	1064.5250	11	533.2690	24.21	P08670
KTYFPHF	938.4650	7	470.2402	36.53	P69905
SAAFSGR(+14.02)GAQVR	1219.6421	12	407.5565	23.48	P08729	Methylation(KR)
RVVDLM(+15.99)AHMASKE	1501.7382	13	501.5902	33.57	NP_001344872.1:P04406	Oxidation (M)
FDLSHGSAQV	1059.4985	10	530.7576	32.24	P69905
LVVYPWTQR	1160.6342	9	581.3292	39.75	P68871:P02042:ENSP00000327431.3:P69891:P69892:II_3425821:A0A2R8Y7X9:P02100
MAEVDGTC(+119.00)Y	1106.3718	9	554.1939	29.37	P01876	Cysteinylation
LVVYPW(+15.99)TQR	1176.6292	9	589.3208	40.80	P68871:P02042:ENSP00000327431.3:P69891:P69892:II_3425821:A0A2R8Y7X9:P02100	Oxidation (HW)
TQEKNPLPSKETIEQEKQAG	2254.1440	20	564.5443	26.09	P62328
HLTPEEK	852.4341	7	427.2258	18.67	P68871:P02042
GDLSS(+13.03)PDAVMGNPKVK	1626.8398	16	543.2743	32.91	P02042	Michael addition with methylamine
GGEALGRLL	884.5079	9	443.2621	37.89	P68871:P02042:P02100
VAHVDDMPNAL	1180.5547	11	591.2812	34.88	P69905
AAHLPAEFT	955.4763	9	478.7435	34.31	P69905
VHLTPEEKSAVT(-18.01)A	1362.7144	13	682.3634	34.46	P68871	Dehydration
LVVYPW(+29.97)TQRF	1337.6768	10	446.9001	48.45	P68871:P02042:ENSP00000327431.3:P69891:P69892:II_3425821:A0A2R8Y7X9:P02100	Quinone
FVNEESTIPRSPT	1475.7256	13	738.8735	30.51	P01833
KALAAAGY(+15.99)DVEK	1250.6506	12	417.8876	26.50	P10412:P16403:P16402:P22492:II_137998	Oxidation or Hydroxylation
VAGVANALAHKY(+31.99)H	1381.7102	13	461.5798	27.37	P68871:P02042	Dihydroxy
KVPGKDTVTKDNGIRPS	1810.9901	17	453.7520	21.72	II_652426
HLTPEEKSA	1010.5032	9	506.2570	21.61	P68871
TY(+31.99)FPHFD	957.3868	7	479.6996	39.03	P69905	Dihydroxy
L(+226.08)TPEEKSAVT	1299.6381	10	650.8349	24.76	P68871	Biotinylation
GEASRLAHYNKR	1400.7273	12	467.9172	24.06	P62807:Q5QNW6:Q93079:O60814
G(+149.03)AHAGEYGAEALER	1578.6885	14	527.2396	28.77	P69905	Benzyl isothiocyanate
HVDPENF	856.3715	7	429.1932	29.98	P68871:P02042:ENSP00000327431.3:P69891:P69892:II_3425821:A0A2R8Y7X9:P02100
YQKVVAGV	862.4912	8	432.2541	26.80	P68871:P02042
AGVANALAH(+15.99)KYH	1266.6469	12	423.2246	24.68	P68871:P02042	Oxidation (HW)
VGAH(+15.99)AGEYGAEALER	1544.7219	15	515.9151	27.91	P69905	Oxidation (HW)
EGSALGKQL	901.4869	9	451.7508	28.28	P02647
AVFPSIVGRPR	1197.6981	11	400.2375	35.53	P60709:P63261:II_711659:XP_016860324.1:XP_016860323.1:A5A3E0:XP_016860322.1:A6NL76:P62736:P68032:P68133:XP_016860223.1:XP_016860222.1:XP_011509518.1:XP_016859648.1:P0CG38:XP_011509972.1
TSSFGGLGGGSVR	1180.5836	13	591.2948	34.86	C9JM50:P08727
VHLTPEEK(+31.99)SAVT	1341.6776	12	448.2342	25.50	P68871	Dihydroxy
AVGGEALGRL	941.5294	10	471.7764	33.43	P02042
S(+42.01)ETAPAETATPAPVEKSPAKK	2151.1060	21	718.0388	27.57	P16401	Acetylation (Protein N-term)
VGAHAGEY(+15.99)G	875.3773	9	438.6974	19.26	P69905	Oxidation or Hydroxylation
TYFPHFD	925.3970	7	463.7055	39.03	P69905
ALAHKY(+79.96)H	918.4017	7	460.2228	27.33	P68871:P02042	Sulfation
PDPAKSAPAPK	1077.5818	11	539.7963	22.44	Q5QNW6:Q93079
RFFESFGDLSTPDAV	1686.7889	15	844.3909	48.23	P68871
PTTKTYF(+31.99)PHFD	1384.6299	11	462.5488	35.96	P69905	Dihydroxy
LSFPTTKTY	1056.5492	9	529.2825	35.87	P69905
VNVD(+43.99)AVGGEAL	1086.5193	11	544.2648	37.16	P02042	Carboxylation (DKW)
VHLTPEEK(+14.02)SAV	1222.6558	11	408.5456	25.90	P68871	Methylation(KR)
AAW(+15.99)GKVGAHAGEYG	1388.6472	14	463.8902	24.91	P69905	Oxidation (HW)
PAEFTPAVH	967.4763	9	484.7469	33.19	P69905
VVYPWTQ	891.4490	7	446.7307	41.20	P68871:P02042:ENSP00000327431.3:P69891:P69892:II_3425821:A0A2R8Y7X9:P02100
W(+15.99)GKVNVD	832.4079	7	417.2102	31.08	P68871:P02042	Oxidation (HW)
LNLQEYQSK	1121.5717	9	561.7936	30.41	E9PDQ8:XP_016862909.1:Q96I99
AHVDDMPNAL	1081.4862	10	541.7514	32.38	P69905
NKRSTITSREIQ(-18.01)	1413.7688	12	472.2636	22.25	P62807:Q5QNW6:Q93079:O60814	Dehydration
SSPDAVMGNPKVK	1328.6758	13	443.8968	25.22	P02042
SAAFSGR(+28.03)GAQV	1077.5566	11	539.7859	28.38	P08729	Dimethylation(KR)
SDGLAHLDNLKGTFA	1557.7787	15	520.2667	38.27	P68871
YQKVVAGVANALA	1302.7295	13	652.3702	36.04	P68871:P02042
GNPKVKAHGKKVLGAF	1649.9729	16	413.5007	22.81	P68871:P02042
KKTETQEKNPLPSKETIEQEKQAGES	2956.4988	26	592.3091	25.16	P62328
S(+42.01)ETAPAAPAAPAPAEKTPV	1816.9207	19	606.6505	33.09	P10412	Acetylation (Protein N-term)
WGK(+31.99)VNVDEVGGEA	1390.6365	13	696.3275	33.24	P68871	Dihydroxy
PGELAKHAVSEGTKAVTK	1821.9948	18	456.5079	27.60	P62807:Q5QNW6:Q93079:Q8N257:O60814
VNVDEVGGEALG	1157.5564	12	579.7842	36.06	P68871
MVGMGQKDSYVGDEAQSK	1928.8608	18	643.9611	27.36	P60709:P63261:II_711659:A6NL76:P62736:P68032:P68133
DNIQGITKPAIRR	1480.8474	13	494.6217	29.11	P62805
RVAPEEHPVLL	1258.7034	11	630.3609	33.41	P60709:P63261:II_711659:XP_016860324.1:XP_016860323.1:A5A3E0:XP_016860322.1
AGFAGDDAPR	975.4410	10	488.7268	26.40	P60709:P63261:II_711659:XP_016860324.1:XP_016860323.1:A5A3E0:XP_016860322.1:A6NL76:P62736:P68032:P68133:XP_016860223.1:XP_016860222.1:XP_011509518.1:XP_016859648.1:P0CG38:XP_011509972.1
VLATVTKPVGGDK	1283.7449	13	428.9209	25.62	IP_790768:F8VU16:F8VWR1:II_764495:F8VZA3:IP_613496:U3KQR5:F8VZ45:II_764492:IP_581070:IP_578652:Q02878
TPEEKTAVNAL	1171.6084	11	586.8085	29.62	P02042
KLSPLGEEMRD(-.98)	1272.6495	11	425.2025	31.62	P02647	Amidation
SFGGLGGGSVR	992.5039	11	497.2623	33.60	C9JM50:P08727
EIAQDFKTDLR	1334.6830	11	445.9014	31.87	Q71DI3:P68431:K7EK07:P84243:Q16695
KVADALTNA	901.4869	9	451.7495	26.02	P69905
VAHVDD(-15.99)MPNALSA	1322.6289	13	662.3119	36.19	P69905	Deoxy
VGAHAGEY(-2.02)GAEALER	1526.7113	15	509.8994	28.83	P69905	2-amino-3-oxo-butanoic_acid
VGGEALGR(+31.99)L	902.4821	9	452.2455	35.38	P68871:P02042	Dihydroxy
AAHLP(+13.98)AEFTPAVH	1373.6727	13	458.9001	35.26	P69905	Proline oxidation to pyroglutamic acid
NDLVSEYQQY	1257.5513	10	629.7778	36.45	IP_610367
SAKPAPPKPEPRP	1370.7670	13	457.9340	24.59	O00479
VAHVDDMPN	996.4335	9	499.2252	26.65	P69905
TADKFDENAKTGQATVA	1765.8483	17	589.6257	24.45	P00558
TNVKAAW(+31.99)GKVGAHAGEYG	1846.8961	18	462.7316	27.41	P69905	Dihydroxy
GGPVGAGIRE	911.4824	10	456.7483	28.53	P08729
KAAWGKVGAHAGEYGAEALERM	2301.1323	22	576.2960	35.13	P69905
HLTPEEKTAV	1123.5873	10	562.7960	22.55	P02042
GTGASGSFKLN	1037.5142	11	519.7628	29.34	P10412:P16403:P16402:P16401
PKKTESHH	962.4933	8	482.2493	17.70	Q6FI13
AGEYGAEALER	1164.5410	11	583.2678	29.25	P69905
SSRAGLQFPVGR	1273.6891	12	425.5706	32.12	Q6FI13:Q9BTM1:Q16777:Q8IUE6
LSTPDAVMGNPKVK	1455.7755	14	486.2646	33.39	P68871
PTTKTYFPHF(+31.99)	1269.6029	10	424.2088	41.22	P69905	Dihydroxy
SVSTVLTSKY	1083.5812	10	542.7994	33.01	P69905
SDGLAHLD(+14.02)NL	1067.5247	10	534.7560	37.57	P68871:P02042	Methylation(others)
ASVSTVLTSKYR	1310.7194	12	437.9129	31.25	P69905
VVAGVANALA	883.5127	10	442.7651	37.40	P68871:P02042
VGAHAGE(+14.02)YGAEALER	1542.7426	15	515.2433	27.66	P69905	Methylation(others)
FADKVPKTAEN	1218.6244	11	407.2195	24.11	F8WE65:C9J5S7
PADKTNVK	871.4763	8	436.7447	19.99	P69905
KAAWGKVGAHAGEY(-18.01)	1425.7153	14	476.2422	25.88	P69905	Dehydration
VHLTPEEKT(-18.01)AV	1204.6451	11	603.3493	25.47	P02042	Dehydration
LSFPTTKTYFP	1300.6703	11	651.3423	44.94	P69905
VHLT(+14.02)PEEKSAV	1222.6558	11	408.5471	26.61	P68871	Methylation(others)
IAGQVAAANK	941.5294	10	471.7698	22.92	P39019
RAAVPSGASTGIYE	1377.6888	14	689.8464	30.18	K7EM90:II_3418410
VHLTPEEKSAVTAL(+21.98)	1515.7909	14	506.2622	33.62	P68871	Sodium adduct
LSF(+31.99)PTTKT	925.4756	8	463.7429	32.28	P69905	Dihydroxy
HAHKLRVD(-18.01)P	1053.5831	9	527.7976	19.15	P69905	Dehydration
SDYPPLGR	903.4450	8	452.7277	28.92	P68104:Q5VTE0:A0A087WVQ9:IP_612790
VHLTPEEKTA	1123.5873	10	562.8027	22.12	P02042
HAHKLRVDPVN	1284.7051	11	429.2422	19.15	P69905
VHLTPEEKSAV(+14.02)	1222.6558	11	408.5488	25.05	P68871	Methylation(C-term)
KAAWGKVGAHAGEYG(+14.02)	1514.7629	15	505.9164	25.83	P69905	Methylation(C-term)
AAWGK(+14.02)VGAHAGEYGAEALER	2056.0125	20	514.9987	33.56	P69905	Methylation(KR)
RSTITSREIQT	1290.6892	11	431.2371	24.13	P62807:Q5QNW6:Q93079:O60814
TNVKAAWGKVGAHAGEYG(+14.02)	1828.9220	18	458.2280	30.12	P69905	Methylation(C-term)
L(+27.99)SFPTTKTYFPH	1465.7241	12	489.5762	39.62		Formylation (Protein N-term)
PTTKTYF	856.4330	7	429.2247	30.27	P69905
FPSPALYSPP	1074.5386	10	538.2841	26.96	IP_697431
PTTKTY(+31.99)FPHFD	1384.6299	11	462.5507	38.34	P69905	Dihydroxy
T(+42.01)SYSYRQ(+.98)SSATSSFGGLGGGSVR	2354.0774	23	785.7029	42.29	C9JM50:P08727	Acetylation (Protein N-term); Deamidation (NQ)
GGEALGRLLV	983.5764	10	492.7979	40.73	P68871:P02042:P02100
VHLTPE(+21.98)EKSAV	1230.6221	11	616.3229	25.05	P68871	Sodium adduct
VLSPADK(+14.02)TNV	1056.5815	10	529.2794	27.82	P69905	Methylation(KR)
KSTGGKAPRKQLATKL(sub A)AR	1910.1537	18	478.5361	17.01	Q71DI3:P68431:K7EK07:P84243
KSTGGKAPRKQLATKL(sub V)AR	1910.1537	18	478.5361	17.01	Q16695
VIDEVRTGTY	1151.5823	10	576.7966	28.74	F8VRK0:F8VX09:F8VWV9:F8VRZ4:F8VS66:II_769841:F8VQQ4:F8VVB9:A0A1W2PQM2:P68363:NP_001290045.1:II_769854:Q9BQE3:Q71U36:F5H5D3
VTPIPSDSTR	1071.5560	10	536.7849	28.49	II_611215:A0A2R8Y811:P62263
KLSPLGEE	871.4651	8	436.7411	31.39	P02647
SDGLAH(+15.99)LDN	956.4199	9	479.2167	28.22	P68871:P02042	Oxidation (HW)
Q(-17.03)EPSQGTTT	930.3931	9	466.2068	21.47	P01876	Pyro-glu from Q
M(+15.99)F(+31.99)LSFPTTK	1118.5317	9	560.2684	45.60	P69905	Oxidation (M); Dihydroxy
FGGPGTASRPS	1032.4988	11	517.2587	24.44	P08670
TNVKAAWGK(+14.02)VGAH(+15.99)AGEYGAEAL	2229.1177	22	558.2743	35.24	P69905	Methylation(KR); Oxidation (HW)
TNVKAAWGK(+42.01)VGAHAGE(+21.98)YGAEALER	2548.2434	24	638.0626	34.21	P69905	Acetylation (K); Sodium adduct
TNVK(+31.99)AAWGKVGAHAGEYG	1846.8961	18	462.7317	28.69	P69905	Dihydroxy
S(+42.01)ETAPAAPAAPAPAEKTPVKKKARKSAGAA	2913.6035	30	583.7332	22.63	P10412	Acetylation (Protein N-term)
VLSP(+13.98)ADKTNVK	1184.6400	11	593.3307	22.54	P69905	Proline oxidation to pyroglutamic acid
VHASLDKF	915.4814	8	458.7472	27.65	P69905
VYPWTQRFF	1242.6185	9	622.3181	48.09	P68871:P02042:ENSP00000327431.3:P69891:P69892:II_3425821:A0A2R8Y7X9:P02100
Q(-17.03)GFFPQEPL	1044.4916	9	523.2537	51.81	P01876	Pyro-glu from Q
AVAHVDDM(+15.99)PNAL	1267.5867	12	634.8038	34.94	P69905	Oxidation (M)
VVYPW(+29.97)TQRF	1224.5928	9	409.2028	44.27	P68871:P02042:ENSP00000327431.3:P69891:P69892:II_3425821:A0A2R8Y7X9:P02100	Quinone
HAHKLRVDPVN(-17.03)	1267.6785	11	423.5664	20.28	P69905	Ammonia-loss (N)
VYPW(+15.99)TQRF	1111.5450	8	556.7793	40.77	P68871:P02042:ENSP00000327431.3:P69891:P69892:II_3425821:A0A2R8Y7X9:P02100	Oxidation (HW)
EVGGEALGR(+31.99)L	1031.5247	10	516.7693	37.39	P68871	Dihydroxy
STELLIR	830.4861	7	416.2484	32.66	Q71DI3:P68431:K7EK07:P84243:Q16695
AHVDDMPNALS	1168.5183	11	585.2671	30.52	P69905
LAAAGYDVEKNNS	1350.6415	13	676.3292	29.48	P10412:P16403:P16402:P22492:II_137998
SVSYNPATAKEI	1278.6455	12	640.3191	31.04	P00915
Q(-17.03)GSQELPR	896.4352	8	449.2253	25.93	P01876	Pyro-glu from Q
L(+226.08)TPEEKSAV	1198.5903	9	600.3145	25.05	P68871	Biotinylation
VGGASLKPEF	1003.5338	10	502.7758	36.32	P60174:IP_671464
VVSLGSPSGEVSHPR	1506.7791	15	503.2713	28.27	C9JV77:P02765:NP_001341501.1:NP_001341502.1
TNVKAAWGKVGAHAGEYGAEAL	2199.1072	22	550.7831	35.28	P69905
DLSHGSAQV	912.4301	9	457.2242	23.77	P69905
VHLT(+14.02)PEEKSAVT	1323.7034	12	442.2339	27.08	P68871	Methylation(others)
SKGTLVQTK	960.5604	9	481.2885	18.89	P10412:P16403:P16402:P16401
AAHLPAEFTP(+15.99)AVHASLDKF	2037.0319	19	510.2638	41.39	P69905	Oxidation or Hydroxylation
ALAAAGY(+15.99)DVEKNNSRIK	1834.9536	17	459.7429	27.94	P10412:P16403:P16402:P22492:II_137998	Oxidation or Hydroxylation
TNVKAAW(+3.99)GKVGAHAGEYG	1818.9012	18	607.3105	29.89	P69905	Tryptophan oxidation to kynurenin
GKVGAHAGEYGAEALE	1557.7423	16	520.2524	28.44	P69905
AVAHVDDM(+15.99)PNALS	1354.6187	13	678.3145	35.39	P69905	Oxidation (M)
LVVYPW(+31.99)TQR	1192.6240	9	597.3206	39.99	P68871:P02042:ENSP00000327431.3:P69891:P69892:II_3425821:A0A2R8Y7X9:P02100	Dihydroxy
V(+42.01)HLTPEEKSAV	1250.6506	11	626.3282	32.92	P68871	Acetylation (Protein N-term)
FEKSKEQLT	1108.5764	9	555.2969	23.09	P02652:V9GYM3
AHHFGKEFTPPVQ(+14.02)	1507.7572	13	503.5840	30.81	P68871	Methylation(C-term)
YQK(+31.99)VVAGVAN	1079.5610	10	540.7877	26.71	P68871:P02042	Dihydroxy
A(+87.03)WGKVGAHAGEYG	1388.6472	13	463.8909	28.39	P69905	Glycidamide adduct
LVVYP(+15.99)WTQRF	1323.6975	10	662.8590	48.84	P68871:P02042:ENSP00000327431.3:P69891:P69892:II_3425821:A0A2R8Y7X9:P02100	Oxidation or Hydroxylation
VYPWTQR	948.4818	7	475.2496	32.96	P68871:P02042:ENSP00000327431.3:P69891:P69892:II_3425821:A0A2R8Y7X9:P02100
Q(-17.03)LQKVPPEWK	1234.6710	10	618.3389	35.52	P02671	Pyro-glu from Q
VREIAQDF	976.4977	8	489.2540	32.74	Q71DI3:P68431:K7EK07:P84243
V(+88.00)HLTPEEK	1039.5009	8	520.7626	29.90	P68871:P02042	3-sulfanylpropanoyl
HAHKLRVDPV	1170.6621	10	586.3386	20.80	P69905
SLGSALRPST	987.5349	10	494.7726	30.77	P08670
VGGEALGRL	870.4923	9	436.2533	32.97	P68871:P02042
VHLTP(+13.98)EEKSAVTA	1394.7041	13	465.9120	27.65	P68871	Proline oxidation to pyroglutamic acid
SGVSLAALKK	972.5967	10	487.3019	29.87	P10412:P16403:P16402
VLSP(+31.99)ADKTNVKAA	1344.7249	13	449.2510	23.27	P69905	Dihydroxy
E(+42.01)GTKAVTKYTSSK	1440.7460	13	481.2619	19.04	P62807:Q5QNW6:Q93079:Q8N257	Acetylation (N-term)
AAHLPAEFTPAVH(+15.99)ASLDKF	2037.0319	19	510.2638	41.39	P69905	Oxidation (HW)
NAL(+53.97)AHKYH	1006.4596	8	504.2580	27.67	P68871:P02042	Trifluoroleucine
SFPTTKTY	943.4651	8	472.7406	30.25	P69905
AAHLPAEFT(+27.05)PAVHASLDK	1901.0159	18	476.2527	35.77	P69905	Ethyl amino
SHGSAQVK	812.4141	8	407.2172	18.45	P69905
HVDDMPNALS	1097.4812	10	549.7483	32.14	P69905
TEAPLNPKANREKMT	1698.8723	15	425.7284	22.58	P60709:P63261:II_711659:A6NL76:P62736:P68032:P68133:XP_016860223.1:XP_016860222.1:XP_011509518.1:XP_016859648.1:P0CG38:XP_011509972.1
ALK(+14.02)KALAAAGYDVEKNNSRIK	2273.2854	21	455.6176	28.14	P10412:P16403:P16402:P22492:II_137998	Methylation(KR)
STPDAVM(+15.99)GNPKV	1230.5914	12	616.2996	30.57	P68871	Oxidation (M)
VLLPKKTESHHKAKG	1671.9784	15	419.0042	21.61	Q6FI13
FDLSHGSAQ	960.4301	9	481.2236	29.22	P69905
KVNPIQGL	867.5178	8	434.7663	36.46	II_726482:NP_001305726.1:II_726494:P13073:XP_024305924.1
GHGKKVADALTN(-17.03)A	1263.6571	13	422.2266	22.41	P69905	Ammonia-loss (N)
AAHLPAEFT(+14.02)PAVHASLDK	1887.9843	18	472.9997	35.13	P69905	Methylation(others)
AAHLPAEFTPA(-.98)	1122.5822	11	562.2379	36.08	P69905	Amidation
SDK(+42.01)PDM(+15.99)AEIEKFDKS	1796.8138	15	599.9426	36.46	P62328	Acetylation (K); Oxidation (M)
P(+15.99)TTKTYFPHFD	1368.6350	11	457.2176	36.62	P69905	Oxidation or Hydroxylation
YQKVVAGVAN(+.98)A(-.98)	1118.6084	11	560.3089	30.59	P68871:P02042	Deamidation (NQ); Amidation
V(+14.02)LSPADKTNVKAAWGK	1697.9464	16	425.4855	29.81	P69905	Methylation(Protein N-term)
AHVDDMPNA	968.4022	9	485.2093	24.13	P69905
VHLTPEEKS	1038.5345	9	520.2745	20.86	P68871
AVGVIKAVDK	998.6124	10	500.3102	24.87	P68104:Q5VTE0:A0A087WVQ9:IP_612790
YPWTQRF	996.4818	7	499.2491	38.87	P68871:P02042:ENSP00000327431.3:P69891:P69892:II_3425821:A0A2R8Y7X9:P02100
GPPVSELITK	1039.5913	10	520.8121	33.53	P10412:P16403:P16402:P16401
HLPAEFT	813.4021	7	407.7090	32.08	P69905
SAAFSGR(+28.03)GAQVR	1233.6577	12	412.2273	24.17	P08729	Dimethylation(KR)
Y(+31.99)QKVVAGVANALAHKYH	1899.9955	17	476.0100	33.62	P68871:P02042	Dihydroxy
TPEEKSAV	859.4287	8	430.7228	22.59	P68871
M(+15.99)DYPKQTQV	1124.5172	9	563.2773	27.21	P06396:A0A0A0MS51:XP_016870134.1:NP_001340005.1:XP_011516887.1:A0A0A0MT01:XP_024303290.1	Oxidation (M)
AGLQF(+31.99)PVGR	975.5137	9	488.7618	37.02	Q6FI13:Q9BTM1:Q16777	Dihydroxy
AAHLPAEFTPAVHASLD(+21.98)KFLASVSTV	2700.3887	26	541.0560	47.98	P69905	Sodium adduct
FDLSHGSAQVKGHGKKVA	1864.9907	18	467.2562	22.62	P69905
AQGGVLPNIQA	1066.5770	11	534.2959	38.13	Q6FI13:Q9BTM1:Q16777:Q8IUE6
TEAPLNPKANREKM	1597.8246	14	400.4649	22.69	P60709:P63261:II_711659:A6NL76:P62736:P68032:P68133:XP_016860223.1:XP_016860222.1:XP_011509518.1:XP_016859648.1:P0CG38:XP_011509972.1
ALEPHINA	863.4501	8	432.7326	32.72	F5H4R2:F5GYZ5:P04179:II_2349299:G5E9P6:F5GXZ9
AAWGKVGAHAGE(+14.02)YGAEALER	2056.0125	20	515.0010	32.92	P69905	Methylation(others)
SSARPGGLGSSS	1061.5101	12	531.7611	23.11	P08729
SYVTTSTRTY	1177.5615	10	589.7888	26.26	P08670
SVTWSESGQGV	1135.5145	11	568.7642	33.44	P01876
AHHFGKEFT(-18.01)PPV	1347.6724	12	674.8444	30.65	P68871	Dehydration
SSARPGGLGSS	974.4781	11	488.2423	23.15	P08729
HLT(-18.01)PEEKSA	992.4927	9	497.2568	21.61	P68871	Dehydration
VGAHAGEY	802.3610	8	402.1892	23.32	P69905
LSALEEYTKKLNTQ	1636.8672	14	546.6302	35.94	P02647
KVGAHAGEY(-18.01)GAEA	1240.5836	13	621.3004	28.40	P69905	Dehydration
AAHLPAEFTP(+29.04)AVHASLDK	1903.0077	18	476.7485	35.13	P69905	Dimethylation of proline residue
VVYPW(+13.98)TQRF	1208.5978	9	403.8717	44.55	P68871:P02042:ENSP00000327431.3:P69891:P69892:II_3425821:A0A2R8Y7X9:P02100	Tryptophan oxidation to oxolactone
VVEHPEFL	968.4967	8	485.2550	36.27	P06396:A0A0A0MS51:XP_016870134.1:NP_001340005.1:XP_011516887.1:A0A0A0MT01:XP_024303290.1
A(+42.01)HLPAE(+43.99)FTPAVHASLDK	1888.9319	17	473.2538	35.68	P69905	Acetylation (N-term); Carboxylation (E)
VDEVGGEALG	944.4451	10	473.2328	32.41	P68871
GDLSS(+162.05)PDAVMGNPKVKAHGKK	2297.1685	21	575.3120	31.27	P02042	Hexose (NSY)
FGPGVAFR	849.4497	8	425.7322	37.05	C9JM50:P08727
FGDLSTPDAVM(+15.99)GNPKVKAHGK	2184.0996	21	547.0319	33.30	P68871	Oxidation (M)
LVTSKGDKELR	1244.7089	11	415.9099	19.89	P02671
AVHASLDK	839.4501	8	420.7310	20.63	P69905
Q(-17.03)KVEPLR	851.4865	7	426.7496	27.51	P02647	Pyro-glu from Q
LAHHFGKEFTPPVQAA	1748.8998	16	583.9706	31.78	P68871
SAYGGPVGAGIRE	1232.6149	13	617.3134	32.35	P08729
ALAAGGYDVEK	1092.5450	11	547.2806	28.95	P16401
FLSFPTTK	939.5065	8	470.7604	40.21	P69905
HRHPDEAAF	1078.4944	9	540.2535	20.89	P02671
ALTNAVAHVD	1009.5192	10	505.7690	30.03	P69905
VDPVNFK	817.4333	7	409.7246	31.36	P69905
ARNFGKEFTPQM(+15.99)QAA	1710.8147	15	571.2745	32.74	P02042	Oxidation (M)
F(+31.99)LSFPTTK	971.4963	8	486.7566	37.47	P69905	Dihydroxy
VGAHAGEYGAE	1059.4622	11	530.7372	22.10	P69905
GHFTEEDKATIT	1347.6306	12	450.2135	25.70	ENSP00000327431.3:P69891:P69892:II_3425821:A0A2R8Y7X9
Y(+31.99)QKVVAGVAN	1079.5610	10	540.7979	24.50	P68871:P02042	Dihydroxy
AAHLPAE(+14.02)FT	969.4919	9	485.7345	34.47	P69905	Methylation(others)
HFDLSHGSAQVK	1324.6523	12	442.5585	26.95	P69905
LGSALRPST	900.5029	9	451.2625	27.10	P08670
W(+15.99)GKVNVDEVGGEAL	1487.7256	14	744.8663	39.38	P68871	Oxidation (HW)
VHLTPEEKSAV(+21.98)	1230.6221	11	616.3090	26.58	P68871	Sodium adduct
LENVIRDAV	1027.5662	9	514.7916	33.76	P62805
LSTPDAVMGNPKVKAHGK	1848.9879	18	463.2581	26.47	P68871
FLSFPTTKT	1040.5542	9	521.2849	38.01	P69905
VHLTPEEK(+31.99)SA	1141.5615	10	571.7876	21.96	P68871	Dihydroxy
TFESRAQLGGPEAAK	1560.7896	15	521.2713	26.24	P04792
VYPWTQRF	1095.5502	8	548.7827	41.77	P68871:P02042:ENSP00000327431.3:P69891:P69892:II_3425821:A0A2R8Y7X9:P02100
GDLSTPDAVMGNPKVKAHGKKVL	2361.2837	23	473.2665	29.79	P68871
AHHFGKEFT(-18.01)	1054.4984	9	528.2551	30.81	P68871	Dehydration
KVNVDEVGGEA	1115.5458	11	558.7808	27.42	P68871
AHHFGKEFTPPVQAAYQK	2055.0325	18	514.7648	29.25	P68871
LVVYPW(+31.99)TQRF	1339.6924	10	670.8531	48.84	P68871:P02042:ENSP00000327431.3:P69891:P69892:II_3425821:A0A2R8Y7X9:P02100	Dihydroxy
AAWGKVGAHAGEYGAE(+14.02)ALER	2056.0125	20	515.0033	33.55	P69905	Methylation(others)
PDAVM(+15.99)GNPKVK	1170.6067	11	586.3063	25.81	P68871:P02042	Oxidation (M)
S(+42.01)IRVTQKS	959.5400	8	480.7757	26.71	P05787	Acetylation (Protein N-term)
LSPADKTNV	943.4974	9	472.7546	23.37	P69905
KLSPLGEEM	1002.5056	9	502.2560	35.87	P02647
VHLTPEEKS(-18.01)AVTA	1362.7144	13	682.3652	37.12	P68871	Dehydration
TVTDYGKDL	1010.4920	9	506.2549	32.52	P02652:V9GYM3
KVNVDEVGGEAL	1228.6299	12	615.3229	32.71	P68871
VHLTPEEKTAVNALW(+58.01)G	1821.9260	16	456.4875	25.68	P02042	Carboxymethyl (KW X@N-term)
ASGSFKLNK	950.5185	9	476.2635	23.98	P10412:P16403:P16402:P16401
Y(+31.99)PWTQRF	1028.4716	7	515.2401	39.92	P68871:P02042:ENSP00000327431.3:P69891:P69892:II_3425821:A0A2R8Y7X9	Dihydroxy
HAHKLRVDPVN(-18.01)	1266.6945	11	423.2405	29.23	P69905	Dehydration
ESRAQLGGPEAAKSDE(+129.04)TAA	2015.9395	19	673.0056	22.20	P04792	Monoglutamyl
SLVSK(+14.02)GTLVQTK	1273.7605	12	425.5822	26.51	P10412:P16403:P16402:P16401	Methylation(KR)
VLSPAD(+14.02)KTNV	1056.5815	10	529.2804	25.53	P69905	Methylation(others)
STITSREIQ	1033.5404	9	517.7772	26.23	P62807:Q5QNW6:Q93079:O60814
VVYPW(+31.99)TQ	923.4388	7	462.7253	40.39	P68871:P02042:ENSP00000327431.3:P69891:P69892:II_3425821:A0A2R8Y7X9	Dihydroxy
PTTKTY(+15.99)F	872.4280	7	437.2218	32.51	P69905	Oxidation or Hydroxylation
DGLAHLDN	853.3929	8	427.7050	28.37	P68871:P02042
AAWGKVGAHAGEYGAE	1572.7321	16	525.2477	29.70	P69905
KLRVDPVNF	1086.6185	9	544.3140	35.05	P69905
AAWGKVGAHAGEYGAEAL	1756.8533	18	586.6260	35.45	P69905
VLSPADKT	829.4545	8	415.7347	21.07	P69905
SDLHAHKLRVDP	1386.7368	12	463.2523	22.64	P69905
PTTKTYFP	953.4858	8	477.7501	33.16	P69905
MLSLGTKADTHD(-18.01)E	1398.6449	13	467.2397	30.81	P01009:A0A024R6I7	Dehydration
SDK(+42.01)PDM(+15.99)AEIEK	1319.5914	11	660.8003	31.51	P62328	Acetylation (K); Oxidation (M)
SAVTALWGK	931.5127	9	466.7631	38.48	P68871
LSAKPAPPKPEPRPKK	1740.0409	16	436.0179	20.28	O00479
TNVKAAWGK(-1.03)VGAHAGEYGAEALER	2483.2192	24	497.6775	34.28	P69905	Lysine oxidation to aminoadipic semialdehyde
HVDDM(+15.99)PNALSA	1184.5132	11	593.2614	34.16	P69905	Oxidation (M)
Q(-17.03)TKGTGASGSFKLNK	1505.7838	15	502.9407	25.35	P10412:P16403:P16402:P16401	Pyro-glu from Q
YQK(+15.99)VVAGVANALAHKYH	1884.0006	17	472.0070	34.30	P68871:P02042	Oxidation or Hydroxylation
VGAHAGEYGAEALER(+31.99)	1560.7168	15	521.2446	29.71	P69905	Dihydroxy
Y(+27.99)QKVVAGVANALAHKYH	1896.0006	17	474.9929	33.41	P68871:P02042	Formylation
SDGLAH(+15.99)LDNL	1069.5040	10	535.7640	36.67	P68871:P02042	Oxidation (HW)
VHLTPEEK(+14.02)	965.5182	8	483.7488	20.99	P68871:P02042	Methylation(KR)
DALTNAVAH	910.4508	9	456.2352	27.72	P69905
A(+87.03)GVANALAHKYH	1337.6840	12	446.8915	24.81	P68871:P02042	Glycidamide adduct
HAHK(+31.99)LRVDPV	1202.6520	10	401.8913	21.11	P69905	Dihydroxy
E(+42.01)AGGEALGRL	1013.5142	10	507.7623	37.29	P02100	Acetylation (N-term)
EEPVYMKS	981.4477	8	491.7307	29.60	P00395
VAGVANALAH	921.5032	10	461.7567	29.01	P68871:P02042
VHLTP(+31.99)EEKSA	1141.5615	10	571.7880	21.63	P68871	Dihydroxy
A(+41.03)GVANALAHKYH	1291.6785	12	431.5672	25.50	P68871:P02042	Amidination of lysines or N-terminal amines with methyl acetimidate
NELRVAPEEH(+14.02)PV	1402.7205	12	468.5692	27.84	P60709:P63261:II_711659	Methylation(others)
TY(+29.97)FPHFDLSHGSAQVK	1862.8588	16	466.7215	36.96	P69905	Quinone
RVDPVNFK(+31.99)	1005.5243	8	503.7679	27.19	P69905	Dihydroxy
HLTPEEKSAVT	1210.6194	11	606.3127	22.15	P68871
GKVN(+.98)VDAVGGEA	1115.5458	12	558.7811	25.25	P02042	Deamidation (NQ)
VLSPADKTNVK(+233.05)AAW	1731.8654	14	433.9853	30.30	P69905	5-dimethylaminonaphthalene-1-sulfonyl
GPPPPPGKPQGPPPQGGN	1674.8478	18	559.2902	24.09	P02812:A0A0G2JRP6:P04280:NP_005030.2:G3V1M9:ENSP00000420826.2
LSPADKTNVKAA	1213.6666	12	607.8438	23.27	P69905
LSSARPGGLGSSSLYGLGASRPR	2245.1926	23	562.2980	34.24	P08729
RSTITSR(+14.02)EVQTAVR	1616.8958	14	539.9729	27.08	Q8N257	Methylation(KR)
RSTITSREIQTAV	1460.7947	13	487.9390	30.06	P62807:Q5QNW6:Q93079:O60814
HTAGVLFCVG	1002.4957	10	502.2480	24.02	Q68DU9:Q9P2G9
VLSPADKTNVKAAWGKVGAHAGEYG	2525.3025	25	632.3344	33.42	P69905
VGAHAGEY(+31.99)GAEAL	1275.5731	13	638.7905	31.16	P69905	Dihydroxy
AAVPDPAAGGAAAP	1134.5669	14	568.2859	28.39	IP_718559
VDGEPLGR	841.4293	8	421.7220	25.16	F8WE65:C9J5S7
YGGPVGAGIRE	1074.5458	11	538.2773	32.61	P08729
EFTPAVHA	870.4235	8	436.2189	29.21	P69905
Q(+134.05)AAYQKVVAGVANALAHKYH	2272.1865	20	455.4487	28.86	P68871:P02042	3-methyl-2-pyridyl isocyanate
LEDGPKF	804.4017	7	403.2067	31.57	P68104:Q5VTE0:A0A087WVQ9:IP_612790
STVLTSKYR	1053.5818	9	527.7997	23.23	P69905
A(+225.09)GVANALAHKYH	1475.7456	12	492.9185	31.28	P68871:P02042	Iminobiotinylation
AAHLPAEFTQ(sub P)AVHASLDK	1904.9744	18	477.2421	35.84	P69905
KVNVDEVGGEALG	1285.6514	13	643.8340	31.58	P68871
SHGSAQVKGHGKKVADALTN(-17.03)A	2058.0605	21	412.6184	21.32	P69905	Ammonia-loss (N)
VYPWTQR(+14.02)FFDS	1458.6931	11	730.3588	48.34	ENSP00000327431.3:P69891:P69892:II_3425821:A0A2R8Y7X9:P02100	Methylation(KR)
AVSEGTKAVTKY	1252.6663	12	418.5646	22.64	P62807:Q5QNW6:Q93079:Q8N257:O60814
VTDYGKDL	909.4443	8	455.7303	30.19	P02652:V9GYM3
VGAHAGE(+37.95)YGAEALER	1566.6740	15	523.2323	30.18	P69905	Replacement of 2 protons by calcium
VHLTPEE(+14.02)KSAV	1222.6558	11	408.5488	25.05	P68871	Methylation(others)
AVAHVDDMPNALS	1338.6238	13	670.3179	35.45	P69905
TYF(+31.99)PHFD	957.3868	7	479.7006	39.24	P69905	Dihydroxy
TSREIQTAV	1003.5298	9	502.7744	24.70	P62807:Q5QNW6:Q93079:O60814
DSHSLTTNIM(+15.99)	1133.5023	10	567.7585	36.27	P02671	Oxidation (M)
KGNYAERVGAGAPV	1387.7207	14	463.5816	26.50	Q6FI13:Q9BTM1:Q16777:Q8IUE6
LSHGSAQVK	925.4981	9	463.7592	18.44	P69905
LVPQQLAH	904.5131	8	453.2638	32.06	P10606
NVKAAW(+31.99)GK	904.4766	8	453.2460	22.59	P69905	Dihydroxy
TNVKAAWGKVGAHAGEY(-18.01)GA	1867.9329	19	623.6548	30.58	P69905	Dehydration
GTSSSPIKAIFP	1203.6499	12	602.8154	32.36	A0A0A0MT46:XP_011507957.1:XP_011507955.1
VAHVDDM(+31.99)PNAL	1212.5444	11	607.2753	34.85	P69905	Sulphone
HVDDM(+15.99)PNALS	1113.4761	10	557.7464	32.16	P69905	Oxidation (M)
TY(+15.99)FPHFDLSHGSAQVK	1848.8794	16	463.2255	36.74	P69905	Oxidation or Hydroxylation
N(-17.03)VKAAWGK	855.4603	8	428.7400	22.57	P69905	Ammonia-loss (N)
VNVDEVGGEA	987.4509	10	494.7328	30.85	P68871
RSTITSREIQTAVR	1616.8958	14	539.9738	27.32	P62807:Q5QNW6:Q93079:O60814
W(+31.99)GKVNVD	848.4028	7	425.2083	31.68	P68871:P02042	Dihydroxy
KPQGPPPPPGKPQGPPPQGGN	2028.0540	21	677.0121	26.25	P04280:NP_005030.2:G3V1M9:ENSP00000420826.2
K(+14.02)ALAAGGYDVEKNNSRIK	1947.0537	18	487.7703	26.82	P16401	Methylation(KR)
HAVSEGTKAVTKY(+15.99)TSSK	1808.9268	17	453.2384	22.98	P62807:Q5QNW6:Q93079:Q8N257	Oxidation or Hydroxylation
Q(-17.03)EKNPLPSKET	1252.6299	11	627.3179	24.46	P62328	Pyro-glu from Q
AVAHVDDMPN	1067.4706	10	534.7425	25.71	P69905
TPGPGAQSALR	1053.5566	11	527.7852	26.42	II_611215:A0A2R8Y811:P62263
FGGLGGGSVR	905.4719	10	453.7422	30.83	C9JM50:P08727
GTGASGSFK(+28.03)LSK	1166.6295	12	584.3083	27.04	P22492:II_137998	Dimethylation(KR)
ARPGGLGSSSL	1000.5302	11	501.2743	31.52	P08729
VHRLLRKGNYAER	1610.9117	13	403.7344	17.91	Q6FI13:Q9BTM1:Q16777:Q8IUE6
V(+43.01)HLTPEEKSAV	1251.6459	11	626.8296	31.86	P68871	Carbamylation
TWSESGQGV	949.4141	9	475.7158	28.86	P01876
TPEEKSAVTA	1031.5134	10	516.7659	23.06	P68871
ADALTNAVAH	981.4879	10	491.7500	28.19	P69905
PGELAKHAVSEGT	1294.6517	13	432.5596	22.58	P62807:Q5QNW6:Q93079:Q8N257:O60814
VLSPADKTNVKAAWGKVGAHA	2119.1538	21	530.7932	31.18	P69905
VYPW(+31.99)TQRF	1127.5399	8	564.7766	41.46	P68871:P02042:ENSP00000327431.3:P69891:P69892:II_3425821:A0A2R8Y7X9	Dihydroxy
PLRAELQE	954.5134	8	478.2619	29.62	P02647
VYPWTQRFFES	1458.6931	11	730.3492	47.80	P68871:P02042
ESRAQLGGP(+31.99)EAAKSDETAAK	2046.9817	20	512.7491	21.75	P04792	Dihydroxy
KQVHPDTGISSKAM(+31.99)GIMNS	2031.9718	19	508.9999	32.04	P62807:Q5QNW6:Q93079:Q8N257:O60814	Sulphone
TALW(+31.99)GKV	805.4334	7	403.7233	35.44	P68871	Dihydroxy
AAHLPAEF(+31.99)T	987.4661	9	494.7410	34.46	P69905	Dihydroxy
HGK(+43.01)K(+14.02)VADALTNAV	1379.7521	13	460.9234	27.80	P69905	Carbamylation; Methylation(KR)
VHLTPEEK(+14.02)TA(-.98)	1136.6189	10	569.2905	25.03	P02042	Methylation(KR); Amidation
GKEFTPPVQ	1001.5182	9	501.7685	31.17	P68871
VHLTPE(+14.02)EKSAVTA	1394.7405	13	465.9120	27.65	P68871	Methylation(others)
S(+41.03)ETAPAETATPAPVEK	1638.8101	16	820.4102	32.27	P16401	Amidination of lysines or N-terminal amines with methyl acetimidate
MF(+31.99)LSFPTTK	1102.5369	9	552.2783	44.48	P69905	Dihydroxy
VGAHAGEYGAEALE(+37.96)R	1566.6829	15	523.2323	30.18	P69905	Replacement of proton by potassium
YPW(+31.99)TQRF	1028.4716	7	515.2421	43.01	P68871:P02042:ENSP00000327431.3:P69891:P69892:II_3425821:A0A2R8Y7X9:P02100	Dihydroxy
ALKRQGRTLYG	1261.7255	11	421.5825	20.91	P62805
ALAAAGY(+15.99)DVEKNNSR	1593.7747	15	532.2670	27.13	P10412:P16403:P16402:P22492:II_137998	Oxidation or Hydroxylation
AAAGYDVEK	922.4396	9	462.2295	23.67	P10412:P16403:P16402:P22492:II_137998
AHAGEYGAEAL	1087.4934	11	544.7513	30.02	P69905
LSAKPAPPKPEPRPK	1611.9459	15	403.9944	18.81	O00479
TIAPALVSK	898.5487	9	450.2813	30.64	K7EM90:II_3418410
HLPAEFTPA	981.4919	9	491.7560	33.45	P69905
AHVDDM(+15.99)PNALS	1184.5132	11	593.2654	30.39	P69905	Oxidation (M)
A(+71.04)WGKVGAHAGEYGAEAL	1756.8533	17	586.6261	35.65	P69905	Propionamide (K X@N-term)
EHGIITNWDDM(+15.99)EKI	1715.7825	14	572.9373	39.97	XP_016860324.1:XP_016860323.1:A5A3E0:XP_016860322.1:A6NL76:P62736:P68032:P68133:XP_016860223.1:XP_016860222.1:XP_011509518.1:XP_016859648.1:P0CG38:XP_011509972.1	Oxidation (M)
FLSF(+31.99)PTTK	971.4963	8	486.7565	38.65	P69905	Dihydroxy
SLVSKGTLVQ	1030.6023	10	516.3082	29.77	P10412:P16403:P16402:P16401
VDDMPNALS	960.4222	9	481.2158	35.47	P69905
S(+56.06)ETAPAAPAAPAPAEK	1533.8038	16	767.8736	29.33	P10412	Diethylation
VAHVD(-15.99)DMPNALSA	1322.6289	13	662.3228	33.82	P69905	Deoxy
VGAHAGEY(+15.99)GAEA	1146.4941	12	574.2527	23.92	P69905	Oxidation or Hydroxylation
DNIQGITKPAIR(+14.02)	1338.7620	12	447.2502	30.19	P62805	Methylation(KR)
FLS(+14.02)FPTTK	953.5222	8	477.7500	37.68	P69905	Methylation(others)
PPGKPQGPPPQGDKSRSPR	1982.0446	19	496.5200	20.89	P02812:A0A0G2JRP6:P04280:NP_005030.2:G3V1M9:ENSP00000420826.2
ARPGGLGSSSLYG	1220.6149	13	611.3127	33.05	P08729
GKVGAHAGEY(+15.01)GAEALER	1728.8542	17	433.2172	27.00	P69905	Tyrosine oxidation to 2-aminotyrosine
TYFPHFDLSHGSAQV	1704.7896	15	569.2681	41.02	P69905
KEALERM(+15.99)	891.4484	7	446.7169	27.95	XP_024308686.1:B1AJZ9	Oxidation (M)
VGVNGFGR	804.4242	8	403.2219	28.53	NP_001344872.1:P04406
SD(+31.97)GLAHLDN	972.3971	9	487.2166	28.22	P68871:P02042	Persulfide
VGAHAGE(+43.99)YGAEALER	1572.7168	15	525.2540	30.22	P69905	Carboxylation (E)
VGAHAGEY(+29.97)GAEALER	1558.7012	15	520.5726	27.91	P69905	Quinone
GHGKKVADALTN	1209.6466	12	404.2214	18.15	P69905
VHLTPEEK(+14.02)SAVTAL	1507.8246	14	503.6016	34.46	P68871	Methylation(KR)
KGNYAERVGAGAPVY	1550.7841	15	517.9325	29.80	Q6FI13:Q9BTM1:Q16777:Q8IUE6
FPTTKTY	856.4330	7	429.2242	29.14	P69905
VGAHAGEYGAEALERM(+31.99)	1691.7573	16	564.9255	34.17	P69905	Sulphone
LSF(+31.99)PTTKTYFPH	1469.7190	12	490.9109	39.57	P69905	Dihydroxy
TPEEK(+31.99)SAVTAL	1176.5874	11	589.2994	32.59	P68871	Dihydroxy
DIINAKQ	800.4392	7	401.2279	23.48	P60174:IP_671464
SLVSKGT(+14.02)LVQTK	1273.7605	12	425.5804	27.75	P10412:P16403:P16402:P16401	Methylation(others)
KGHGKKVADALTN(+.98)A(-.98)	1408.7786	14	470.5984	18.71	P69905	Deamidation (NQ); Amidation
ENVIRDAV	914.4821	8	458.2509	28.63	P62805
AGVANALAHKY(+31.99)H	1282.6418	12	428.5569	24.68	P68871:P02042	Dihydroxy
VVSLGSP(+31.99)SGEVSHPRKT	1767.9115	17	442.9930	24.74	C9JV77:P02765:NP_001341501.1:NP_001341502.1	Dihydroxy
KPQGPPPPGKPQGPP	1477.8041	15	493.6096	23.19	P02812:A0A0G2JRP6:P04280:NP_005030.2:G3V1M9:ENSP00000420826.2:P10163:E9PAL0
SVSSEQLAQFR	1250.6255	11	626.3127	32.81	P00915
PKKTESHHKAK	1289.7203	11	430.9160	19.34	Q6FI13
SNSSDALDKI	1048.5037	10	525.2662	30.11	IP_668972:G3V2J8:Q14568:XP_011535020.1:P07900
AHVDDM(+15.99)PNALSAL	1368.6344	13	685.3185	41.92	P69905	Oxidation (M)
LVVYP(+31.99)WTQRF	1339.6924	10	670.8518	47.94	P68871:P02042:ENSP00000327431.3:P69891:P69892:II_3425821:A0A2R8Y7X9:P02100	Dihydroxy
HAHKLRVDPVNF(+31.99)	1463.7633	12	488.9299	29.23	P69905	Dihydroxy
AQGGVLPNIQ	995.5400	10	498.7803	37.44	Q6FI13:Q9BTM1:Q16777:Q8IUE6
VAHVDDM(+15.99)P(+31.99)NALSA	1386.6085	13	694.3085	34.37	P69905	Oxidation (M); Dihydroxy
STITSR(+14.02)EVQTAV	1304.6936	12	653.3491	32.74	Q8N257	Methylation(KR)
YPW(+15.99)TQRF	1012.4766	7	507.2463	38.79	P68871:P02042:ENSP00000327431.3:P69891:P69892:II_3425821:A0A2R8Y7X9:P02100	Oxidation (HW)
VHLT(-2.02)PEEKSAV	1206.6244	11	403.1788	25.08	P68871	2-amino-3-oxo-butanoic_acid
KAYGQALAK	948.5392	9	475.2824	18.94	II_633865:II_633852:II_633856:II_633870:A0A0B4J1R6:P29401
AGLQFPVGR(+14.02)	957.5396	9	479.7621	37.02	Q6FI13:Q9BTM1:Q16777	Methylation(KR)
WGKVGAHAGEY	1173.5566	11	587.7817	32.89	P69905
STITSREIQTAVR	1460.7947	13	487.9376	29.62	P62807:Q5QNW6:Q93079:O60814
VDDM(+15.99)PNALS	976.4172	9	489.2163	37.13	P69905	Oxidation (M)
AGGET(+79.97)LGRLLVVYPWTQR	2095.0615	18	524.7807	39.46	ENSP00000327431.3:P69891:P69892:II_3425821:A0A2R8Y7X9	Phosphorylation (STY)
SSAGPGLLKA	899.5076	10	450.7623	33.79	P08729
TNVKAAW(+31.99)GKVGAHAG	1497.7688	15	500.2600	28.37	P69905	Dihydroxy
FGDLSTPDAV	1020.4764	10	511.2458	38.98	P68871
LSFP(+31.99)TTK	824.4280	7	413.2220	31.81	P69905	Dihydroxy
VLAHHFGKEFTPPVQA	1776.9310	16	593.3206	32.65	P68871
AAGYDVEKNNSRIK	1563.8004	14	522.2736	21.80	P10412:P16403:P16402:P22492:II_137998
AAHLPAE(+53.92)FTPAVHASLDK	1927.8878	18	482.9827	35.83	P69905	Replacement of 2 protons by iron
AS(-2.02)SPGGVYATR	1062.5094	11	532.2572	26.16	P08670	2-amino-3-oxo-butanoic_acid
VLS(+14.02)PADKTNV	1056.5815	10	529.2794	27.82	P69905	Methylation(others)
M(+15.99)VLSPADK	875.4423	8	438.7437	33.25	P69905	Oxidation (M)
VVYPW(+3.99)TQ	895.4440	7	448.7283	41.20	P68871:P02042:ENSP00000327431.3:P69891:P69892:II_3425821:A0A2R8Y7X9	Tryptophan oxidation to kynurenin
APSIHGGSGGR(+28.03)GVSVSSAR	1765.9183	19	442.4904	25.52	C9JM50:P08727	Dimethylation(KR)
NALAHKYH(+15.99)	968.4828	8	485.2494	27.36	P68871:P02042	Oxidation (HW)
MGQKDSYVGDEAQSK	1641.7305	15	548.2513	21.77	P60709:P63261:II_711659:A6NL76:P62736:P68032:P68133
LSF(+31.99)PTTK	824.4280	7	413.2188	31.40	P69905	Dihydroxy
DNKKTRIIPR	1239.7411	10	414.2565	18.31	Q6FI13:Q9BTM1:Q16777:Q8IUE6
P(+68.06)DPAKSAPAPK	1145.6444	11	573.8102	24.14	Q5QNW6:Q93079	Piperidination
AW(+15.99)GKVGAHAGEYG	1317.6101	13	440.2116	29.18	P69905	Oxidation (HW)
LSAKPAPPKPEPKPR	1611.9459	15	403.9961	20.89	IP_750116
RVDPVNFKL	1086.6185	9	544.3167	37.41	P69905
RAPSIHGGSGGR(+14.02)GVSVSSA	1751.9026	19	438.9839	24.44	C9JM50:P08727	Methylation(KR)
GKVN(+.98)VDAVGGEALG	1285.6514	14	643.8260	32.24	P02042	Deamidation (NQ)
W(+119.04)GKVGAHAGEYG	1349.6152	12	450.8752	29.16	P69905	Pyridylacetyl
AAHLP(+31.99)AEFT	987.4661	9	494.7371	34.42	P69905	Dihydroxy
V(+14.02)LSPADKTNVK	1184.6765	11	593.3307	22.54	P69905	Methylation(Protein N-term)
LYEQLSGK	936.4916	8	469.2530	25.86	P30086:II_764201
VHLTPEE(+21.98)KSAVT	1331.6697	12	666.8262	26.26	P68871	Sodium adduct
AAHLPAEFT(-18.01)PAV	1204.6240	12	603.2951	36.13	P69905	Dehydration
EKSAVTAL	817.4545	8	409.7345	30.33	P68871
YQKVVAGVA	933.5283	9	467.7744	29.44	P68871:P02042
TSLW(+31.99)GKV	821.4283	7	411.7208	35.64	ENSP00000327431.3:P69891:P69892:II_3425821:A0A2R8Y7X9	Dihydroxy
AHLPAE(+21.98)FT(+79.97)PAVHASLDK	1904.8798	17	477.2468	35.15	P69905	Sodium adduct; Phosphorylation (STY)
VHLTPE(+28.03)EKSAV	1236.6714	11	413.2190	25.31	P68871	Ethylation
RVDPVNF	845.4395	7	423.7253	33.16	P69905
ASVVAVSDGVIK	1143.6499	12	572.8143	37.73	IP_603902
LAAAGYDVEKNNSR	1506.7427	14	503.2536	26.67	P10412:P16403:P16402:P22492:II_137998
WGKVNVD	816.4130	7	409.2133	28.34	P68871:P02042
VEVNLNTM(+15.99)	934.4430	8	468.2489	32.74	Q9Y4X1	Oxidation (M)
TIMPKDIQL	1057.5841	9	529.7975	39.73	Q71DI3:P68431:K7EK07:P84243:Q16695
PEPAKSAPAP	963.5025	10	482.7583	20.88	P62807:O60814
VDDM(+15.99)PNALSAL	1160.5383	11	581.2791	47.16	P69905	Oxidation (M)
VHLTPEEK(+14.02)TAV	1236.6714	11	413.2266	25.78	P02042	Methylation(KR)
AAW(+15.99)GKVGAHAGEYGAEAL	1772.8481	18	591.9551	35.47	P69905	Oxidation (HW)
TNVKAAWGK(+14.02)VGAHAGEYG	1828.9220	18	458.2302	29.48	P69905	Methylation(KR)
NELRVAPEEHPI	1402.7205	12	468.5685	28.12	XP_016860223.1:XP_016860222.1:XP_011509518.1:XP_016859648.1:P0CG38:XP_011509972.1
VLSPADKTNVKAAWGKV	1782.9991	17	446.7557	32.24	P69905
AHHFGKEFTPPVQ(+.98)AAYQK	2056.0166	18	515.0117	29.80	P68871	Deamidation (NQ)
H(+138.10)VDDMPNALSA	1306.6227	11	654.3163	34.41	P69905	Dehydrated 4-hydroxynonenal
TVHSYAKGDGRVTVG	1545.7899	15	516.2560	30.26	O75164
S(+42.01)ETAPAAPAAAPPAEKAPVKKKA	2242.2319	23	561.5659	26.50	P16403	Acetylation (Protein N-term)
H(+226.08)AGEYGAEALER	1527.6776	12	510.2589	28.57	P69905	Biotinylation
DNLKGTFA	864.4341	8	433.2245	27.68	P68871
VVYPW(+15.99)TQ	907.4440	7	454.7285	41.20	P68871:P02042:ENSP00000327431.3:P69891:P69892:II_3425821:A0A2R8Y7X9	Oxidation (HW)
AAWGKVGAHAGEY(-2.02)GAEALER	2039.9812	20	510.9956	33.58	P69905	2-amino-3-oxo-butanoic_acid
ELK(+27.99)VSTL	816.4593	7	409.2133	28.34	II_711659	Formylation
KVLKQVHPDTGISSK	1635.9308	15	409.9903	20.96	P62807:Q5QNW6:Q93079:Q8N257:O60814
NKRSTITSR(+14.02)EVQTA	1603.8641	14	535.6281	23.34	Q8N257	Methylation(KR)
GHGKKVADALT(-18.01)N	1191.6360	12	596.8234	26.51	P69905	Dehydration
GY(sub A)HM(sub A)GEYGAEALER	1581.6881	14	528.2208	30.16	P69905
T(+79.96)NVKAAWGKVGAHAGEYGAEALER	2564.2078	24	513.8500	34.21	P69905	Sulfation
NALAH(+15.99)KYH	968.4828	8	485.2476	27.68	P68871:P02042	Oxidation (HW)
VHLTPEEKSAV(+28.03)	1236.6714	11	413.2084	25.00	P68871	Ethylation
VSTSGPRAF	920.4716	9	461.2446	30.00	P05787
VLSPAD(+21.98)KTNVK	1192.6427	11	597.3270	22.62	P69905	Sodium adduct
GEYGAEALER	1093.5039	10	547.7649	28.00	P69905
GAH(+15.99)AGEYGAEALER	1445.6534	14	482.8908	26.34	P69905	Oxidation (HW)
WGKVGAHAGEYGAEALER	1899.9227	18	475.9879	30.56	P69905
GIHETTF	803.3813	7	402.6985	27.30	P60709:P63261:XP_016860324.1:XP_016860323.1:A5A3E0:XP_016860322.1:XP_016860223.1:XP_016860222.1:XP_011509518.1:XP_016859648.1:P0CG38:XP_011509972.1
GAHAGEYGAEAL	1144.5149	12	573.2706	29.82	P69905
VLSPADK(+14.02)TNVK	1184.6765	11	593.3307	22.54	P69905	Methylation(KR)
M(+15.99)GNPKVKAHGKKVLGAF	1797.0083	17	450.2601	24.36	P68871:P02042	Oxidation (M)
KAAWGK(+345.05)VGAHAGEYGAEALER	2515.1394	21	629.8137	33.59	P69905	Phospho-guanosine
YGAEALER	907.4399	8	454.7307	27.76	P69905
AKPALEDL	855.4702	8	428.7433	36.81	P02647
EVGGEALGR(+14.02)L	1013.5505	10	507.7623	37.86	P68871	Methylation(KR)
VSKGTLVQ	830.4861	8	416.2522	23.76	P10412:P16403:P16402:P16401
AHGKKVLGAF	1026.5974	10	514.3057	25.80	P68871:P02042
VAHVDDV(sub M)PNALS	1235.6146	12	618.7969	32.81	P69905
WGKVGAHAGEY(-18.01)	1155.5461	11	578.7811	27.85	P69905	Dehydration
PGTGAAAAAAAAV	997.5192	13	499.7487	25.64	A0A0U1RQK7
WGK(+14.96)VNVDEVGGEALGRL	1812.9006	17	605.3105	42.49	P68871	Alpha-amino adipic acid
RPGGLGSSSLYG	1149.5778	12	575.7948	32.60	P08729
VSGVDVGRL	900.5029	9	451.2358	32.95	P55291
AHHFGKEFTPPVQ(-18.01)	1475.7310	13	492.9156	30.27	P68871	Dehydration
AAHLPAEF(+31.99)TPA	1155.5560	11	578.7888	35.35	P69905	Dihydroxy
VGGEALGR(+14.02)L	884.5079	9	443.2436	36.04	P68871:P02042	Methylation(KR)
VAHVDDM(+31.99)PNALS	1299.5765	12	650.7938	32.95	P69905	Sulphone
VIRNPPVNSDM	1240.6234	11	414.5502	26.60	Q14191
VYPW(+15.99)TQR	964.4766	7	483.2452	33.15	P68871:P02042:ENSP00000327431.3:P69891:P69892:II_3425821:A0A2R8Y7X9	Oxidation (HW)
K(+28.03)SAPSTGGVK(+14.02)KPHRYRPGTV	2164.2229	20	433.8532	18.20	K7EK07:P84243	Dimethylation(KR); Methylation(KR)
A(+42.01)VT(-18.01)ALWGKVNVDEVGGEALGRL	2277.2117	22	760.0033	41.87	P68871	Acetylation (Protein N-term); Dehydration
A(+42.01)HAGEY(+162.05)GAEALER	1576.7004	13	526.5788	27.91	P69905	Acetylation (Protein N-term); Hexose (NSY)
SHGSAQVKGHGKK(+31.99)VADALTNA	2107.0769	21	527.7754	21.80	P69905	Dihydroxy
MVLS(-18.01)PADKTNVK	1283.6908	12	428.9240	28.01	P69905	Dehydration
PDPAKSAPAP	949.4868	10	475.7507	23.76	Q5QNW6:Q93079
F(+314.19)PHFDLSHGSAQVK	1882.9617	14	471.7284	37.77	P69905	Levuglandinyl-lysine anhydrolactam adduct
ANGNNQSPVDIKTSETKHDT	2155.0142	20	539.7616	22.81	P00915
AIRNDEEL	958.4719	8	480.2435	28.76	Q6FI13:Q9BTM1:Q16777
KVK(+31.99)AHGKK(+14.02)VLGAFSDGLAHLDN	2350.2756	22	471.0450	27.05	P68871:P02042	Dihydroxy; Methylation(KR)
PAVHASLD	808.4079	8	405.2105	28.02	P69905
VGAHAGEYG(-.98)	858.3984	9	430.2333	19.11	P69905	Amidation
PPSAHKYH	935.4613	8	468.7393	25.12	XP_016880336.1:J3KRZ8:XP_016880335.1:A0A087WVA8:XP_011523302.1:Q8IWB9
AAHLPAEFT(-18.01)	937.4658	9	469.7524	35.77	P69905	Dehydration
ITLQEKL	843.5065	7	422.7612	30.77	XP_011520149.1:XP_016877937.1
GDLSTPDAVM(+15.99)	1020.4434	10	511.2292	35.00	P68871	Oxidation (M)
KEAGAGAQDAGAAEGAAGAE	1700.7601	20	567.9496	27.17	II_057579:IP_057630:IP_687964:IP_057582
KLHVDPENFR	1253.6516	10	418.8909	30.02	P68871:P02042
RLDADPSLQ	1013.5142	9	507.7627	27.70	P08729
TVLTSKYR	966.5498	8	484.2820	22.42	P69905
ASVSTVLTSKY(+15.99)R	1326.7144	12	443.2434	31.25	P69905	Oxidation or Hydroxylation
SLGTKADTHDEIL	1398.6991	13	467.2397	30.81	P01009:A0A024R6I7
LVVYP(+31.99)WTQR	1192.6240	9	597.3175	40.81	P68871:P02042:ENSP00000327431.3:P69891:P69892:II_3425821:A0A2R8Y7X9:P02100	Dihydroxy
VGAHAGEYGAE(+37.96)ALER	1566.6829	15	523.2327	28.46	P69905	Replacement of proton by potassium
EEVSGNVSPGTRREYH	1815.8500	16	454.9701	21.57	P02671
KAAWGK(-1.03)VGAHAGEYGAEALER	2169.0603	21	543.2794	30.38	P69905	Lysine oxidation to aminoadipic semialdehyde
ELRDNDKTRY	1308.6422	10	437.2225	18.29	K7EM90:II_3418410
MFGGPGTASRPSSSR	1493.7045	15	498.9081	25.33	P08670
TQKTIDRLAGKPT	1427.8096	13	476.9420	22.28	P01876
VLTSKYR	865.5021	7	433.7594	19.01	P69905
LSFP(+31.99)TTKT	925.4756	8	463.7457	31.66	P69905	Dihydroxy
PTTKTYFPH(+14.02)F	1251.6288	10	418.2050	39.66	P69905	Methylation(others)
AHAGEYGAEALE	1216.5360	12	609.2756	29.32	P69905
AAWGKVGAHAGEY(+79.97)GAEALER	2121.9631	20	531.4986	35.25	P69905	Phosphorylation (STY)
VAHVDDM(+15.99)PNA	1083.4655	10	542.7398	28.76	P69905	Oxidation (M)
EVIEKPQA	912.4916	8	457.2507	24.24	P18859
AIRNDEELN	1072.5149	9	537.2640	22.34	Q6FI13:Q9BTM1:Q16777
SYNPATAKEII	1205.6292	11	603.8217	34.24	P00915
KVSLQPPGAAGAAP	1262.6982	14	632.3361	33.45	Q5VV17
FESFGDLSTPDAVMGNPKVKAHGK	2531.2478	24	507.2565	36.74	P68871
TYFPH(+15.99)FD	941.3919	7	471.7019	39.03	P69905	Oxidation (HW)
VLSPADKTNVKAAWGKVGAHAGEY	2468.2812	24	494.6657	33.85	P69905
VDIIN(+.98)AKQ	900.4916	8	451.2599	27.59	P60174:IP_671464	Deamidation (NQ)
DLS(+238.23)TPDAVMGNPKVKAHGKK	2330.3396	20	467.0233	20.53	P68871	Palmitoylation
SSAGPGLLK	828.4705	9	415.2412	30.93	P08729
HASLDKF	816.4130	7	409.2151	24.69	P69905
A(+134.05)HLPAEFTPAVHASLDK	1936.9795	17	485.2394	35.82	P69905	3-methyl-2-pyridyl isocyanate
AGEASRLAHYNKR	1471.7644	13	491.5955	23.82	P62807:Q5QNW6:Q93079:O60814
TIDRLAGKPTHV	1306.7357	12	436.5830	23.74	P01876
VDDM(+15.99)PNALSA	1047.4542	10	524.7366	37.54	P69905	Oxidation (M)
VLS(+14.02)PADKTNVK	1184.6765	11	593.3307	22.54	P69905	Methylation(others)
VVYPW(+13.98)TQ	905.4283	7	453.7188	41.18	P68871:P02042:ENSP00000327431.3:P69891:P69892:II_3425821:A0A2R8Y7X9:P02100	Tryptophan oxidation to oxolactone
VADALTNAV	872.4603	9	437.2383	33.80	P69905
KLRVDPV	825.5072	7	413.7601	25.69	P69905
W(+15.99)GKVNVDEVG	1117.5404	10	559.7809	32.42	P68871	Oxidation (HW)
S(+42.01)DKPDMAE	933.3749	8	467.6908	27.02	P62328	Acetylation (Protein N-term)
VHLTP(+13.98)EEKSAV	1222.6194	11	408.5451	28.65	P68871	Proline oxidation to pyroglutamic acid
VHLTA(ins)PEEKSAV	1279.6771	12	427.5525	26.30	P68871
TGASGSFKL	866.4498	9	434.2310	34.65	P10412:P16403:P16402:P22492:II_137998:P16401
GLQFPVGR	872.4868	8	437.2442	36.28	Q6FI13:Q9BTM1:Q16777:Q8IUE6
W(+15.99)GKVNVDEVGGEALG	1544.7471	15	773.3790	37.62	P68871	Oxidation (HW)
KAAWGKVGAHAGEYGAEA	1771.8641	18	591.6264	27.94	P69905
VVYPWT(+79.96)QRF	1274.5753	9	638.3051	44.42	P68871:P02042:ENSP00000327431.3:P69891:P69892:II_3425821:A0A2R8Y7X9	Sulfation
VGAHAGEY(+77.99)GAEALER	1606.7140	15	536.5720	29.16	P69905	Methylphosphonylation
VHLTPEEK(+14.02)SAVTA	1394.7405	13	465.9083	30.10	P68871	Methylation(KR)
VAHVDDV(sub M)PNAL	1148.5825	11	575.2801	35.03	P69905
VHLTPEE	823.4076	7	412.7114	27.03	P68871:P02042
VYPW(+15.99)TQRFFES	1474.6881	11	738.3513	48.32	P68871:P02042	Oxidation (HW)
K(+14.02)VADALTNAV	1014.5709	10	508.2752	31.28	P69905	Methylation(KR)
NKRSTITSREIQT	1532.8270	13	511.9467	21.70	P62807:Q5QNW6:Q93079:O60814
MIEQNTKSPL	1159.5907	10	580.8011	28.82	P01009:A0A024R6I7
EEVSGNVSPGTRRE	1515.7277	14	506.2516	21.27	P02671
VGAHAGEY(+15.01)GAEALER	1543.7379	15	772.8583	27.88	P69905	Tyrosine oxidation to 2-aminotyrosine
VAGVANALAHK(+127.06)Y	1339.7249	12	670.8502	27.36	P68871:P02042	N-Succinimidyl-2-morpholine acetate
NKRSTITSR(+14.02)EVQ	1431.7794	12	478.2673	18.46	Q8N257	Methylation(KR)
GGEALGR(+31.99)LL	916.4977	9	459.2534	37.87	P68871:P02042:P02100	Dihydroxy
HAHKLRVD(-18.01)PV	1152.6516	10	577.3328	29.25	P69905	Dehydration
TEAPLNPK	868.4654	8	435.2405	23.69	P60709:P63261:II_711659:A6NL76:P62736:P68032:P68133:XP_016860223.1:XP_016860222.1:XP_011509518.1:XP_016859648.1:P0CG38:XP_011509972.1
SPADK(+138.10)TNVKAAWGKVGAHAGEYGAEALER	3120.5991	29	625.1543	34.14	P69905	Dehydrated 4-hydroxynonenal
TDYGKDLM(+15.99)EKV	1313.6173	11	438.8803	34.28	P02652:V9GYM3	Oxidation (M)
VHLTPEE(+21.98)KSAV	1230.6221	11	616.3054	25.31	P68871	Sodium adduct
VHLTPEEKSAVT(+21.98)	1331.6697	12	666.8340	25.96	P68871	Sodium adduct
VDEVGGEALGRL	1213.6302	12	607.8257	37.36	P68871
FGGPGTASRP	945.4668	10	473.7442	26.04	P08670
SRKESYSVYVYK	1507.7671	12	503.5924	27.87	P62807:Q5QNW6:Q93079:O60814
EIKGPTVGGGLP	1123.6237	12	562.8027	36.18	XP_016873759.1
D(+42.01)AGGETLGRL	1029.5090	10	515.7609	34.85	ENSP00000327431.3:P69891:P69892:II_3425821:A0A2R8Y7X9	Acetylation (N-term)
A(+42.01)QGGSKSQS(+79.97)ARSPP	1478.6515	14	493.9164	27.29	P04280:NP_005030.2:G3V1M9:ENSP00000420826.2	Acetylation (N-term); Phosphorylation (STY)
A(+27.99)Y(+79.97)QKVVAGVANALAHKYH	2047.0040	18	512.7731	29.10	P68871:P02042	Formylation; Phosphorylation (STY)
VDDM(+15.99)PNAL	889.3851	8	445.6973	35.48	P69905	Oxidation (M)
SYNPATAKEI	1092.5452	10	547.2822	27.82	P00915
GASGSFKLN(+.98)K	1008.5240	10	505.2654	27.03	P10412:P16403:P16402:P16401	Deamidation (NQ)
NKSALKEAM(+15.99)F	1153.5801	10	577.7936	23.17	XP_016861468.1:XP_016861459.1:E7ERI8:XP_006713111.1:XP_011531817.1	Oxidation (M)
S(+42.01)IHFSSP	815.3813	7	408.6994	39.28	P08729	Acetylation (Protein N-term)
TNVKAAWG	845.4395	8	423.7260	27.90	P69905
KVADALTNA(-.98)	900.5029	9	451.2627	25.90	P69905	Amidation
LAAHLPAE	820.4443	8	411.2275	32.29	P69905
R(+43.01)(+14.02)PQGPPQQGGHQQGPPPPPPGKPQGPPPQGGRPQGPPQGQSPQ	4368.1758	43	874.6437	28.51	A0A0A0MT31:P02810:ENSP00000379682.3:A0A087WV42:NP_001278244.1:A0A087WZY1	Carbamylation; Methylation(KR)
S(+43.01)IRVTQKS	960.5352	8	481.2700	30.50	P05787	Carbamylation
AAHLPAEF	854.4286	8	428.2192	35.32	P69905
VLAHHFGKEFTPPVQAAYQK	2267.1851	20	567.8016	31.77	P68871
PADKTNVKAAW(+14.02)	1213.6455	11	607.8438	23.27	P69905	Methylation(C-term)
AGIFQSVK	848.4756	8	425.2428	32.76	P09669
DNIQGITK(+14.02)PAIR	1338.7620	12	447.2502	30.19	P62805	Methylation(KR)
SVEKAAKPTTTPEVK	1584.8722	15	529.2852	21.82	P46821
GKVNVDEVGGEALG	1342.6729	14	672.3416	32.25	P68871
KAAWGKVGAHAGEYGAE	1700.8270	17	567.9496	27.17	P69905
KGTFATLSE	952.4865	9	477.2510	32.20	P68871
LVVY(+79.97)PWTQRF	1387.6689	10	694.8437	48.49	P68871:P02042:ENSP00000327431.3:P69891:P69892:II_3425821:A0A2R8Y7X9	Phosphorylation (STY)
RS(+79.97)GVSLAAL	952.4742	9	477.2429	30.63	P10412:P16403:P16402	Phosphorylation (STY)
V(+42.01)GAHAGE(+21.98)YGAEALER	1592.7195	15	531.9059	28.68	P69905	Acetylation (Protein N-term); Sodium adduct
VSKGTLVQT	931.5338	9	466.7740	27.27	P10412:P16403:P16402:P16401
TT(-18.01)TAEREI	901.4505	8	451.7328	29.12	P60709:P63261:II_711659	Dehydration
TDYGKDL	810.3759	7	406.1960	25.92	P02652:V9GYM3
TDYGKDI	810.3759	7	406.1960	25.92
VKSPELQA	870.4811	8	436.2470	27.30	P02652:V9GYM3
VSTSGPRAFS	1007.5036	10	504.7583	26.54	P05787
VGAHAGE(+61.92)YGAEALER	1590.6487	15	531.2311	30.15	P69905	Replacement of proton by copper
DLM(+15.99)AHMASKE	1147.5001	10	574.7596	27.91	NP_001344872.1:P04406	Oxidation (M)
VLSSGSPRLQ	1042.5770	10	522.2913	25.51	II_3404062:XP_011537078.1:XP_006719679.1:O14686:XP_011537076.1:XP_011537075.1:XP_011537074.1:XP_011537073.1:XP_011537072.1:F8VWW4
PHFDLSHGSAQVK(+226.08)G	1704.8042	14	569.2734	41.79	P69905	Biotinylation
AAWGK(+31.99)VGAHAGEYG	1404.6422	14	469.2219	30.66	P69905	Dihydroxy
WGKVNVDE	945.4556	8	473.7342	28.96	P68871
AVAHVDDM(+15.99)PN	1083.4655	10	542.7413	27.93	P69905	Oxidation (M)
VHLTPEEK(+31.99)TAV	1254.6455	11	419.2231	25.74	P02042	Dihydroxy
VHLTP(+31.99)EEKSAVTA	1412.7147	13	471.9128	30.10	P68871	Dihydroxy
VGAHAGE(+17.03)YGAEALER	1545.7535	15	516.2516	28.71	P69905	Replacement of proton with ammonium ion
FDHCLGHIPSIYTDT	1717.7770	15	573.5971	30.85	XP_016855898.1
VGAHAGEYGAEALER(-.98)	1527.7429	15	510.2422	28.02	P69905	Amidation
LGAFSDGLAH	986.4821	10	494.2465	36.00	P68871:P02042
ANALAHKYH(+15.99)	1039.5199	9	520.7676	23.99	P68871:P02042	Oxidation (HW)
GAANFREAM(+15.99)	981.4338	9	491.7239	28.62	K7EM90:II_3418410	Oxidation (M)
FTPAVHASLDK	1184.6189	11	593.3192	30.32	P69905
A(+43.01)AIESPAVAAPAYS	1359.6670	14	454.2400	24.77	P04792	Carbamylation
NFKLLSH	857.4759	7	429.7455	30.78	P69905
LERPGGNE	870.4195	8	436.2174	20.19	P02671
E(+41.03)GTKAVTKYTSSK	1439.7620	13	480.9180	19.33	P62807:Q5QNW6:Q93079:Q8N257	Amidination of lysines or N-terminal amines with methyl acetimidate
EVGGEAL(+21.98)	695.3102	7	696.3244	35.61	P68871	Sodium adduct
LSTP(+15.99)DAVMGNPKVKAHGKK	1993.0779	19	499.2416	25.44	P68871	Oxidation or Hydroxylation
HAGEYGAEALE	1145.4989	11	573.7491	28.98	P69905
GDLSTPD(-18.01)AVM(+15.99)GNPKVKAHGK	2019.0208	20	404.8145	27.55	P68871	Dehydration; Oxidation (M)
VHLTP(+31.99)EEK	983.4924	8	492.7531	20.99	P68871:P02042	Dihydroxy
FSGR(+28.03)GAQV	848.4504	8	425.2343	26.72	P08729	Dimethylation(KR)
VLAHHFGKEF(+31.99)TPPVQ	1737.8838	15	580.2968	34.00	P68871	Dihydroxy
NELRVAPEEHPV(+14.02)	1402.7205	12	468.5692	27.84	P60709:P63261:II_711659	Methylation(C-term)
SHGSAQVKGHGKKVAD(+43.99)ALT(+79.97)N	2128.0061	20	533.0071	23.34	P69905	Carboxylation (DKW); Phosphorylation (STY)
S(+14.02)LVSKGTLVQTK	1273.7605	12	425.5804	27.75	P10412:P16403:P16402:P16401	Methylation(others)
E(-18.01)FTPAVHASLDK	1295.6510	12	432.8917	30.00	P69905	Pyro-glu from E
SDGLAHLD	826.3821	8	414.2000	29.67	P68871:P02042
PLRAELQEG	1011.5349	9	506.7742	29.20	P02647
SHGSAQVKGHGKKVADALT	1890.0071	19	473.5085	18.02	P69905
RMFGGPGTASRPSSSR	1649.8055	16	550.9438	23.41	P08670
GEKFEDENF	1113.4614	9	557.7373	31.02	F8WE65:C9J5S7
ASGPPVSELITK	1197.6604	12	599.8390	36.01	P10412:P16403:P16402
GVKGGEGGR	815.4249	9	408.7177	28.28
RDVRQQYESV	1278.6316	10	427.2145	24.99	P08670
KPVPDLVPGN	1034.5760	10	518.2932	34.37	P02671
QEGPPLKGAGGKERPG	1576.8320	16	526.6144	31.74
AAHLPAEFTP	1052.5291	10	527.2770	38.88	P69905
TSREIQTA	904.4614	8	453.2397	18.00	P62807:Q5QNW6:Q93079:O60814
PCGVSVAAAATWA	1202.5753	13	602.2794	43.65
LVGGASLKPEF	1116.6179	11	559.3100	38.14	P60174:IP_671464
RDVRQQYESVAAK	1548.8008	13	517.2738	23.04	P08670
NELRVAPEEHPVL	1501.7888	13	501.6049	33.55	P60709:P63261:II_711659:XP_016860324.1:XP_016860323.1:A5A3E0:XP_016860322.1
AHLPAEFTPA	1052.5291	10	527.2712	34.52	P69905
VSLAALKKALAAAGYDVEKNNS	2232.2114	22	559.0460	23.97	P10412:P16403:P16402
HAHKLRVDPVNFKL	1672.9525	14	419.2445	33.29	P69905
RAAVPSGASTGIYEA	1448.7260	15	725.3667	31.25	K7EM90:II_3418410
GEASRLAHY	1002.4883	9	502.2512	24.26	P62807:Q5QNW6:Q93079:O60814
VISDGGDSEQF	1152.4934	11	577.2552	30.70	A0A0A0MT31:P02810:ENSP00000379682.3:A0A087WV42:NP_001278244.1:A0A087WZY1
HVIGVEEPSVGASML	1523.7654	15	508.9326	34.44
LTIGSLQI	843.5065	8	422.7612	30.77
MVLSPADK	859.4473	8	430.7299	26.11	P69905
KAADDTWEPF	1178.5244	10	590.2741	39.52	A0A087WV45:P02766:II_3429875:A0A087WT59
AVAHVDDMPNA	1138.5077	11	570.2563	29.98	P69905
RPGGAEAAAAGAG	1054.5155	13	528.2207	28.63
MVESPAAPGKGGWPGS	1526.7188	16	509.8769	29.21
SLDPENPTK	999.4872	9	500.7534	25.96
LVPGPEKEN	981.5131	9	491.7685	23.86
DTPPTSVTGT	974.4556	10	488.2237	26.71
TQKTIDRLAGKPTHV	1663.9369	15	416.9929	23.21	P01876
PAPAAAAPAAPSV	1089.5818	13	545.7932	29.34
PDPAKSAPAPKKGSKK	1605.9202	16	402.4888	23.35	P23527:Q93079:Q5QNW6
VL(+53.97)SPADKTNVK	1224.6326	11	409.2295	37.59	P69905	Trifluoroleucine
HLTPEEKSAVTAL	1394.7405	13	465.9182	38.25	P68871
VLSPADKTNVK(+21.98)	1192.6427	11	597.3309	25.50	P69905	Sodium adduct
V(+108.00)LLTEAPLNPK	1301.6996	11	434.9370	29.10	G5E9R0:K7EM38:II_711656:E7EVS6:A0A2R8YGF8:I3L4N8:II_711659:A0A2R8Y793:P63261	O-Ethylphosphorylation
SYVTTSTR	913.4505	8	457.7322	29.19	A0A1B0GVG8:A0A1B0GTT5:II_794318:B0YJC4:P08670
HLT(-18.01)PEEK	834.4235	7	418.2180	25.15	P68871	Dehydration
LTEAPLNPK	981.5494	9	491.7814	34.29	G5E9R0:K7EM38:II_711656:E7EVS6:A0A2R8YGF8:I3L4N8:II_711659:A0A2R8Y793:P63261
L(+14.02)SPADKTNVK	1085.6080	10	543.7917	25.08	P69905	Methylation(Protein N-term)
ALAAAFRMWS	1122.5645	10	562.2802	36.44
AIRGDEEL	901.4504	8	451.7318	35.25
LSP(+31.99)ADKTNVK	1103.5823	10	552.7965	25.08	P69905	Dihydroxy
VELLTVQ	800.4644	7	401.2265	32.69
VAPEEHPVL	989.5182	9	495.7631	38.86	G5E9R0:K7EM38:II_711656:E7EVS6:A0A2R8YGF8:I3L4N8:II_711659:A0A2R8Y793:P63261
KEELVQK	872.4967	7	437.2629	30.49
IVSDSLEDVV	1074.5444	10	538.2819	33.52
KPAAATVTK	885.5283	9	443.7722	23.80	P16403
AHAGEYGAEALERM	1503.6776	14	502.2355	23.53	P69905
GKVNVDEVGGEALGRLLV	1824.0105	18	609.0087	34.62	P68871
TLPTKETIEQEKRSE	1787.9265	15	447.9900	14.98	P63313
SARLSAKPAPPKPEPKPK	1898.1101	18	475.5317	9.78	P05204
LSAKPAPPKPEPKPK	1583.9398	15	528.9844	9.67	P05204
AVPKEDIYSGGGGGGSR	1605.7747	17	536.2657	15.12	Q13151
APEEHPVLL	1003.5338	9	502.7735	25.08	P60709:P63261
KNLQTVNVDEN	1272.6310	11	637.3252	15.10	IP_722908:IP_746683:IP_707980:P62899
SGPPVSELITK	1126.6233	11	564.3197	25.14	P10412:P16403
KGKADAGKEGNNPAENGDAKTDQAQKAEGAGDAK	3340.5879	34	669.1172	8.54	P05204
KGKADAGKEGNNPAEN(+.98)GDAKTDQAQKAEGAGDAK	3341.5718	34	669.3184	8.53	P05204	Deamidation (NQ)
VAPEEHPVLL	1102.6022	10	552.3115	26.27	P60709:P63261
FGGPGTASRPSSSR	1362.6639	14	455.2312	10.79	P08670
VLSPADKTNVKAAWGKVG	1840.0206	18	461.0132	22.19	P69905
VDTGIGMTK	920.4637	9	461.2426	15.88	II_616837:II_613186:G3V2J8:Q14568:Q58FF8:II_616843:Q58FG1:Q58FF7:NP_001258901.1:P08238:XP_011535020.1:P07900
TETQEKNPLPSKETIEQEKQAGES	2700.3088	24	676.0792	17.32	P62328:IP_613138
AHAGEYGAEALERM(+15.99)	1519.6725	14	507.5654	23.54	P69905	Oxidation (M)
SDLHAHKLRVD	1289.6840	11	430.9047	10.59	P69905
E(sub S)DKPDMAEIEK	1303.5966	11	652.8058	19.62	P62328:IP_613138
E(sub S)DKPDMAEIEKF	1450.6649	12	726.3350	29.29	P62328:IP_613138
AELSTSPAV	873.4443	9	437.7111	20.96	XP_016860184.1:Q96BH1
E(sub S)IRVTQKSYK	1250.6982	10	417.9059	14.76	II_773214:F8VQY3:II_773210:F8VUG2:F8W1U3:IP_612847
VHLTPEEKSAVTALW	1679.8882	15	560.9684	30.95	P68871
NPFVTSDR	934.4508	8	468.2329	16.87	E5RHH1:IP_791069:IP_603134:IP_612070:J3KSS0:II_719700:J3QQQ9:J3QRI7:IP_639671:IP_584485:J3QQV1:E5RIT6:J3QRC4:P61254:IP_781237:Q9UNX3
SSFGGLGGGSVR	1079.5359	12	540.7749	20.93	C9JM50:P08727
DESGPSIVH	939.4297	9	470.7433	15.10	P60709:P63261
NELRVAPE	926.4821	8	464.2540	16.52	P60709:P63261:P62736:P68133:P68032:II_792627:A6NL76
AVTVAPPGAR	937.5345	10	469.7740	16.22	II_3418048:A0A1W2PP22:II_673670:II_3436387:II_3418038:A0A1W2PP35:A0A1X7SBS1:A0A1W2PPS1:Q00839
VLSPADKTNVKAA(-.98)	1311.7510	13	438.2575	12.81	P69905	Amidation
TEAPLNPKANREKM(+15.99)TQI	1956.0098	17	490.0095	18.71	P60709:P63261:P62736:P68133:P68032:II_792627:A6NL76	Oxidation (M)
HLTPEEKS(-18.01)AV	1091.5610	10	546.7883	11.49	P68871	Dehydration
P(sub Q)TLAVGVIKAVDK	1309.7969	13	655.8860	29.66	IP_672870
LTLQEKL	843.5065	7	422.7603	21.39
VAPEEHPV	876.4341	8	439.2261	11.93	P60709:P63261
QVGNVTQK	872.4716	8	437.2615	13.80
R(sub S)E(sub S)ATSSFGGLGGGSVR	1536.7644	16	769.3642	26.18	C9JM50:P08727
E(sub S)IRVTQK	872.5079	7	437.2614	13.91	II_773214:F8VQY3:II_773210:F8VUG2:F8W1U3:IP_612847
EVINAKQ	800.4392	7	401.2284	13.73
NDHFVKLI	984.5392	8	493.2781	24.94	E7EUT5:II_772209:NP_001344872.1:P04406
LEGVVTKK	872.5331	8	437.2645	13.73
ELRSLKQ	872.5079	7	437.2652	13.55
GLELDGMAELM(+15.99)AGLMQ	1693.7725	16	565.6033	25.76		Oxidation (M)
SLGSALRP	799.4552	8	400.7390	20.41	P08670
SK(+159.04)RGILTLKYPIEHGIITN	2311.2722	19	578.8002	21.49	P62736:P68133:P68032:II_792627:A6NL76	Membrane protein extraction
AH(+70.04)LPAEFTPAVHASLDK	1872.9734	17	625.3153	29.02	P69905	Crotonaldehyde
YQKVVAGVANALAHK	1567.8834	15	523.6296	20.25	P68871:P02042
VTLAAHLPAEFTPAVH	1672.8937	16	558.6338	28.99	P69905
WGK(+27.99)VNVDEVGGEALGRL	1825.9323	17	609.6450	29.12	P68871	Formylation
FESFGDLSTPDAVM(+15.99)GNPKVKAHGKK	2675.3376	25	536.0696	19.56	P68871	Oxidation (M)
W(+15.99)GKVNVDEVGGEALGRL	1813.9323	17	605.6506	28.70	P68871	Oxidation (HW)
W(+31.99)GKVNVDEVGGEALGRL	1829.9271	17	610.9786	27.73	P68871	Dihydroxy
LAAHLPAEFTPAVHASLDK	1987.0526	19	497.7664	25.89	P69905
LAAHLPAEFTPAVH	1472.7776	14	491.9289	25.87	P69905
AAHLPAEFT(-18.01)PAVH	1341.6830	13	448.2301	22.77	P69905	Dehydration
YQKVVAGVANALAH	1439.7885	14	480.9301	21.89	P68871:P02042
VTLAAHLPAEFTPAVHASLDK	2187.1687	21	547.7988	28.55	P69905
LVTLAAHLPAEFTPAVH	1785.9777	17	596.3265	31.82	P69905
W(+42.01)GK(+14.02)VNVDEVGGEALGRL	1853.9635	17	618.9789	34.76	P68871	Acetylation (Protein N-term); Methylation(KR)
YSAEKPKLEDEHLV	1656.8358	14	553.2799	18.38	II_072817:R4GNF9:II_072818:II_072821
LVVYPW(+15.99)TQ	1020.5280	8	511.2722	30.02	P68871:P02042	Oxidation (HW)
TVETRDGQVINETSQ	1675.8013	15	838.8992	13.95	P08670
LVVYPW(+3.99)TQRF	1311.6975	10	438.2366	32.50	P68871:P02042	Tryptophan oxidation to kynurenin
GEHPGLSIGDVAK	1278.6567	13	427.2231	19.37	IP_709953:IP_624598:Q5T7C4:IP_735548:IP_624601:B2RPK0:P09429
TYFPHFDLSHGSAQ	1605.7212	14	536.2468	26.94	P69905
A(+57.02)FSDGLAHLDNLK	1456.7310	13	486.5797	27.67	P68871:P02042	Carbamidomethylation (DHKE X@N-term)
AAHLPAEFTPAVHASL	1630.8467	16	544.6193	27.57	P69905
KTETQEKNPLPSKETIEQEKQAG	2612.3293	23	654.0819	13.93	P62328:IP_613138
SALEEYTKKLNTQ	1523.7831	13	508.9286	20.75	NP_001304950.1:F8W696:P02647
FESFGDLSTPDAVM(+15.99)GNPKVK	2154.0303	20	719.0038	25.38	P68871	Oxidation (M)
LSALEEYTKKLN	1407.7609	12	470.2574	23.20	NP_001304950.1:F8W696:P02647
LGAFSDGLAHLDNLK(+57.02)	1626.8365	15	543.2776	29.51	P68871:P02042	Carbamidomethylation (DHKE X@N-term)
GAFSDGLAHLDNLK	1456.7310	14	486.5797	27.67	P68871:P02042
GAFSDGLAHLDNLKG	1513.7524	15	505.5862	27.69	P68871:P02042
LGAFSDGLAHLDNLKG	1626.8365	16	543.2908	29.48	P68871:P02042
GKVNVDEVGGEALGRLL	1724.9420	17	575.9832	31.58	P68871
VHLTPEEKSAVT(+37.96)	1347.6437	12	450.2147	14.13	P68871	Replacement of proton by potassium
LVVYPW(+31.99)TQ	1036.5229	8	519.2668	25.93	P68871:P02042	Dihydroxy
A(+57.02)FSDGLAHLDNLKG	1513.7524	14	505.5862	27.69	P68871:P02042	Carbamidomethylation (DHKE X@N-term)
LASVSTVLTSK	1104.6390	11	553.3207	22.86	P69905
ASLDKFLAS	950.5073	9	476.2562	25.50	P69905
VVAGVANALAHK	1148.6665	12	575.3317	17.55	P68871:P02042
LLSPYSYSTTAVVTNPKE	1969.0044	18	657.3270	26.89	A0A087WT59:II_3429875:P02766
LVVYP(+31.99)WTQ	1036.5229	8	519.2668	25.93	P68871:P02042	Dihydroxy
PLPSKETIEQEKQAGES	1869.9319	17	624.3103	15.29	P62328:IP_613138
FVELGTQPAT	1061.5393	10	531.7716	23.68	V9GYE3:V9GYS1:P02652:V9GYM3
TETQEKNPLPSKETIEQEKQAG	2484.2344	22	622.0570	15.37	P62328:IP_613138
LVVYPWTQ	1004.5331	8	503.2705	33.43	P68871:P02042
VFRDVAPQAPVHF	1481.7778	13	494.9272	25.64	XP_024303471.1:XP_024303472.1:II_567849:XP_024303470.1:Q9BX68:II_567853
VDPVNFKLLSH	1267.6924	11	423.5686	26.97	P69905
TVAVGVIKAVDK	1198.7285	12	400.5775	20.02	A0A087WVQ9:P68104:Q5VTE0:IP_612790:IP_603389:II_594703:IP_758381:II_594711
P(+57.02)PPPPGKPQ	970.5236	9	486.2666	7.86	P02810:ENSP00000379682.3:A0A0A0MT31:A0A087WYT0:A0A087WV42:NP_001278244.1:A0A087WZY1	Carbamidomethylation (DHKE X@N-term)
ASVSTVLTSK	991.5549	10	496.7805	17.94	P69905
VLGAFSDGLAHLDNLKG	1725.9049	17	576.3012	31.63	P68871:P02042
LSALEEYTKKL	1293.7180	11	432.2474	25.70	NP_001304950.1:F8W696:P02647
LVVYPW(+3.99)TQ	1008.5280	8	505.2687	31.18	P68871:P02042	Tryptophan oxidation to kynurenin
LVVYPWTQ(+.98)RF	1308.6866	10	655.3420	35.73	P68871:P02042	Deamidation (NQ)
ALIYNEALKG	1090.6022	10	546.3046	23.37	P06703
LVVYPW(+15.99)T	892.4694	7	447.2331	27.40	P68871:P02042	Oxidation (HW)
FLSFPTTKTYFPHFD	1846.8929	15	616.6394	37.94	P69905
A(+57.02)FSDGLAHLDNL	1328.6360	12	665.3197	32.89	P68871:P02042	Carbamidomethylation (DHKE X@N-term)
WGK(+70.01)VNVDAVGGEALGRLL	1923.0214	18	642.0071	38.08	P02042	N-pyruvic acid 2-iminyl
FESFGDLSTPDAVMGNPKVKAHGKK	2659.3428	25	532.8716	22.63	P68871
AAHLPAEFTPAVHASLDKFLAS	2292.1902	22	574.0460	33.47	P69905
Q(-17.03)EKNPLPSKETIEQEKQAG	2136.0698	19	713.0227	17.15	P62328:IP_613138	Pyro-glu from Q
PLPSKETIEQEKQAG	1653.8573	15	552.2875	15.03	P62328:IP_613138
GAFSD(-18.01)GLAHLDNLKG	1495.7419	15	499.5856	26.67	P68871:P02042	Dehydration
KVNVDEVGGEALGRL	1554.8365	15	519.2808	25.75	P68871
VELGTQPAT	914.4709	9	458.2391	17.00	V9GYE3:V9GYS1:P02652:V9GYM3
VPDLVPGNFK	1084.5917	10	543.3018	26.71	P02671
ASLDKFLASVST	1237.6554	12	619.8289	31.63	P69905
FPHFDLSHGSAQ	1341.6101	12	448.2097	24.05	P69905
VTLAAHLPAE	1020.5604	10	511.2810	23.19	P69905
WGK(+70.04)VNVDAVGGEALGRL	1809.9736	17	604.3139	31.20	P02042	Crotonaldehyde
IDEERQGPPL	1152.5774	10	577.2875	17.74	P02810:ENSP00000379682.3
LDEERQGPPL	1152.5774	10	577.2875	17.74	A0A0A0MT31:A0A087WYT0:A0A087WV42:NP_001278244.1:A0A087WZY1
LVVYPW(+3.99)TQR	1164.6292	9	583.3180	26.08	P68871:P02042	Tryptophan oxidation to kynurenin
WGK(+70.01)VNVDAVGGEALGR	1696.8533	16	566.6165	25.52	P02042	N-pyruvic acid 2-iminyl
IYNEALKG	906.4811	8	454.2480	14.84	P06703
WGK(+70.01)VNVDAVGGEALGRL	1809.9373	17	604.3139	31.20	P02042	N-pyruvic acid 2-iminyl
ASLSTFQQM(+15.99)	1027.4645	9	514.7370	19.85	P63261:P60709:XP_016860324.1:XP_016860323.1:A5A3E0:XP_016860322.1:IP_223184:XP_016860223.1:XP_016860232.1:XP_016860222.1:XP_016860231.1:XP_011509518.1:XP_016859648.1:P0CG39:XP_011509985.1:P0CG38:XP_011509972.1	Oxidation (M)
WGK(+70.04)VNVDAVGGEALGRLL	1923.0577	18	642.0071	38.08	P02042	Crotonaldehyde
DEERQGPPLG	1096.5149	10	549.2590	14.37	P02810:ENSP00000379682.3:A0A0A0MT31:A0A087WYT0:A0A087WV42:NP_001278244.1:A0A087WZY1
EYGAEALERM(+15.99)	1183.5179	10	592.7659	17.50	P69905	Oxidation (M)
LASVSTVLTSKY	1267.7024	12	634.8527	27.15	P69905
IVVYPEDAYVR	1322.6870	11	662.3387	28.89	IP_241116
LSPADKTNVKA	1142.6295	11	572.3123	12.76	P69905
SAKPAPPKPEPKPK	1470.8557	14	491.2931	7.90	IP_624805:P05204:IP_789116:IP_672021:IP_225886:IP_624331
HNPHVNPLPTGYEDE	1717.7695	15	573.5967	22.08	P12074:IP_592585
KAKGDAKGDKAKVKDEPQRR	2224.2400	20	445.8431	3.90	O00479
INTFHQYSV	1107.5349	9	554.7721	24.01	P06702
VLSPADKTNVKAAWGK(+14.96)	1698.8940	16	425.7390	17.32	P69905	Alpha-amino adipic acid
VLSPGCALAGR	1042.5593	11	522.2886	16.81	XP_011511677.1
E(sub S)ETAPAAPAAPAPAEK	1519.7517	16	760.8754	19.49	P10412
VLSPAD(-18.01)KTNV	1024.5553	10	513.2917	18.30	P69905	Dehydration
GRPQGPPQQGGHQQGPPPPPPGK(-1.03)PQGPPPQGGRPQGPPQGQSPQ	4367.1445	44	874.4301	17.85	P02810:ENSP00000379682.3:A0A0A0MT31:A0A087WYT0:A0A087WV42:NP_001278244.1:A0A087WZY1	Lysine oxidation to aminoadipic semialdehyde
E(sub S)ETAPAAPAAPAPAEKTPVKKKAR	2428.3438	24	608.0927	14.24	P10412
GRPQGPPQQGGHQQGPPPPPPGKPQ(+.98)GPPPQGGRPQGPPQGQSPQ	4369.1602	44	874.8465	18.35	P02810:ENSP00000379682.3:A0A0A0MT31:A0A087WYT0:A0A087WV42:NP_001278244.1:A0A087WZY1	Deamidation (NQ)
E(sub S)ETAPAAPAAPAPAEKTPVKK	2073.1106	21	692.0378	17.33	P10412
L(+298.19)TPEEKSAV	1270.7061	9	424.5573	19.52	P68871	Levuglandinyl-lysine anhyropyrrole adduct
TAVVTNPKE	957.5131	9	479.7609	12.21	A0A087WV45:P02766:II_3429875:A0A087WT59
LLPKKTESQKTKSK	1614.9668	14	404.7538	3.99	Q9BTM1:H0YFX9
GRPQGPPQQGGHQQGPPPPPPGKPQGPPPQGGRPQGPPQ(+.98)GQSPQ	4369.1602	44	874.8191	17.71	P02810:ENSP00000379682.3:A0A0A0MT31:A0A087WYT0:A0A087WV42:NP_001278244.1:A0A087WZY1	Deamidation (NQ)
VHLTPEEKSAVTALWGKVNVDEVGGEALGRLL	3386.8198	32	847.7187	38.35	P68871
VHLTPEEKSAVTALWGKVNVDEVGGEALGRL	3273.7356	31	819.4446	37.64	P68871
AAHLPAEFTPAVHASLDKFLASVSTVLTSKYR	3426.8298	32	686.3766	41.22	P69905
VTLAAHLPAEFTPAVHASLDKFLASVSTVLTSKYR	3740.0300	35	749.0116	43.21	P69905
AAYQKVVAGVANALAHKYH	2010.0798	19	503.5304	27.88	P68871:P02042
LAAHLPAEFTPAVHASLDKFLASVSTVLTSKYR	3539.9141	33	709.0001	42.25	P69905
VLSPADKTNVKAAWGKVGAHAGEYGAEALERM	3325.6877	32	666.1464	27.50	P69905
KFLASVSTVLTSKYR	1698.9668	15	567.3306	25.41	P69905
KEFTPPVQAAYQKVVAGVANALAHKYH	2936.5659	27	588.3253	37.81	P68871
VHLTPEEKSAVTALWGKVNVD(-18.01)EVGGEALGRL	3255.7251	31	814.9425	37.68	P68871	Dehydration
SAMTEEAAVAIKAMAK	1620.8215	16	541.2769	29.11	XP_024306398.1:I3L504:P63241:Q6IS14:IP_789965:II_1133633
PQQPQAPPAGKPQGPPPPPQGGRPPRPAQGQQPPQ	3564.8450	35	892.2072	14.56	E9PAL0:P10163
GRPQGPPQQGGHQQGPPPPPPGKPQGPPPQG	3053.5332	31	764.3835	12.33	P02810:ENSP00000379682.3:A0A0A0MT31:A0A087WZY1:NP_001278244.1:A0A087WV42
VHLTPEEKTAVNALWGKVNVDAVGGEALGRL	3242.7410	31	811.6918	37.60	P02042
VLSPADKTNVKAAWGKVGAHAGEYGAEALER	3194.6472	31	639.9429	23.72	P69905
KTNVKAAWGKVGAHAGEYGAEALERM	2743.3862	26	686.8616	24.00	P69905
ALNGKEVAAQVKAPLVLKD	1963.1465	19	491.7920	23.72	Q99497:K7ELW0
FGSAFATPFLVVRHQLLKT	2131.1941	19	533.8066	37.79	P15954
EVGGEALGRLLVVYPWTQRF	2289.2268	20	764.0821	39.85	P68871
ATPFLVVRHQLLKT	1621.9668	14	541.6628	25.77	P15954
NGKEVAAQVKAPLVLKD	1779.0254	17	445.7599	20.05	Q99497:K7ELW0
SPPGKPQGPPPQGG	1299.6571	14	650.8305	7.98	P02812
PVDLSKWSGPLSL	1397.7554	13	699.8881	38.13	IP_639164:P30086
PFIAIHAESKL	1224.6866	11	409.2379	24.23	II_680495:II_680498:IP_670292:P04745:P19961
KVNVDEVGGEALGRLL	1667.9205	16	556.9794	31.27	P68871
VHLTPEEKSAVTAL(-.98)	1492.8250	14	498.6116	21.64	P68871	Amidation
A(+42.01)SKRALVILAKGAEEME	1857.0029	17	620.0109	30.56	Q99497:K7ELW0	Acetylation (Protein N-term)
AIVEALNGKEVAAQVKAPLVLKD	2375.3787	23	594.8503	28.43	Q99497:K7ELW0
KVNVDEVGGEALGRLLVVYPWTQRF	2844.5286	25	712.1414	39.36	P68871
VHLTPEEKSAVTALWGK(+14.96)VNVDEVGGEALGRL	3288.6990	31	823.1876	32.39	P68871	Alpha-amino adipic acid
DIAVDGEPLGRVSFEL	1715.8729	16	858.9465	38.61	II_585635:F8WE65:C9J5S7:IP_3395605
VHLTPEEKSAVTALWGKVNVD	2292.2114	21	574.0618	30.50	P68871
VLSPAD(-18.01)KTNVKAAWGKVGAHAGEYGAEALERM	3307.6770	32	662.5414	26.66	P69905	Dehydration
LMIEQNTKSPLFMGKVVNPTQK	2502.3337	22	626.5888	26.28	A0A024R6I7:P01009:II_748639
KVNVD(-18.01)EVGGEALGRL	1536.8259	15	513.2809	26.41	P68871	Dehydration
SPPGKPQGPPQQEG	1402.6841	14	702.3428	8.44	E9PAL0:P10163:P02812
PVNFKLLSHC(+47.98)L	1317.6750	11	659.8423	31.43	P69905	Cysteine oxidation to cysteic acid
EVGGEALGRLL	1112.6189	11	557.3139	30.08	P68871
LEGKVLPGVDALSNI	1523.8558	15	762.9418	33.27	P00558
MIEQNTKSPLFMGKVVNPTQK	2389.2498	21	598.3239	23.25	A0A024R6I7:P01009:II_748639
LAIVEALNGKEVAAQVKAPLVLKD	2488.4629	24	623.1201	32.21	Q99497:K7ELW0
PFLVVRHQLLKT	1449.8820	12	484.3027	25.77	P15954
PVNFKLLSHC(+25.00)LL	1407.7697	12	470.2631	37.87	P69905	Cyano
ITVLSAMTEEAAVAIKAMAK	2047.1057	20	683.3726	43.73	XP_024306398.1:I3L504:P63241:Q6IS14:IP_789965:II_1133633
VLSPADKT(-18.01)NVKAAWGKVGAHAGEYGAEALERM	3307.6770	32	662.5447	26.69	P69905	Dehydration
PENFRLLGNVL	1270.7034	11	636.3633	35.44	P68871:P02042
IVEALNGKEVAAQVKAPLVLKD	2304.3416	22	577.0942	27.01	Q99497:K7ELW0
VHLTPEEKSAVTALWG	1736.9097	16	579.9789	29.20	P68871
VLSPADKTNVKAAW(+15.99)GKVGAHAGEYGAEALERM	3341.6826	32	669.3515	26.17	P69905	Oxidation (HW)
GRLLVVYPWTQRF	1633.9092	13	545.6497	33.79	P68871:P02042
VTLAAHLPAEFTPAVHASLDKF	2334.2371	22	584.5665	32.71	P69905
GRPQGPPQQGGHQQGPPPPPPGKPQ	2520.2734	25	631.0728	10.36	P02810:ENSP00000379682.3:A0A0A0MT31:A0A087WZY1:NP_001278244.1:A0A087WV42
PVNFKLLSHC(+47.98)LL	1430.7592	12	716.3879	37.83	P69905	Cysteine oxidation to cysteic acid
IEDGTFSKLSL	1208.6288	11	605.3211	28.95	Q5TBF5:P20774:NP_077727.3
VPLVISDGGDSEQF	1461.6987	14	731.8566	31.33	P02810:ENSP00000379682.3:A0A0A0MT31:A0A087WZY1:NP_001278244.1:A0A087WV42
VVYPWTQ(+.98)RF	1195.6025	9	598.8092	31.81	P68871:P02042	Deamidation (NQ)
GKVGAHAGEYGAEALERM(+15.99)	1860.8788	18	621.2993	15.17	P69905	Oxidation (M)
VHLTPEEKSAVTALWGKVNVDEVG	2577.3438	24	645.3446	31.97	P68871
FLASVSTVLTSKYR	1570.8718	14	524.6299	27.76	P69905
WGKVNVDEVGGEALGRLL	1911.0214	18	638.0136	35.31	P68871
KPQGPPPQGGRPQGPPQGQSPQ	2219.1194	22	740.7140	10.00	P02810:ENSP00000379682.3:A0A0A0MT31:A0A087WZY1:NP_001278244.1:A0A087WV42
IDEERQGPPLGGQQSQPSAGD	2164.9985	21	722.6801	16.13	P02810:ENSP00000379682.3
LDEERQGPPLGGQQSQPSAGD	2164.9985	21	722.6801	16.13	A0A0A0MT31:A0A087WZY1:NP_001278244.1:A0A087WV42
FRDGDILGKYVD	1396.6986	12	466.5702	25.15	P61604
GRPQGPPQGQSPQ	1332.6534	13	667.3357	5.79	P02810:ENSP00000379682.3:A0A0A0MT31:A0A087WZY1:NP_001278244.1:A0A087WV42
VLSPADKTNVKAAWGK(-1.03)VGAHAGEYGAEALERMF	3471.7244	33	868.9585	32.72	P69905	Lysine oxidation to aminoadipic semialdehyde
ASLSTFQQM	1011.4695	9	506.7426	26.38	II_590136:IP_709741:IP_723560:A0A2R8YFE2:IP_556846:IP_3380993:IP_602914:II_3428353:A6NL76:II_711657:II_3428351:Q9BYX7:P63261:Q562R1:P68133:P68032:IP_636775:XP_016860223.1:XP_016860232.1:XP_016860324.1:XP_016860323.1:XP_016860222.1:XP_016860231.1:XP_011509518.1:XP_016859648.1:XP_011509985.1:A5A3E0:P0CG38:XP_016860322.1:XP_011509972.1
FLSFPTTKTYFPHF	1731.8660	14	578.2974	37.89	P69905
VLSPADKTNVKAAWGKVGAHAGEYGAEALERM(+15.99)	3341.6826	32	669.3462	23.98	P69905	Oxidation (M)
AAHLPAEFTPAVHASLDKFLASVS	2478.2905	24	620.5773	38.00	P69905
VLSPADKTNVKAAWGKVGAHAGEYGAEALERMF	3472.7561	33	695.5565	32.58	P69905
AAMLDTVVFK	1093.5841	10	547.7921	29.02	II_644599:II_644602:O00487
VLSPADKTNVKAAW(+3.99)GKVGAHAGEYGAEALERM	3329.6826	32	666.9482	26.25	P69905	Tryptophan oxidation to kynurenin
KPQGPPPPPQGGRPPRPAQGQQPPQ	2593.3625	25	649.3447	12.05	E9PAL0:P10163
LVVYPWTQRFFES	1670.8456	13	836.4342	38.72	P68871:P02042
FGYSNRVVDL	1168.5876	10	585.2996	26.73	IP_589399:II_3403859:II_772207:E7EUT5:II_772209:NP_001344872.1:P04406
GRPQGPPQQGG	1077.5315	11	539.7668	4.01	P02810:ENSP00000379682.3:A0A0A0MT31:A0A087WZY1:NP_001278244.1:A0A087WV42
K(+14.96)FLASVSTVLTSKYR	1713.9301	15	572.3181	41.32	P69905	Alpha-amino adipic acid
LVVYPWTQR(+14.02)F	1321.7183	10	661.8663	38.13	P68871:P02042	Methylation(KR)
VTLAAHLPAEFTPAVHASLDKFL	2447.3213	23	612.8325	37.85	P69905
SSEDVSQEESL	1208.5044	11	605.2606	17.57	E9PAL0:P10163
RPQGPPQGQSPQ	1275.6320	12	638.8178	5.11	P02810:ENSP00000379682.3:A0A0A0MT31:A0A087WZY1:NP_001278244.1:A0A087WV42
SNYLYDN	887.3661	7	444.6878	18.69	X6RAH8:P15516:P15515
GRPQGPPQQGGHQQGPPPPPPG	2167.0671	22	723.3638	11.40	P02810:ENSP00000379682.3:A0A0A0MT31:A0A087WZY1:NP_001278244.1:A0A087WV42
VLSPADKTNVKAAWGK(+14.02)VGAHAGEYGAEALERM	3339.7034	32	668.9464	23.77	P69905	Methylation(KR)
AAHLPAEFTPAVHASLDKFLASVSTVL	2791.4907	27	698.8884	42.62	P69905
SPPGKPQGPPQQE(+57.02)	1402.6841	13	702.3431	8.48	E9PAL0:P10163:P02812	Carbamidomethylation (DHKE X@N-term)
GYSNRVVDL	1021.5192	9	511.7663	21.53	IP_589399:II_3403859:II_772207:E7EUT5:II_772209:NP_001344872.1:P04406
RLLVVYPWTQRF	1576.8878	12	526.6408	33.67	P68871:P02042
GNPQQPQAPPAGKPQGPPPPPQGGRPPRPAQGQQPPQ	3735.9094	37	934.9792	14.60	E9PAL0:P10163
EVIGRLDTM	1032.5273	9	517.2703	23.12	IP_616438:II_616428:D6RHZ6:P00325:P07327:P00326:V9HW50
KFLASVSTVL	1063.6277	10	532.8190	30.24	P69905
GRPQGPPQQG	1020.5101	10	511.2614	4.07	P02810:ENSP00000379682.3:A0A0A0MT31:A0A087WZY1:NP_001278244.1:A0A087WV42
VLSPADK(+14.02)TN(+.98)VKAAWGKVGAHAGEYGAEALERM	3340.6873	32	669.1440	23.79	P69905	Methylation(KR); Deamidation (NQ)
WGK(+14.02)VN(+.98)VDEVGGEALGRL	1812.9370	17	605.3180	27.46	P68871	Methylation(KR); Deamidation (NQ)
FLISGKPEGRRPQG	1540.8473	14	514.6216	14.39	E9PAL0:P10163
YFGSAFATPFLVVRHQLLKT	2294.2576	20	574.5674	38.52	P15954
YSNRVVDL	964.4978	8	483.2547	20.78	IP_589399:II_3403859:II_772207:E7EUT5:II_772209:NP_001344872.1:P04406
WGK(+72.02)VNVDEVGGEALGRL	1869.9584	17	624.3297	28.60	P68871	Carboxyethyl
FSLPIKESEIIDF	1536.8075	13	769.4193	39.09	II_732491:E9PQD7
VHLTPEE(+37.96)KSAVTAL	1531.7648	14	511.5959	21.88	P68871	Replacement of proton by potassium
SPPGKPQGPPQQEGNKPQGPPPPGKPQ	2725.3936	27	682.3552	11.12	E9PAL0:P10163
PENFRLLG	944.5079	8	473.2592	25.95	P68871:P02042
PADKTNVKAAWGK(+314.19)VGAHAGEYGAEALERMF	3487.7598	30	698.5553	28.62	P69905	Levuglandinyl-lysine anhydrolactam adduct
N(+.98)KSQGPPPPGKPQ(+.98)GPPPQ	1808.9056	18	603.9666	10.44	P02812	Deamidation (NQ)
VLSPADKTNVK(+172.05)AA	1484.7875	13	495.9435	17.85	P69905	Menadione hydroquinone derivative
AEALERMF	965.4640	8	483.7383	26.77	P69905
FVQMMTAK	954.4667	8	478.2398	19.05	II_692827:II_648894:II_749170:II_749162:M0QZ52:Q96HY3:P0DP23:E7ETZ0:H0Y7A7:E7EMB3:NP_001292553.1
VHLTPEEKSAVT(-18.01)AL	1475.7983	14	492.9418	21.85	P68871	Dehydration
LVVYPWTQRFFE	1583.8136	12	792.9171	38.96	P68871:P02042
GRPQGPPQQGGHQQGPPPPPPG(+17.03)	2184.0935	22	729.0375	12.88	P02810:ENSP00000379682.3:A0A0A0MT31:A0A087WZY1:NP_001278244.1:A0A087WV42	Replacement of proton with ammonium ion
VHLTPEEKSAVTAV(sub L)W	1665.8726	15	556.2998	27.01	P68871
PSLSHNLLVD	1093.5768	10	547.7947	24.55	Q9ULA0
LDFGSLSNL	964.4865	9	483.2484	38.21	II_739883:II_739885:P08708:II_3428224:H3BNC9
GKPQGPPPPPQGGRPPRPAQGQQPPQ	2650.3840	26	663.6017	12.23	E9PAL0:P10163
L(sub A)GQAFRKFLPLFD	1550.8608	13	776.4261	42.13	P61604
PQGPPRPPQGGRPSRPPQ	1905.0081	18	477.2572	10.61	P02812
H(+142.11)LPAEFTPAVHASLDKFLASVSTVL	2791.5271	25	698.8900	42.79	P69905	Diphthamide
LVVYPWTQ(+.98)R(+14.02)F	1322.7023	10	662.3469	28.64	P68871:P02042	Deamidation (NQ); Methylation(KR)
LVVYPWTQ(+15.00)RF	1322.7023	10	662.3469	28.64	P68871:P02042	Deamidation followed by a methylation
IAVDGEPLGRVSFEL	1600.8459	15	801.4342	37.87	II_585635:F8WE65:C9J5S7:IP_3395605
VHLTPEEKS(-18.01)AVTAL	1475.7983	14	492.9418	21.85	P68871	Dehydration
FVSNHAY	836.3817	7	419.1968	12.61	II_730018:H3BR68:II_730004:II_730010:J3KPS3:P04075
FESFGDLSTPD	1213.5139	11	607.7669	29.46	P68871
VLSPADKTNVKAAWGKVGAHAGEYGAEALERM(+15.99)F	3488.7510	33	698.7603	27.92	P69905	Oxidation (M)
A(+42.01)AGVEAAAEVAATEIKM	1672.8341	17	837.4149	45.96	M0R0N3:M0R019:A0A087X0X3:P52272:XP_005272535.1:XP_005272536.1:XP_016882312.1:XP_005272537.1:XP_016882313.1:XP_016882314.1	Acetylation (Protein N-term)
E(+42.01)EEIAALVIDNGSGMCK	1819.8331	17	910.9186	44.18	P63261	Acetylation (Protein N-term)
Q(-17.03)EYDESGPSIVHRK	1626.7638	14	543.2551	16.91	P60709:P63261	Pyro-glu from Q
A(+42.01)SGVAVSDGVIKV	1242.6819	13	622.3426	34.93	E9PK25	Acetylation (N-term)
D(+42.01)DDIAALVVDNGSG	1401.6260	14	701.8143	39.45	P60709	Acetylation (Protein N-term)
LAAHLPAEFTPAVHASLDKF	2134.1211	20	534.5345	31.19	P69905
M(+42.01)NSLSEANTKFMFDL	1788.8063	15	895.4094	46.13	P48594:P29508	Acetylation (Protein N-term)
M(+42.01)NSLSEANTKFM	1413.6268	12	707.8190	34.46	P48594:P29508	Acetylation (Protein N-term)
M(+15.99)LTELEKALNSIIDVYHKYS	2382.2141	20	596.5574	44.63	NP_001306125.1:NP_001306126.1:NP_001306127.1:P05109	Oxidation (M)
A(+42.01)SGVAVSDGVIK	1143.6135	12	572.8115	26.18	E9PK25	Acetylation (N-term)
VRLLLPGELAKHAVSEGTKAVTKYTSSK	2982.6865	28	597.5429	29.57	Q16778:P62807:P23527:Q93079:Q5QNW6:P58876:XP_005249096.1
S(+42.01)NTQAERSIIGMID	1575.7562	14	788.8872	37.15	P31151:Q86SG5	Acetylation (Protein N-term)
ADVDQDGRVNYE	1379.5953	12	690.8033	14.64	Q9NZT1
M(+42.01)NSLSEANTKF	1282.5863	11	642.3016	31.26	P48594:P29508	Acetylation (Protein N-term)
S(+42.01)QLERNIETIINTFHQY	2147.0647	17	716.6962	50.20	P06702	Acetylation (Protein N-term)
E(+42.01)EEIAALVIDNGSG	1457.6885	14	729.8578	44.84	P63261	Acetylation (Protein N-term)
A(+42.01)MVSEFLKQ	1093.5477	9	547.7811	41.03	P04083:XP_016870146.1	Acetylation (Protein N-term)
S(+42.01)ETAPAAPAAPAPAEKTP	1717.8522	18	859.9280	19.93	P10412	Acetylation (Protein N-term)
S(+42.01)NVPHKSSLPEGIRPGTVL	2029.0956	19	677.3749	26.18	P47929	Acetylation (Protein N-term)
S(+42.01)NTQAERSIIGM	1347.6453	12	674.8308	30.13	P31151:Q86SG5	Acetylation (Protein N-term)
SNGADLSGVTEEAPLK	1586.7787	16	794.3887	23.96	P01009
S(+42.01)NTQAERSIIGM(+15.99)ID	1591.7512	14	796.8838	30.93	P31151:Q86SG5	Acetylation (Protein N-term); Oxidation (M)
LGHPDTLNQGEFKEL	1696.8420	15	566.6213	25.12	P06702
SRSGGGGGGGLGSGGSIRSSY	1811.8510	21	604.9595	15.14	P35527
RTKSTGGAPTFNVTVTKTDKTL	2322.2544	22	581.5687	19.56	P07737
S(+42.01)NTQAERSIIGMIDM	1706.7968	15	854.4056	42.40	P31151:Q86SG5	Acetylation (Protein N-term)
M(+42.01)NSLSEANTKFMFD	1675.7222	14	838.8695	39.32	P48594:P29508	Acetylation (Protein N-term)
PGVTVKDVNQQEFVRALAA	2041.0956	19	681.3677	29.62	XP_016882602.1:NP_001308414.1:P39019:M0R140:M0QYF7:M0QXK4:M0R2L9:II_698103
MLTELEKALNSIIDVYHKYSLIKGNF	3038.6150	26	760.6617	47.97	NP_001306125.1:NP_001306126.1:NP_001306127.1:P05109
APVNVTTEVKS	1143.6135	11	572.8176	16.87	P68104:Q5VTE0:IP_638540
D(+42.01)DDIAALVVDNGSGMCK	1763.7706	17	882.8837	39.63	P60709	Acetylation (Protein N-term)
S(+42.01)TVHEILCK	1070.5430	9	536.2755	25.84	P07355	Acetylation (Protein N-term)
DAKGDKAKVKDEPQR	1683.8904	15	421.9796	7.09	O00479:IP_750116
S(+42.01)ETAPAAPAAPAPAEKTPVK	1945.0156	20	649.3407	17.90	P10412	Acetylation (Protein N-term)
S(+42.01)NPRSLEEEKYDMSGARL	2122.9954	18	708.6719	24.12	P31944	Acetylation (Protein N-term)
S(+42.01)NTQAERSIIG	1216.6047	11	609.3097	23.42	P31151:Q86SG5	Acetylation (Protein N-term)
S(+42.01)VRYSSSKHYS	1341.6313	11	448.2178	9.56	P13645:NP_000412.3	Acetylation (Protein N-term)
FGSGGGSSSSVKFVSTTSSSRK	2136.0447	22	535.0143	15.19	P13647
S(+42.01)RQSSVSFRSGGSR	1538.7549	14	513.9254	11.15	P13647	Acetylation (Protein N-term)
SVKLGHPDTLNQGEFK	1768.9108	16	590.6427	18.42	P06702
YRDDLKKLLETECPQYIRKKG	2595.3843	21	649.8491	25.94	NP_001306125.1:NP_001306126.1:NP_001306127.1:P05109
A(+42.01)SGVAVSDGVIKVF	1389.7504	14	695.8785	39.47	E9PK25	Acetylation (N-term)
M(+42.01)(+15.99)NSLSEANTKFM	1429.6217	12	715.8173	29.11	P48594:P29508	Acetylation (Protein N-term); Oxidation (M)
M(+42.01)(+15.99)NSLSEANTKFMFDL	1804.8011	15	903.4091	42.63	P48594:P29508	Acetylation (Protein N-term); Oxidation (M)
S(+42.01)VRYSSSKHY	1254.5992	10	419.2071	10.94	P13645:NP_000412.3	Acetylation (Protein N-term)
LTAFEATDNQAIK	1420.7197	13	711.3657	22.88	P58546
HLPAEFTPAVHASLDKF	1878.9628	17	627.3271	28.51	P69905
MLTELEKALNS	1247.6431	11	624.8291	30.98	NP_001306125.1:NP_001306126.1:NP_001306127.1:P05109
S(+42.01)ETAPAETATPAPVEKSPAKKK	2279.2007	22	570.8015	7.16	P16401	Acetylation (Protein N-term)
D(+42.01)DDIAALVVDNGSGM	1532.6664	15	767.3456	43.57	P60709	Acetylation (Protein N-term)
S(+42.01)RQSSVSFRSGGSRS	1625.7870	15	542.9337	11.27	P13647	Acetylation (Protein N-term)
S(+42.01)ETAPLAPTIPAPAEKTPVK	2059.1201	20	687.3782	27.22	P16402	Acetylation (Protein N-term)
PVDLSKWSGPLS	1284.6714	12	643.3386	34.34	P30086
DINTDGAVNFQ	1192.5360	11	597.2745	25.56	NP_001306125.1:NP_001306126.1:NP_001306127.1:P05109
LAAHLPAEFTPAVHASLD(+21.98)KF	2156.1030	20	719.7042	31.14	P69905	Sodium adduct
M(+42.01)NSLSEANTK	1135.5179	10	568.7666	21.83	P48594:P29508	Acetylation (Protein N-term)
DTNADKQLSF	1137.5302	10	569.7721	23.61	P06702
WGKVNVDEVGGEALGR	1684.8533	16	562.6229	24.83	P68871
M(+15.99)LTELEKALNS	1263.6381	11	632.8289	27.59	NP_001306125.1:NP_001306126.1:NP_001306127.1:P05109	Oxidation (M)
M(+42.01)(+15.99)NSLSEANTKFMFD	1691.7170	14	846.8622	34.95	P48594:P29508	Acetylation (Protein N-term); Oxidation (M)
S(+42.01)RQFSSRSGYR	1371.6643	11	458.2289	11.27	P04264	Acetylation (Protein N-term)
S(+42.01)NPRSLEEEKYDMSGARLALIL	2533.2847	22	845.4380	36.22	P31944	Acetylation (Protein N-term)
S(+42.01)NPRSLEEEKYDMSG	1782.7729	15	892.3958	20.71	P31944	Acetylation (Protein N-term)
LGHPDTLNQGEFK	1454.7153	13	485.9113	17.78	P06702
VRKDLQNFLKKENKNEKVIEH	2608.4448	21	522.6966	15.28	P06702
IGGGIGGGSSR(+.98)	917.4566	11	459.7327	14.35	NP_000517.2:P02533	Deamidation (R)
S(+42.01)ETAPAAPAAP	1023.4872	11	512.7520	21.37	P10412	Acetylation (Protein N-term)
MDHLDIDHNKK	1364.6506	11	455.8895	8.50	P20930
IVNTNVPRASVPDGFLS	1784.9420	17	893.4737	30.28	P14174
S(+42.01)ETAPAAPAAAPPAEKAPVK	1915.0050	20	639.3401	17.95	P16403	Acetylation (Protein N-term)
A(+42.01)GELTPEEEAQYKKA	1704.8206	15	853.4167	20.68	Q9NZT1	Acetylation (Protein N-term)
ILKNPDDPDM	1156.5435	10	579.2783	18.11	P20930
S(+42.01)ETAPAETATPAPVEKSPAK	2023.0109	20	675.3481	16.57	P16401	Acetylation (Protein N-term)
S(+42.01)NPRSLEEEKYDMSGARLAL	2307.1165	20	770.0450	28.75	P31944	Acetylation (Protein N-term)
MLTELEKALNSIID	1588.8381	14	795.4261	44.52	NP_001306125.1:NP_001306126.1:NP_001306127.1:P05109
LGHPDTLNQGEFKE	1583.7579	14	528.9249	18.54	P06702
IVLLPNEIDGLQKLEEKLTAEKL	2605.4941	23	652.3803	40.96	P48594
YHKYSLIKGNF	1368.7190	11	457.2466	20.45	NP_001306125.1:NP_001306126.1:NP_001306127.1:P05109
A(+42.01)GELTPEEEAQYKK	1633.7834	14	817.8994	19.75	Q9NZT1	Acetylation (Protein N-term)
N(+.98)VAGDSKNDPP	1113.4938	11	557.7480	6.92	P68104:Q5VTE0:IP_638540	Deamidation (NQ)
WGKVNVDE(+21.98)VGGEALGRL	1819.9192	17	607.6450	30.67	P68871	Sodium adduct
IVDPVSNLRLPVEE	1578.8617	14	790.4351	35.04	P15924
M(+15.99)LTELEKALNSIIDVYHKYSL	2495.2981	21	832.7716	46.53	NP_001306125.1:NP_001306126.1:NP_001306127.1:P05109	Oxidation (M)
WGKVNVD(+37.96)EVGGEALGRL	1835.8932	17	612.9690	30.77	P68871	Replacement of proton by potassium
MLTELEKALNSI	1360.7272	12	681.3670	40.26	NP_001306125.1:NP_001306126.1:NP_001306127.1:P05109
MAHGREGFLKGEDGEMVKLENL	2459.1936	22	615.8084	26.51	P31944
INTPLTTTSGNLHGQPVS	1835.9377	18	918.9755	23.18	P05089
FESFGDLSTPDAVMGNPK	1910.8719	18	956.4407	32.01	P68871
VDGKVVSETND	1161.5513	11	581.7746	10.33	IP_667868:P05783:II_773202:IP_595393:IP_620562
NRKDAEAWFNEKSKEL	1963.9751	16	492.0034	21.36	P13645:NP_000412.3
ILVIKMGVAAHKKSHEESHKE	2370.2842	21	475.0632	12.16	NP_001306125.1:NP_001306126.1:NP_001306127.1:P05109
YPARVPPPPPIA	1273.7183	12	637.8638	24.92	G3V555:IP_724747:G3V5V7:G3V575:G3V2D6:G3V576:G3V4W0:IP_636487:B4DY08:B2R5W2:G3V4C1:P07910:G3V2Q1
VTYVPVTTFKNL	1380.7653	12	691.3886	32.91	P62899
MDHLDIDHNKKID	1592.7617	13	531.9277	13.91	P20930
A(+42.01)KISSPTETERCIE	1604.7716	14	803.3887	21.99	P31949	Acetylation (Protein N-term)
MLTELEKALNSIIDVYHKYSL	2479.3032	21	827.4441	47.97	NP_001306125.1:NP_001306126.1:NP_001306127.1:P05109
S(+42.01)RQSSVSFR	1094.5469	9	548.2751	15.83	P13647	Acetylation (Protein N-term)
S(+42.01)ETAPAAPAAAPPAE	1391.6569	15	696.8336	21.00	P16403	Acetylation (Protein N-term)
LHLGYLPNQLFR	1469.8143	12	490.9436	33.54	A0A087X2G1:F1T0B3
MDHLDIDHNKKIDFT	1840.8778	15	461.2242	21.08	P20930
GEK(+42.05)LTDEEVDEM	1435.6388	12	718.8214	21.45	II_692827	Trimethylation
PEPAKSAPAPKK(+42.01)	1261.7030	12	421.5741	7.62	Q16778:P62807	Acetylation (K)
ADSGEGDFLAEGGGVR	1535.6852	16	768.8514	24.29	P02671
ELERPGGNEITR	1369.6949	12	457.5714	13.36	P02671
FDIAVDGEPLGRVS	1473.7463	14	737.8738	31.64	C9J5S7:F8WE65
MILPVGAANF	1031.5474	10	516.7799	39.55	A0A2R8Y6G6:II_3418410
MIREADVDQDGRVNYE	1908.8635	16	637.2931	18.40	Q9NZT1
S(+42.01)NPRSLEEEKYDMSGARLA	2194.0325	19	732.3495	23.30	P31944	Acetylation (Protein N-term)
M(+15.99)LTELEKALNSIID	1604.8331	14	803.4238	42.40	NP_001306125.1:NP_001306126.1:NP_001306127.1:P05109	Oxidation (M)
RQILKNPDDPDM	1440.7031	12	481.2430	16.70	P20930
NAAPGVDLTQLLNNMRSQY	2104.0371	19	702.3507	41.55	P13645:NP_000412.3
IVDGKVVSETND	1274.6354	12	638.3259	14.41	IP_667868:P05783:II_773202:IP_595393:IP_620562
S(+42.01)RQFSSRSGYRSGGGFS	1863.8612	17	622.2949	16.44	P04264	Acetylation (Protein N-term)
S(+42.01)RQ(+.98)FSSRSGY	1216.5472	10	609.2795	17.07	P04264	Acetylation (Protein N-term); Deamidation (NQ)
YPARVPPPPPIAR	1429.8193	13	477.6176	20.60	G3V555:IP_724747:G3V5V7:G3V575:G3V2D6:G3V576:G3V4W0:IP_636487:B4DY08:B2R5W2:G3V4C1:P07910:G3V2Q1
IGGLAMACHDSFLKAVPSQKRT	2329.2034	22	466.8475	25.94	P31949
VSKGTLVQTKGTGASGSFK	1852.0054	19	464.0030	12.85	P10412:P16403:P16402:P16401
GPGGQPIDANHLNK	1416.7109	14	473.2447	13.16	M0R0N3:M0R019:A0A087X0X3:P52272:XP_005272535.1:XP_005272536.1:XP_016882312.1:XP_005272537.1:XP_016882313.1:XP_016882314.1
NGADLSGVTEEAPLK	1499.7467	15	750.8843	24.04	P01009
DHLDIDHNKKID	1461.7212	12	488.2472	13.93	P20930
M(+15.99)LTELEKALNSII	1489.8062	13	745.9089	44.01	NP_001306125.1:NP_001306126.1:NP_001306127.1:P05109	Oxidation (M)
PSQMEHAMETM	1290.5043	11	646.2567	22.28	II_678535:II_678534:P60903
Q(-17.03)VSTHEQSE	1026.4254	9	514.2197	9.76	P20930	Pyro-glu from Q
S(+42.01)RQFSSRSGY	1215.5632	10	608.7881	15.63	P04264	Acetylation (Protein N-term)
KSQVVAGTNY	1065.5454	10	533.7765	14.08	P04080
A(+42.05)MVSEFLKQ	1093.5841	9	547.8049	40.93	P04083:XP_016870146.1	Trimethylation
S(+42.01)QLERNIET	1130.5568	9	566.2863	23.69	P06702	Acetylation (Protein N-term)
S(+42.01)ETAPAAPAAPAPAE	1391.6569	15	696.8336	21.00	P10412	Acetylation (Protein N-term)
WISKQEYDESGPSIVHRK	2158.0806	18	540.5266	17.02	P60709:P63261
Q(-17.03)VSTHEQS	897.3828	8	449.6988	8.69	P20930	Pyro-glu from Q
GDAKGDKAKVKDEPQR	1740.9117	16	436.2324	3.41	O00479:IP_750116
DINTDGAVNFQE	1321.5786	12	661.7982	25.83	NP_001306125.1:NP_001306126.1:NP_001306127.1:P05109
MIREADVDQDGRVNYEE	2037.9061	17	680.3075	18.52	Q9NZT1
S(+42.01)RQFSSRSG	1052.4999	9	527.2557	9.25	P04264	Acetylation (Protein N-term)
S(+42.01)NPRSLEEEKYDMSGARLALI	2420.2004	21	807.7416	31.96	P31944	Acetylation (Protein N-term)
S(+42.01)NTQAERSIIGM(+15.99)IDM	1722.7916	15	862.4056	36.01	P31151:Q86SG5	Acetylation (Protein N-term); Oxidation (M)
LAAHLPAEFTPAVHASLDKFL	2247.2051	21	562.8038	35.34	P69905
A(+42.01)DQLTEEQIAEFKEA	1762.8260	15	882.4092	33.52	H0Y7A7:NP_001292553.1	Acetylation (N-term)
KIANKLFGEKT	1247.7238	11	416.9139	15.53	P48594:P29508
S(+42.01)QLERNIETIINT	1571.8154	13	786.9143	42.20	P06702	Acetylation (Protein N-term)
IVNTNVPRASVPDG	1437.7576	14	719.8837	19.36	P14174
DINTD(+21.98)GAVNF	1086.4594	10	544.2363	28.86	NP_001306125.1:NP_001306126.1:NP_001306127.1:P05109	Sodium adduct
A(+42.01)GWNAYIDNL	1177.5404	10	589.7739	46.53	P07737	Acetylation (Protein N-term)
S(+42.01)ETAPAAPAAAPP	1191.5771	13	596.7983	22.35	P16403	Acetylation (Protein N-term)
DTNADKQLSFEE	1395.6154	12	698.8135	22.01	P06702
DINTDGAVNFQEF	1468.6470	13	735.3331	35.32	NP_001306125.1:NP_001306126.1:NP_001306127.1:P05109
SSGGSSSVKFVSTTYSGVTR	1992.9752	20	665.3340	21.21	P04264
EKALNSIIDVYHKYS	1778.9203	15	593.9791	28.20	NP_001306125.1:NP_001306126.1:NP_001306127.1:P05109
GADLSGVTEEAPLK	1385.7037	14	693.8604	23.95	P01009
A(+42.01)KISSPTETERCIESL	1804.8877	16	903.4535	31.52	P31949	Acetylation (Protein N-term)
MLTELEKALNSIIDVY	1850.9700	16	617.9984	49.64	NP_001306125.1:NP_001306126.1:NP_001306127.1:P05109
KIANKLFGEKTYL	1523.8711	13	508.9622	23.98	P29508
MARLTWASHEKMHEGDEGPGHHHKPGLGEGTP	3485.6106	32	698.1269	14.95	P06702
IGGLAMACHDSF	1220.5317	12	611.2734	30.29	P31949
PEPAKSAPAPKK	1219.6924	12	407.5714	7.17	Q16778:P62807
AAHLPAEFTPAVHASLD(+21.98)KF	2043.0189	19	682.0107	29.21	P69905	Sodium adduct
FLTAAKKARAGLEDL	1602.9093	15	535.3097	22.41	Q9NZT1
MVFKLAQAY	1069.5630	9	535.7882	30.52	P20930
EDVQAKVLEIPYKGKDL	1944.0568	17	649.0280	26.21	P48594
VIKMGVAAHKKSHEESHKE	2144.1160	19	429.8300	3.31	NP_001306125.1:NP_001306126.1:NP_001306127.1:P05109
LALLPPDAEGPHGQFVSEKR	2160.1326	20	541.0369	25.26	P16152:II_289336
YGQPEPVKPFL	1273.6707	11	637.8423	29.99	Q9NZH8
TQQLAQATGKPPQYIAV	1812.9734	17	605.3300	26.27	P14174
NVINGGSHAGNKLAMQ	1609.7994	16	537.6083	16.06	A0A2R8Y6G6:II_3418410:P09104
W(+3.99)GKVNVDEVGGEALGRL	1801.9323	17	601.6494	29.86	P68871	Tryptophan oxidation to kynurenin
SSGSVGESSSKGPRY	1483.6903	15	495.5713	8.29	P13645:NP_000412.3
SET(+79.97)APAAPAAPAPAEKTPVK	1982.9713	20	496.7469	17.73	P10412	Phosphorylation (STY)
VRKDLQNFLKKENKNEKVIEHIME	2981.6121	24	597.3274	23.02	P06702
LQEYLDAIKKF	1366.7496	11	456.5910	30.07	P48594:P29508
S(+42.01)ETAPLAPTIPAPAEKTP	1831.9567	18	916.9769	30.75	P16402	Acetylation (Protein N-term)
AAHLPAEFTPAVHASLDKFLA	2205.1582	21	552.2944	33.54	P69905
VNITPAEVGVLVGKDRSSF	1987.0737	19	663.3598	32.93	P07737
VLSPADKTNVKAAW(+31.99)GKVGAHAGEYGAEALER	3226.6370	31	646.3283	22.08	P69905	Dihydroxy
TLNQGEFKEL	1177.5979	10	589.8037	25.38	P06702
KSQVVAGTNYF	1212.6139	11	607.3102	24.37	P04080
WGK(+14.02)VNVDEVGGEALGRL	1811.9530	17	604.9911	30.78	P68871	Methylation(KR)
VIKM(+15.99)GVAAHKKSHEESHKE	2160.1108	19	541.0373	4.57	NP_001306125.1:NP_001306126.1:NP_001306127.1:P05109	Oxidation (M)
MIMNKGLGSNERLEF	1737.8542	15	580.2928	27.84	Q08188
ADVDQDGRVNYEE	1508.6379	13	755.3256	15.01	Q9NZT1
MDHLDIDHNKKIDFTEFL	2230.0728	18	558.5251	32.95	P20930
TKVMDVHDGKVVSTHEQ	1908.9364	17	478.2392	11.22	NP_000517.2:P02533
YDMNAANVGWNN	1367.5564	12	684.7822	27.18	P14174
AVGGEALGRLL	1054.6134	11	528.3096	31.95	P02042
AEVNADRITWL	1286.6619	11	644.3396	33.57	Q08188
FSNPLDEPVRDC	1390.6187	12	696.3190	27.68	Q08188
ERWSGSASRNHLGSAWEQSRD	2415.1064	21	604.7833	16.06	P20930
S(+42.01)VRYSSSK	954.4771	8	478.2460	8.86	P13645:NP_000412.3	Acetylation (Protein N-term)
TQQLAQATGKPPQYIAVHVVPDQL	2601.3914	24	868.1323	30.28	P14174
VRKDLQNFLKKENKNEKVIEHIM	2852.5693	23	571.5200	22.37	P06702
M(+42.01)(+15.99)NSLSEANTKF	1298.5813	11	650.3040	25.35	P48594:P29508	Acetylation (Protein N-term); Oxidation (M)
DIAVDGEPLGRVSFE	1602.7889	15	802.4038	32.87	C9J5S7:F8WE65
RQILKNPDDPD	1309.6626	11	437.5612	12.64	P20930
PVDLSKWSGP	1084.5553	10	543.2841	27.51	P30086
FAGDDAPRAVFPS	1348.6411	13	675.3258	26.32	P60709:P63261
S(+42.01)ETAPAAPAAAPPAEKAP	1687.8417	18	844.9236	20.33	P16403	Acetylation (Protein N-term)
IREADVDQDGRVN	1485.7172	13	496.2454	11.22	Q9NZT1
S(+79.97)ETAPAAPAAPAPAEKTPVK	1982.9713	20	496.7469	17.73	P10412	Phosphorylation (STY)
M(+15.99)LTELEKALNSI	1376.7220	12	689.3715	37.86	NP_001306125.1:NP_001306126.1:NP_001306127.1:P05109	Oxidation (M)
YVNLPINGNGKQ	1315.6885	12	658.8488	22.73	A8MX94:P09211
FRQILKNPDDPDM	1587.7715	13	530.2640	21.71	P20930
AFHDISPQAPTHF	1466.6942	13	489.9022	23.76	D6RE99:D6REP8:D6RD60:P49773
S(+42.01)QLERNIETIINTF	1718.8839	14	860.4476	54.29	P06702	Acetylation (Protein N-term)
HAHKLRVDPVNFKLLSH	2010.1274	17	403.0320	21.41	P69905
IREADVDQDGRVNYEE	1906.8656	16	636.6277	16.26	Q9NZT1
MDHLDIDHNKKIDF	1739.8301	14	435.9649	21.71	P20930
Q(-17.03)VSTHEQ	810.3508	7	406.1823	8.92	P20930	Pyro-glu from Q
S(+42.01)RQFSSRSGYRS	1458.6963	12	487.2369	10.96	P04264	Acetylation (Protein N-term)
IVNTNVPRASVPDGFLSEL	2027.0687	19	676.6938	37.93	P14174
GDAAIVDMVPGKP	1268.6434	13	635.3298	28.08	P68104:Q5VTE0
IREADVDQDGRVNYE	1777.8230	15	593.6153	16.07	Q9NZT1
DEFKPLVEEPQNL	1556.7722	13	779.3919	31.07	A0A0C4DGB6:A0A087WWT3:P02768:B7WNR0:C9JKR2
FVRSDLGPSYGGWQVL	1779.8944	16	890.9586	36.38	Q08188
WGKVNVD(+21.98)EVGGEALGRL	1819.9192	17	607.6450	30.67	P68871	Sodium adduct
DTNADKQLSFEEF	1542.6837	13	772.3506	31.62	P06702
TKKVPQVSTPTL	1297.7605	12	649.8831	19.97	A0A0C4DGB6:A0A087WWT3:P02768:B7WNR0:C9JKR2
FGSGGGSSSSVK	1055.4883	12	528.7476	8.02	P13647
FRQILKNPDDPD	1456.7310	12	486.5834	18.77	P20930
V(+43.01)HLTPEEKSAVTAL	1536.8147	14	769.4083	29.88	P68871	Carbamylation
VLRQQPPDLVEF	1439.7772	12	720.8884	31.78	C9J830:XP_005265372.1:XP_011532245.1:NP_001308918.1:P13861
YLAPNNLKPVVAEF	1573.8503	14	787.9353	34.11	C9JB55:II_627139:P02787:NP_001054.1:II_3387200:NP_001341632.1
S(+42.01)VRYSSSKHYSS	1428.6633	12	477.2278	9.21	P13645:NP_000412.3	Acetylation (Protein N-term)
S(+79.96)ELHCDKLHVDPENF	1861.7611	15	621.5912	25.65	P68871:P02042:P69891:P69892:ENSP00000327431.3:A0A2R8Y7X9	Sulfation
FRAFDQDGDGHITVDE	1820.7965	16	607.9395	23.49	Q9NZT1
EVNADRITWL	1215.6248	10	608.8191	33.69	Q08188
IQKELTIGSKLQDA	1542.8617	14	515.2903	21.23	P06703
V(+27.99)HLTPEEKSAVTAL	1521.8038	14	761.9071	30.37	P68871	Formylation (Protein N-term)
SAVDTDGNGTIN	1162.5103	12	582.2632	13.63	Q9NZT1
MLTELE(+21.98)KALNSIID	1610.8201	14	806.4137	44.52	NP_001306125.1:NP_001306126.1:NP_001306127.1:P05109	Sodium adduct
TPAVHASLDKF	1184.6189	11	593.3154	29.22	P69905
RFQSAAIGALQEASEA	1647.8215	16	824.9155	28.04	IP_612504:P84243:K7EK07
EKALNSIIDVYHKYSL	1892.0043	16	631.6749	31.49	NP_001306125.1:NP_001306126.1:NP_001306127.1:P05109
LDTNADKQL	1016.5138	9	509.2632	15.40	P06702
EATDNQAIKALLQ	1413.7463	13	707.8782	30.02	P58546
M(+15.99)LTELEKALN	1176.6060	10	589.3116	26.01	NP_001306125.1:NP_001306126.1:NP_001306127.1:P05109	Oxidation (M)
DHLDIDHNKK	1233.6101	10	412.2125	8.52	P20930
A(+42.01)SKRALVILAKGAEE	1596.9198	15	533.3127	25.86	Q99497:K7ELW0	Acetylation (Protein N-term)
TELEKALNSIIDVYHKYSL	2235.1787	19	746.0676	41.86	NP_001306125.1:NP_001306126.1:NP_001306127.1:P05109
IGGLAMACHDS	1073.4634	11	537.7405	22.31	P31949
S(+42.01)RQ(+.98)FSSRSG	1053.4839	9	527.7477	11.08	P04264	Acetylation (Protein N-term); Deamidation (NQ)
LTAAKKARAGLEDL	1455.8408	14	486.2873	17.26	Q9NZT1
IQNKPLYFADRL	1476.8088	12	493.2785	27.84	P07355
MSNLDSNRDNEVDF	1654.6893	14	828.3481	24.41	P26447:II_678508
QVTQPTVGMNFKTPRGPV	1956.0251	18	653.0117	25.20	II_739883:II_739885:P08708:II_3428224:H3BNC9
SVKLGHPDTLNQGEFKEL	2011.0374	18	503.7664	24.22	P06702
DAHKSEVAHRFKDLGEENFKAL	2540.2771	22	636.0732	22.18	A0A0C4DGB6:A0A087WWT3:P02768:B7WNR0:C9JKR2
IGGGIGGGSSR	916.4726	11	459.2413	7.19	NP_000517.2:P02533
LVTLAAHLPAEFTPAVHASLDKF	2447.3213	23	612.8330	35.20	P69905
DINTDGAVNF	1064.4774	10	533.2458	28.87	NP_001306125.1:NP_001306126.1:NP_001306127.1:P05109
VDQDGRVNYE	1193.5312	10	597.7763	11.93	Q9NZT1
MLTELEKALN	1160.6111	10	581.3112	29.52	NP_001306125.1:NP_001306126.1:NP_001306127.1:P05109
LSKWSGPLSL	1086.6073	10	544.3059	33.31	P30086
DTNADKQLSFE	1266.5728	11	634.2932	21.91	P06702
YDMNAANVGWNNST	1555.6361	14	778.8221	27.12	P14174
YRDDLKKLLETECPQYIRKKGADVWFK	3341.7593	27	669.3564	30.52	NP_001306125.1:NP_001306126.1:NP_001306127.1:P05109
VLARNFGKEFTPQMQAA	1906.9723	17	636.6627	25.24	P02042
GIGGGIGGGSSR	973.4941	12	487.7543	13.20	NP_000517.2:P02533
YASGRTTGIVMDSGDGVTHTVPIYEG	2682.2595	26	895.0994	27.35	P60709:P63261
FSETGAGKHVPRAVF	1601.8314	15	534.9492	19.28	A0A1W2PQM2:P68363:II_769854:NP_001290045.1:Q9BQE3:Q71U36:F5H5D3
FLQEYLDAIKKF	1513.8180	12	505.6137	37.50	P48594:P29508
LTIGSKLQDA	1044.5815	10	523.2963	21.79	P06703
AAHLPAEFTPAVHAS(+162.05)LDKF	2183.0898	19	546.7762	28.95	P69905	Hexose (NSY)
VLSPADKTN(+.98)VKAAWGKVGAHAGEYGAEALER	3195.6311	31	640.1380	24.24	P69905	Deamidation (NQ)
IGKAGYTDKVVIG	1319.7449	13	440.9214	19.43	A0A2R8Y6G6:II_3418410
A(+42.01)GELTPEEE	1015.4346	9	508.7234	24.93	Q9NZT1	Acetylation (Protein N-term)
LTNAVAHVDDMPNA	1466.6824	14	734.3444	22.18	P69905:A0A2R8Y7C0
LDTNADKQLSF	1250.6143	11	626.3154	25.44	P06702
MLTELEKALNSIIDVYHKYS	2366.2192	20	592.5603	46.18	NP_001306125.1:NP_001306126.1:NP_001306127.1:P05109
MIREADVDQDGRVN	1616.7577	14	539.9264	14.44	Q9NZT1
Q(-17.03)VSSHEQSE	1012.4097	9	507.2112	8.14	P20930	Pyro-glu from Q
N(+.98)VTTEVKS	877.4393	8	439.7249	11.53	P68104:Q5VTE0:IP_638540	Deamidation (NQ)
FLSFPTTKTYFPHFDL	1959.9771	16	654.3287	40.21	P69905:A0A2R8Y7C0
S(+42.01)QLERNIE	1029.5090	8	515.7632	23.04	P06702	Acetylation (Protein N-term)
TETQEKNPLPSKETIEQEKQ	2356.1758	20	590.0533	14.62	P62328
NAANVGWNN	958.4257	9	480.2197	19.32	P14174
DTNADKQLS	990.4618	9	496.2403	7.56	P06702
NKSTDAYELKIANKLFGEKT	2269.1953	20	568.3077	27.41	P48594:P29508
IAVFQKYAGKDGYN	1572.7936	14	525.2714	21.65	P31949
APIKVGDAIPAVEVF	1524.8551	15	763.4319	37.00	NP_857634.1:P30044:NP_036226.1
LVRYTKKVPQVSTPTL	1829.0774	16	610.6970	21.00	A0A0C4DGB6:A0A087WWT3:P02768:B7WNR0:C9JKR2
VDGEPLGRVSFE	1303.6407	12	652.8256	27.30	C9J5S7:F8WE65
AEGDAKGDKAKVKDEPQR	1940.9915	18	486.2552	7.13	IP_750116
Q(-17.03)VSSHEQS	883.3672	8	442.6900	7.46	P20930	Pyro-glu from Q
FRAFDQDGDGHITVDEL	1933.8806	17	645.6346	29.45	Q9NZT1
LETECPQYIRKKGAD	1749.8719	15	584.2970	15.03	NP_001306125.1:NP_001306126.1:NP_001306127.1:P05109
VAHVDDMPNALSAL	1451.7079	14	726.8550	32.89	P69905:A0A2R8Y7C0
FIRQNKTNSILFYGRFSSP	2274.1909	19	569.5555	27.82	P48594:P29508
MLTELEKALNSII	1473.8113	13	737.9142	46.19	NP_001306125.1:NP_001306126.1:NP_001306127.1:P05109
APVNVTTEVK	1056.5815	10	529.3000	17.01	P68104:Q5VTE0:IP_638540
SGGGGGGGFGR	864.3838	11	433.1953	8.26	P13647
DINTDGAVNFQE(+21.98)F	1490.6289	13	746.3259	35.32	NP_001306125.1:NP_001306126.1:NP_001306127.1:P05109	Sodium adduct
SPADKTNVKAAWGK(+210.99)VGAHAGEYGAEALER	3193.4812	29	799.3756	23.84	P69905	Tri nitro benzene
FRVPTANVSVVD	1302.6931	12	652.3555	27.53	P04406:NP_001344872.1
A(+42.01)GELTPEEEAQ	1214.5303	11	608.2712	24.26	Q9NZT1	Acetylation (Protein N-term)
LIKTVETRDGQVINETSQHHDD	2534.2361	22	634.5635	14.84	P08670
LDDEKNWGLSF	1322.6143	11	662.3094	34.54	P19652
EQGSDAALHFNPRLD	1668.7855	15	557.2683	24.48	P47929
FSNPLDEPVRDCVL	1602.7711	14	802.3948	35.77	Q08188
LSFPTTKTYFPHFDL	1812.9086	15	605.3051	37.58	P69905:A0A2R8Y7C0
LVVYPWTQRFF	1454.7710	11	728.3906	41.42	P68871:P02042:P69891:P69892:ENSP00000327431.3:A0A2R8Y7X9
DIAVDGEPLGRVS	1326.6779	13	664.3446	26.10	C9J5S7:F8WE65
WISKQEYDESGPSIVHRKCF	2408.1582	20	603.0453	21.89	P60709:P63261
S(+42.01)TLLENIF	977.5070	8	489.7615	54.43	P20930	Acetylation (Protein N-term)
LETECPQYIRKKG	1563.8079	13	522.2753	14.52	NP_001306125.1:NP_001306126.1:NP_001306127.1:P05109
YPIE(+14.02)HGIVTN	1155.5924	10	578.8050	21.07	P60709:P63261	Methylation(others)
LTAAKKARAGLED(-18.01)	1324.7462	13	442.5887	17.25	Q9NZT1	Dehydration
YTLGVKQL	920.5331	8	461.2719	25.44	P68104:Q5VTE0
FSNPLDEPVR	1172.5825	10	587.2981	25.66	Q08188
IINTFHQY	1034.5186	8	518.2654	22.12	P06702
PPTVVPGGDL	950.5073	10	476.2612	28.72	A0A1W2PQM2:P68363:II_769854:NP_001290045.1:Q9BQE3:Q71U36:F5H5D3
WGKVNVD(+21.98)EVGGEALGRLL	1933.0033	18	645.3384	35.75	P68871	Sodium adduct
E(sub S)DKPDMAEIEKFDK	1693.7869	14	565.6010	25.52	P62328
DINTD(+21.98)GAVNFQ	1214.5179	11	608.2662	25.52	NP_001306125.1:NP_001306126.1:NP_001306127.1:P05109	Sodium adduct
FLSFPTTKTYFPHF(+21.98)	1753.8480	14	585.6218	37.44	P69905:A0A2R8Y7C0	Sodium adduct
ILKNPDDPDM(+15.99)	1172.5383	10	587.2789	13.51	P20930	Oxidation (M)
FIKVHVGDEDFVHL	1653.8514	14	552.2888	29.94	P04080
APIKVGDAIPAVEV	1377.7867	14	689.8992	31.51	NP_857634.1:P30044:NP_036226.1
IREADVDQDGRVNYEEF	2053.9341	17	685.6503	23.59	Q9NZT1
AAHLPAE(+37.95)FTPAVHASLDKF	2058.9839	19	515.7458	29.27	P69905	Replacement of 2 protons by calcium
AAVPGKTFVNITPAEVGVLVGKDRSSF	2758.5017	27	690.6307	34.47	P07737
LETECPQYIRKKGADVWFK	2310.1831	19	463.0432	23.87	NP_001306125.1:NP_001306126.1:NP_001306127.1:P05109
MSTLLENIF	1066.5369	9	534.2754	45.42	P20930
YNELRVAPEEHPVL	1664.8522	14	555.9569	25.50	P60709:P63261
ETTEESLRNY	1240.5571	10	621.2800	17.94	P22626
MLTELEKALNSIIDV	1687.9066	15	563.6416	48.55	NP_001306125.1:NP_001306126.1:NP_001306127.1:P05109
ISWYDNEFGYSNRVVD	1962.8748	16	982.4517	32.95	P04406:NP_001344872.1
GEYKFQNAL	1068.5239	9	535.2678	24.83	A0A0C4DGB6:A0A087WWT3:P02768:B7WNR0:C9JKR2
E(sub S)DKPDMAEIEKFDKSK	1908.9138	16	478.2317	22.13	P62328
DLDTNADKQLS	1218.5728	11	610.2932	16.22	P06702
GSGSGPTIEE	932.4087	10	467.2143	15.41	V9GZ37:A0A0G2JIW1:P0DMV8
MDHLDIDHNKKIDFTEF	2116.9888	17	530.2554	27.29	P20930
LILVIKMGVAAHKKSHEESHKE	2483.3682	22	497.6809	17.96	NP_001306125.1:NP_001306126.1:NP_001306127.1:P05109
RLRISPDRVY	1273.7255	10	425.5814	17.69	P14174
FSCNKFPAIKA	1224.6324	11	409.2160	24.64	Q08188
LDTNADKQLS	1103.5459	10	552.7806	13.03	P06702
A(+42.01)GELTPEEEAQYKKAF	1851.8890	16	926.9543	27.68	Q9NZT1	Acetylation (Protein N-term)
MNLGGLAVARDDGL	1400.7081	14	701.3578	32.30	X6RJP6:II_679863:P37802
FLVGGASLKPEF	1263.6863	12	632.8464	34.10	P60174:IP_671464
M(+15.99)LTELEKALNSIIDV	1703.9015	15	568.9716	46.63	NP_001306125.1:NP_001306126.1:NP_001306127.1:P05109	Oxidation (M)
LAAHLPAEFTPAVHASLDKFLAS	2405.2742	23	602.3232	35.22	P69905
MAGLGQPLPQEE	1268.6071	12	635.3136	26.91	Q9NZT1
FEGKDMAAVQRTL	1464.7395	13	489.2531	22.59	II_778600:II_778603:H0YCU9:Q01995
VHLTPEE(+21.98)KSAVTAL	1515.7909	14	758.9021	23.19	P68871	Sodium adduct
FRAFDQDGDGHIT	1477.6586	13	493.5594	20.50	Q9NZT1
PKLLQGVITVIDVF	1540.9229	14	771.4692	46.91	Q86YZ3
MTQQPRPVL	1068.5750	9	535.2916	20.56	Q9NPE3
KLLSHCL	812.4578	7	407.2351	19.17	P69905
KIISHCL	812.4578	7	407.2351	19.17
QAEWDDYVPKL	1362.6455	11	682.3240	34.85	P30086
SNTQAER(+42.05)SIIGMIDM	1706.8331	15	854.4344	42.31	P31151:Q86SG5	Trimethylation
NLPLPGGVVPRML	1361.7853	13	681.9012	37.56	NP_001344607.1:P17931:G3V3R6
RRAMAGLGQPLPQEEL	1764.9304	16	589.3153	25.64	Q9NZT1
ELEKALNSIIDV	1342.7344	12	672.3744	35.18	NP_001306125.1:NP_001306126.1:NP_001306127.1:P05109
VQMMTAK	807.3983	7	404.7051	13.17	H0Y7A7:NP_001292553.1:P0DP23:E7ETZ0:II_692827
WGKVNVDAVGGEALGRL	1739.9318	17	580.9822	30.65	P02042
ILKNPN(+.98)DPD	1025.5029	9	513.7587	12.51	Q86YZ3	Deamidation (NQ)
RISPDRVY	1004.5403	8	503.2753	14.27	P14174
ILKHTGPGILSMANAGPNTNGSQF	2424.2219	24	809.0786	28.26	C9J5S7:F8WE65
VVDNGSGMCK	1008.4368	10	505.2228	9.46	P60709
MKENFPNF	1025.4640	8	513.7378	28.08	P31151:Q86SG5
FILKHTGPGILSMANAGPNTNGSQF	2571.2903	25	858.0972	31.55	C9J5S7:F8WE65
SDLHAHKLRVDPVNFKLLSH	2325.2705	20	582.3188	23.39	P69905
LGHPDTLNQGEF	1326.6204	12	664.3177	23.28	P06702
DINTD(+21.98)GAVN	939.3910	9	470.7010	14.30	NP_001306125.1:NP_001306126.1:NP_001306127.1:P05109	Sodium adduct
DTNAD(+21.98)KQLS	1012.4437	9	507.2296	7.58	P06702	Sodium adduct
MLTELEKAL	1046.5681	9	524.2909	31.64	NP_001306125.1:NP_001306126.1:NP_001306127.1:P05109
WDDYVPKL	1034.5073	8	518.2584	31.45	P30086
ELEKALNSIIDVYHKYS	2021.0469	17	674.6888	34.62	NP_001306125.1:NP_001306126.1:NP_001306127.1:P05109
DINTD(+21.98)GAVNFQE	1343.5605	12	672.7910	25.84	NP_001306125.1:NP_001306126.1:NP_001306127.1:P05109	Sodium adduct
GHRPLDKKREEAPSLRPAPPPISGGGYR	3037.6321	28	608.5319	15.11	P02675:II_618665
LVVDNGSGMCK	1121.5209	11	561.7616	17.88	P60709
LTAAKKARAGLED	1342.7568	13	448.5918	7.25	Q9NZT1
IAVFQKYAGKDGYNYTL	1949.9886	17	651.0013	28.81	P31949
GEK(+42.05)LTDEEVDE	1304.5983	11	653.3058	15.25	II_692827	Trimethylation
FVRSDLGPSYGGWQ	1567.7419	14	784.8820	27.51	Q08188
ELEKALNSIIDVYHKYSLIKGNF	2693.4429	23	674.3712	38.94	NP_001306125.1:NP_001306126.1:NP_001306127.1:P05109
VIAQGIGKL	897.5647	9	449.7895	24.48	P05387:H0YDD8
ATGKPPQYIAVHVVPDQL	1932.0469	18	645.0254	29.01	P14174
VGGEALGRLL	983.5764	10	492.7928	31.05	P68871:P02042
HAHKLRVDPVNFKVSG(+17.03)	1820.0168	16	456.0107	26.71	A0A2R8Y7C0	Replacement of proton with ammonium ion
NSIIDVYHKYS	1337.6615	11	446.8939	25.10	NP_001306125.1:NP_001306126.1:NP_001306127.1:P05109
LTTDEYDGHSTYPSHQYQ	2140.8975	18	714.6404	16.43	A0A2R8YEP4:P30043:M0R192:II_694112:II_694114
AHLPAEFTPAVHASLDKF	1949.9999	18	488.5067	28.90	P69905
SELHCDKLHVDPENF	1781.8042	15	594.9395	24.41	P68871:P02042:P69891:P69892:ENSP00000327431.3:A0A2R8Y7X9
VGMGQKDS	820.3749	8	411.1939	7.09	P60709:P63261
FVGSQATNYGEDLTKNHDE	2123.9395	19	708.9880	21.14	Q15293:II_786821:II_786818:H0YDA4
YTKK(+27.99)VPQVSTPTL	1488.8187	13	497.2806	21.59	A0A0C4DGB6:A0A087WWT3:P02768:B7WNR0:C9JKR2	Formylation
LVRYTKKVPQVSTPTL(+21.98)	1851.0593	16	618.0221	21.02	A0A0C4DGB6:A0A087WWT3:P02768:B7WNR0:C9JKR2	Sodium adduct
LVIDNGSGMCK	1135.5366	11	568.7730	20.72	P63261
VIILNHPGQIS	1189.6819	11	595.8450	24.63	P68104:Q5VTE0:IP_638540
MARLTWASHEKMHE(+17.03)	1742.8345	14	581.9504	15.05	P06702	Replacement of proton with ammonium ion
DTNADKQL	903.4297	8	452.7231	10.17	P06702
[truncated: 6,237 more rows]

## Sheet: Salivary glands - Control
Comparison of peptidomes extracted from healthy tissue, tumour tissue of the parotid glands and saliva samples
Michał Puchalski, Dmitry Tretiakow, Andrzej Skorek, Dominik Stodulski, Bogusław Mikaszewski, Amadeusz Odroniec, Natalia Musiał, Marcel Thiel, Paulina Czaplewska, Stanisław Ołdziej
Supplementary Table 3. Lists all identified peptides
Peptide	Mass	Length	m/z	RT	Accession	PTM
HAVSEGTKAVTKYTSSK	1792.9319	17	449.2413	19.73	U3KQK0:XP_005249096.1:Q5QNW6:P58876:Q99877:P62807:Q99879:Q93079:Q16778:P23527:P33778:Q8N257
AKHAVSEGTKAVTKYTSSK	1992.0640	19	499.0240	18.50	U3KQK0:XP_005249096.1:Q5QNW6:P58876:Q99877:P62807:Q99879:Q93079:Q16778:P23527:P33778:Q8N257
AKHAVSEGTKAVTKYTSS	1863.9690	18	467.0019	19.40	U3KQK0:XP_005249096.1:Q5QNW6:P58876:Q99877:P62807:Q99879:Q93079:Q16778:P23527:P33778:Q8N257
AKHAVSEGTKAVTKYTSA	1847.9741	18	463.0020	20.45	O60814:P06899
ESRAQLGGPEAAKSDETAAK	2014.9919	20	504.7567	19.14	P04792:IP_563627:C9J3N8
VGAHAGEYGAEALER	1528.7269	15	510.5844	25.77	P69905
TNVKAAWGKVGAHAGEYGAEALER	2484.2510	24	622.0699	30.09	P69905
V(+42.01)LSPADKTNVK	1212.6714	11	607.3438	25.94	P69905	Acetylation (Protein N-term)
AAHLPAEFTPAVHASLDK	1873.9686	18	469.5010	33.11	P69905
GRPQGPPQQGGHQQGPPPPPPGKPQGPPPQGGRPQGPPQGQSPQ	4368.1758	44	874.6420	23.24	A0A0A0MT31:P02810:ENSP00000379682.3:A0A087WV42:NP_001278244.1:A0A087WZY1
SPPGKPQGPPPQGGN	1413.7001	15	707.8567	19.50	P04280
PTTKTYFPHFD	1352.6400	11	451.8884	33.84	P69905
AAWGKVGAHAGEYGAEALER	2041.9969	20	511.5055	32.21	P69905
Q(-17.03)VHPDTGISSK	1150.5619	11	576.2898	22.31	U3KQK0:XP_005249096.1:Q5QNW6:P58876:Q99877:P62807:Q99879:Q93079:Q16778:P23527:P33778:Q8N257:O60814:P06899	Pyro-glu from Q
WGKVNVDEVGGEALGRL	1797.9373	17	600.3216	39.53	P68871
AAHLPAEFTPAVHASLDKF	2021.0370	19	506.2684	38.43	P69905
S(+42.01)ETAPAAPAAPAPAEKTPVKKKAR	2428.3438	24	608.0919	20.96	P10412	Acetylation (Protein N-term)
VLSPADKTNVKAAWGK	1683.9308	16	421.9922	26.56	P69905
V(+43.01)LSPADKTNVK	1213.6666	11	607.8414	28.99	P69905	Carbamylation
VGAHAGEYGAEALERM(+15.99)	1675.7623	16	559.5940	30.56	P69905	Oxidation (M)
TFESRAQLGGPEAAKSDETAAK	2263.1079	22	566.7851	23.74	P04792:IP_563627:C9J3N8
PTTKTYFPHF	1237.6132	10	413.5468	35.06	P69905
GKVGAHAGEYGAEALER	1713.8434	17	572.2892	23.78	P69905
AAW(+31.99)GKVGAHAGEYGAEALER	2073.9868	20	519.5020	32.21	P69905	Dihydroxy
S(+42.01)ETAPAAPAAAPPAEKAPVKKKAAKK	2569.4590	26	514.8990	19.42	P16403	Acetylation (Protein N-term)
AKHAVSEGTKAVTKY	1588.8573	15	530.6274	16.34	U3KQK0:XP_005249096.1:Q5QNW6:P58876:Q99877:P62807:Q99879:Q93079:Q16778:P23527:P33778:Q8N257:O60814:P06899
VLLPKKTESHHKAKGK	1800.0734	16	451.0263	3.94	Q6FI13
GDLSTPDAVM(+15.99)GNPKVKAHGK	2037.0312	20	510.2637	20.65	P68871	Oxidation (M)
VGAHAGEY(+15.99)GAEALER	1544.7219	15	515.9125	27.23	P69905	Oxidation or Hydroxylation
TYFPHFDLSHGSAQVK	1832.8845	16	459.2291	35.29	P69905
TNVKAAWGKVGAHAGEY	1757.8849	17	586.9686	27.85	P69905
YQKVVAGVANALAHKYH	1868.0056	17	468.0095	31.55	P68871:P02042
VGAHAGEY(+31.99)GAEALER	1560.7168	15	521.2443	24.61	P69905	Dihydroxy
SPPGKPQGPPQQEGN	1516.7269	15	759.3713	18.98	P04280:P10163:E9PAL0
KQVHPDTGISSKAM(+15.99)GIMNS	2015.9768	19	673.0049	29.49	U3KQK0:XP_005249096.1:Q5QNW6:P58876:Q99877:P62807:Q99879:Q93079:Q16778:P23527:P33778:Q8N257:O60814:P06899	Oxidation (M)
AAHLPAEFTPAVH	1359.6935	13	454.2404	32.41	P69905
VVAGVANALAHKYH	1448.7888	14	483.9389	28.68	P68871:P02042
VHLTPEEKSAVT	1309.6877	12	437.5709	22.78	P68871
HNPHVNPLPTGYEDE	1717.7695	15	573.5992	28.19	P12074:IP_592585
VKSPELQAEAKSY	1448.7511	13	483.9259	25.12	V9GYC1:V9GYS1:P02652:V9GYG9:V9GYM3
KALAAAGYDVEKNNSRIK	1947.0537	18	487.7721	22.65	P10412:P16403
LGGPEAAKSDETAAK	1443.7205	15	482.2485	17.25	P04792:IP_563627:C9J3N8
DLSHGSAQVKGHGKKVADALTNA	2303.1982	23	576.8073	23.59	P69905
VAGVANALAHKYH	1349.7203	13	450.9156	25.57	P68871:P02042
VLAHHFGKEFTPPVQAA	1847.9681	17	616.9962	30.35	P68871
S(+42.01)ETAPAETATPAPVEK	1639.7941	16	820.9114	26.93	P16401	Acetylation (Protein N-term)
FGDLSTPDAVMGNPKVK	1774.8923	17	592.6333	33.38	P68871
AAWGKVGAHAGEYG	1372.6523	14	458.5594	26.26	P69905
AHAGEYGAEALER	1372.6371	13	458.5546	24.09	P69905
GTGASGSFKLNK	1165.6091	12	583.8128	21.72	P10412:P16403:P16401
GDLSTPDAVMGNPKVKAHGK	2021.0364	20	506.2664	24.32	P68871
STPDAVMGNPKVKAHGKKVL	2076.1514	20	416.2367	22.20	P68871
VHLTPEEKTAVN	1336.6986	12	446.5718	22.29	P02042
GDLSTPDAVMGNPKVK	1627.8240	16	543.6144	30.01	P68871
VHLTPEEKSAV	1208.6400	11	403.8884	22.30	P68871
SHGSAQVKGHGKKVADALTNA	2075.0872	21	519.7793	18.68	P69905
AGVANALAHKYH	1250.6520	12	626.3309	28.68	P68871:P02042
TYFPHFDLSHGSAQVKGHGK	2212.0813	20	443.4240	30.78	P69905
GDLSTPDAVM(+15.99)GNPKVK	1643.8188	16	548.9479	25.83	P68871	Oxidation (M)
VHLTPEEKS(-18.01)AV	1190.6295	11	596.3215	22.79	P68871	Dehydration
VNVDEVGGEALGRL	1426.7416	14	714.3716	38.88	P68871
VLSP(+31.99)ADKTNVK	1202.6506	11	401.8920	17.27	P69905	Dihydroxy
S(+42.01)ETAPAAPAAAPPAEK	1519.7517	16	760.8844	26.10	P16403	Acetylation (Protein N-term)
STITSREIQTA	1205.6251	11	603.8202	24.21	U3KQK0:XP_005249096.1:Q5QNW6:P58876:Q99877:P62807:Q99879:Q93079:Q16778:P23527:P33778:O60814:P06899:IP_595247
LSFPTTKTYFPH	1437.7292	12	480.2510	36.64	P69905
SPADKTNVK	958.5083	9	480.2620	18.21	P69905
A(+119.04)WGKVGAHAGEYG	1420.6523	13	474.5547	26.26	P69905	Pyridylacetyl
IAGEASRLAHYNK	1428.7473	13	477.2562	21.95	U3KQK0:XP_005249096.1:Q5QNW6:P58876:Q99877:P62807:Q99879:Q93079:Q16778:P23527:P33778:O60814:P06899
SDGLAHLDNL	1053.5090	10	527.7597	34.56	P68871:P02042
ALAAAGYDVEKNNSRIK	1818.9587	17	455.7477	24.80	P10412:P16403
VLSPADKTNVKAAW(+31.99)GK	1715.9205	16	429.9877	24.05	P69905	Dihydroxy
GDLSTPDAVMGNPK	1400.6605	14	701.3372	30.73	P68871
VADALTNAVAH	1080.5564	11	541.2856	26.65	P69905
HFDLSHGSAQVK	1324.6523	12	442.5559	23.26	P69905
KALAAAGYDVEK	1234.6556	12	412.5602	23.26	P10412:P16403
VLSPADKTNVKAAW(+15.99)GK	1699.9257	16	425.9900	26.59	P69905	Oxidation (HW)
PAVHASLDKF	1083.5713	10	542.7896	28.32	P69905
AAHLPAE(+14.02)FTPAVHASLDK	1887.9843	18	472.9981	33.09	P69905	Methylation(others)
VVAGVANALAHKYH(+15.99)	1464.7837	14	489.2664	30.04	P68871:P02042	Oxidation (HW)
VVSLGSPSGEVSHPRKT	1735.9216	17	434.9869	21.48	C9JV77:P02765:NP_001341501.1:NP_001341502.1
S(+42.01)DKPDM(+15.99)AEIEKF	1466.6599	12	734.3353	37.41	P62328	Acetylation (Protein N-term); Oxidation (M)
SAYGGPVGAGIREV	1331.6833	14	666.8470	32.39	P08729
TPEEKSAVTAL	1144.5975	11	573.3063	27.16	P68871
HAHKLRVDPVNFK	1559.8684	13	520.9631	22.86	P69905
AIRNDEELNKL	1313.6938	11	438.9061	26.83	Q6FI13:Q16777
STPDAVMGNPKVK	1342.6914	13	448.5713	22.63	P68871
VHLTPEEKTAV	1222.6558	11	408.5605	23.86	P02042
GVANALAHKYH	1179.6149	11	590.8138	2.99	P68871:P02042
LSAKPAPPKPEPKP	1455.8448	14	486.2879	20.03	IP_789116:NP_001305813.1:NP_001188291.1:IP_624805:IP_672021:IP_750116:P05204:NP_001305814.1:Q15651:IP_225886:NP_001305817.1:NP_001305816.1:A0A087WZE9:NP_001305815.1
ANALAHKYH	1023.5250	9	512.7693	3.01	P68871:P02042
FGDLSTPDAVM(+15.99)GNPKVK	1790.8872	17	597.9680	33.38	P68871	Oxidation (M)
AAWGKVGAHAGEYGAEALERM	2173.0374	21	544.2653	34.19	P69905
VLSPADKTNVK	1170.6608	11	586.3367	3.03	P69905
VHLTPEEKSA	1109.5717	10	555.7952	19.06	P68871
GEASRLAHYNKR	1400.7273	12	467.9192	20.63	U3KQK0:XP_005249096.1:Q5QNW6:P58876:Q99877:P62807:Q99879:Q93079:Q16778:P23527:P33778:O60814:P06899
LSFPTTKTYFPHFD	1699.8246	14	567.6161	42.52	P69905
VHLTPEEKSAVTA	1380.7249	13	461.2499	24.24	P68871
VVYPW(+15.99)TQRF	1210.6135	9	606.3112	34.60	P68871:P02042	Oxidation (HW)
AAW(+15.99)GKVGAHAGEYGAEALER	2057.9919	20	515.5082	31.10	P69905	Oxidation (HW)
LSSARPGGLGSSSL	1287.6782	14	644.8473	29.16	P08729
V(+42.01)HLTPEEK	993.5131	8	497.7620	28.19	P68871:P02042	Acetylation (Protein N-term)
ERIAGEASRLAHY	1471.7532	13	491.5931	26.41	U3KQK0:XP_005249096.1:Q5QNW6:P58876:Q99877:P62807:Q99879:Q93079:Q16778:P23527:P33778:O60814:P06899
NKRSTITSREIQTA	1603.8641	14	535.6302	19.12	U3KQK0:XP_005249096.1:Q5QNW6:P58876:Q99877:P62807:Q99879:Q93079:Q16778:P23527:P33778:O60814:P06899
VLSPADKTNVKAAWGKVGAHAGEYGAEALERM	3325.6877	32	666.1480	36.36	P69905
ADSGEGDFLAEGGGVR	1535.6852	16	768.8464	33.37	P02671
AHHFGKEFTPPVQ	1493.7415	13	498.9218	26.39	P68871
HAVSEGTKAVTKY	1389.7252	13	464.2487	18.46	U3KQK0:XP_005249096.1:Q5QNW6:P58876:Q99877:P62807:Q99879:Q93079:Q16778:P23527:P33778:Q8N257:O60814:P06899
PTTKTY(+15.99)FPHFD	1368.6350	11	457.2200	33.84	P69905	Oxidation or Hydroxylation
NELRVAPEEHPVLL	1614.8729	14	539.2974	35.74	P63261:P60709
V(+43.01)HLTPEEK	994.5083	8	498.2592	27.07	P68871:P02042	Carbamylation
AKHAVSEGTKAVTKYTSAK	1976.0691	19	495.0256	19.02	O60814:P06899
VGAHAGEYGAEALE	1372.6259	14	687.3198	28.02	P69905
VLSPADKTNV	1042.5658	10	522.2883	3.36	P69905
YQKVVAGVAN	1047.5713	10	524.7926	22.26	P68871:P02042
NELRVAPEEHPV	1388.7048	12	463.9099	26.01	P63261:P60709
LSPADKTNVK	1071.5924	10	536.8047	17.27	P69905
AYQKVVAGVANALAHKYH	1939.0427	18	485.7702	35.21	P68871:P02042
DKSKLKKTETQEKNPLPSKETIEQEKQAGES	3527.8318	31	706.5721	21.66	P62328
LDEERQGPPLG	1209.5989	11	605.8066	24.05	A0A0A0MT31:A0A087WV42:NP_001278244.1:A0A087WZY1
IDEERQGPPLG	1209.5989	11	605.8066	24.05	P02810:ENSP00000379682.3
GDLSTPDAVM(+15.99)GNPK	1416.6555	14	709.3354	28.58	P68871	Oxidation (M)
LERPGGNEITR	1240.6523	11	414.5574	22.19	P02671
AAHLPAEFTPAVHA	1430.7306	14	477.9166	33.63	P69905
Q(-17.03)LQKVPPEWK	1234.6710	10	618.3417	32.33	P02671	Pyro-glu from Q
ELERPGGNEITR	1369.6949	12	457.5702	22.74	P02671
AAHLPAEF(+31.99)TPAVH	1391.6833	13	464.9046	32.39	P69905	Dihydroxy
VGAHAGEYGAE(+14.02)ALER	1542.7426	15	515.2415	27.23	P69905	Methylation(others)
PKKTESHHKAKGK	1474.8368	13	492.6185	3.94	Q6FI13
AAHLPAEF(+31.99)TPAVHASLDK	1905.9584	18	477.4987	33.13	P69905	Dihydroxy
S(+42.01)ETAPAAPAAPAPAEK	1519.7517	16	760.8816	26.37	P10412	Acetylation (Protein N-term)
KALAAAGYDVEKNNSR	1705.8746	16	569.6342	21.36	P10412:P16403
LSFPTTKTYFPHF	1584.7976	13	529.2737	45.34	P69905
VLSPADKTNVKA	1241.6979	12	414.9061	20.23	P69905
VHLTPEEKS(-18.01)A	1091.5610	10	546.7867	21.79	P68871	Dehydration
FESFGDLSTPDAVMGNPKVK	2138.0354	20	713.6841	38.32	P68871
VGAHAGEYGAEALER(+14.02)	1542.7426	15	515.2402	24.63	P69905	Methylation(KR)
A(+119.04)WGKVGAHAGEYGAEALER	2089.9968	19	523.5063	30.04	P69905	Pyridylacetyl
AHHFGKEFTPPVQAA	1635.8157	15	546.2803	27.56	P68871
VLSPADKTNVKAA	1312.7350	13	438.5884	21.09	P69905
S(+42.01)ETAPAAPAAPAPAEKTPVKKK	2201.2056	22	551.3071	22.37	P10412	Acetylation (Protein N-term)
NALAHKYH	952.4879	8	477.2520	28.68	P68871:P02042
SLVSKGTLVQTK	1259.7449	12	420.9208	24.61	P10412:P16403:P16401
TNVKAAWGKVGAHAGEYGAEA	2086.0232	21	522.5140	28.55	P69905
YQKVVAGVANA	1118.6084	11	560.3129	24.65	P68871:P02042
VHLTPE(+14.02)EKSAVTA	1394.7405	13	465.9106	24.23	P68871	Methylation(others)
VGAHAGE(+14.02)YGAEALER	1542.7426	15	515.2421	26.01	P69905	Methylation(others)
VHLTPEEKSAVTAL	1493.8090	14	498.9429	30.34	P68871
FDTASTGKTFPG	1227.5771	12	614.7997	27.02	P02671
VHLTPEEK	951.5025	8	476.7621	17.98	P68871:P02042
S(+42.01)ETAPAAPAAAPPAEKAPVKKK	2171.1948	22	543.8087	22.18	P16403	Acetylation (Protein N-term)
LSTPDAVMGNPKVKAHGK	1848.9879	18	463.2568	23.07	P68871
VVYPW(+31.99)TQRF	1226.6084	9	614.3129	37.12	P68871:P02042	Dihydroxy
VGAHAGEY(+15.99)GAEAL	1259.5781	13	630.7965	28.42	P69905	Oxidation or Hydroxylation
DSHSLTTNIM(+15.99)E	1262.5449	11	632.2800	31.81	P02671	Oxidation (M)
VHLTPEEKSAVTAL(+14.02)	1507.8246	14	503.6047	31.78	P68871	Methylation(C-term)
V(+27.99)LSPADKTNVK	1198.6558	11	600.3354	26.76	P69905	Formylation (Protein N-term)
S(+42.01)ETAPAAPAAPAPAEKTPVKKKARK	2556.4387	25	512.2994	19.64	P10412	Acetylation (Protein N-term)
AHLPAEFTPAVHASLDK	1802.9315	17	451.7422	32.54	P69905
WGK(+31.99)VNVDEVGGEA	1390.6365	13	696.3242	31.17	P68871	Dihydroxy
VQTKGTGASGSFKLNK	1621.8788	16	406.4788	20.90	P10412:P16403:P16401
PTTKTY(+15.99)FPHF	1253.6080	10	418.8769	35.06	P69905	Oxidation or Hydroxylation
LSFPTTKTYF	1203.6176	10	602.8163	40.45	P69905
HAHKLRVD(-18.01)	956.5304	8	479.2725	22.86	P69905	Dehydration
LAHHFGKEFTPPVQAA	1748.8998	16	583.9742	29.18	P68871
WGKVNVDEVGGEAL	1471.7307	14	736.8728	36.54	P68871
KQVHPDTGISSK	1295.6833	12	432.9045	4.09	U3KQK0:XP_005249096.1:Q5QNW6:P58876:Q99877:P62807:Q99879:Q93079:Q16778:P23527:P33778:Q8N257:O60814:P06899
TNVKAAWGK	973.5345	9	487.7734	20.05	P69905
SPPGKPQGPPQQEGNNPQGPPPPAGGNPQQPQAPPAGQPQGPPRPPQGGRPSRPPQ	5586.7754	56	1118.3652	25.80	P04280
VSKGTLVQTKGTGASGSF	1723.9104	18	575.6440	25.70	P10412:P16403:P16401
VAGVANALAHKYH(+15.99)	1365.7153	13	456.2454	25.74	P68871:P02042	Oxidation (HW)
VVAGVANALAHK	1148.6665	12	575.3397	27.03	P68871:P02042
VHLTPEEKS(-18.01)AVT	1291.6772	12	431.5670	22.78	P68871	Dehydration
KVLR(+28.03)DNIQGITKPAIR	1849.1261	16	463.2912	26.98	P62805	Dimethylation(KR)
FGDLSTPDAVMGN(+.98)PKVKAHG	2040.9938	20	511.2473	35.87	P68871	Deamidation (NQ)
AGEASRLAHYNK	1315.6632	12	439.5617	21.97	U3KQK0:XP_005249096.1:Q5QNW6:P58876:Q99877:P62807:Q99879:Q93079:Q16778:P23527:P33778:O60814:P06899
SETGAGKHVPRAVF	1454.7629	14	485.9292	24.36	F8VRZ4:II_769849:F8VWV9:F8VX09:F8VRK0:II_769839:II_769841:F8VS66:F8VVB9:F8W0F6:F8VQQ4:IP_774695:P68363:A0A1W2PQM2:Q71U36:NP_997195.1:P0DPH7:Q6PEY2:Q9BQE3:II_769854:NP_001290045.1:F5H5D3
VGAHAGEYGAEA	1130.4993	12	566.2571	20.61	P69905
RVAPEEHPVL	1145.6193	10	573.8188	25.16	P63261:P60709
GASGSFKLNK	1007.5400	10	504.7773	21.72	P10412:P16403:P16401
KPQGPPPPGKPQGPPPQGDKSRSPR	2586.3777	25	518.2823	18.70	P04280
AKHAVSEGTKAVTKYTS	1776.9370	17	445.2444	19.00	U3KQK0:XP_005249096.1:Q5QNW6:P58876:Q99877:P62807:Q99879:Q93079:Q16778:P23527:P33778:Q8N257:O60814:P06899
ALAAAGYDVEK	1106.5608	11	554.2874	26.45	P10412:P16403
FFDTASTGK	972.4552	9	487.2346	26.59	P02671
FDLSHGSAQ	960.4301	9	481.2227	25.12	P69905
SPADKTNVKA	1029.5454	10	515.7794	22.87	P69905
VHLTPE(+14.02)EKSAV	1222.6558	11	408.5487	22.30	P68871	Methylation(others)
AGLQFPVGR	943.5239	9	472.7686	34.22	Q6FI13:Q16777
VHLTPEEKS(-18.01)	1020.5240	9	511.2716	23.19	P68871	Dehydration
GDLSTPDAV	873.4080	9	437.7129	26.98	P68871
VHLTPEEK(+31.99)SAVT	1341.6776	12	448.2333	22.79	P68871	Dihydroxy
V(+27.99)HLTPEEK	979.4974	8	490.7545	26.33	P68871:P02042	Formylation (Protein N-term)
LAAPPGHQLHRAHYD	1681.8436	15	421.4689	19.87	C9JV77:P02765:NP_001341501.1:NP_001341502.1
VAHVDDM(+15.99)PNAL	1196.5496	11	599.2812	32.18	P69905	Oxidation (M)
VLS(+14.02)PADKTNV	1056.5815	10	529.2814	24.12	P69905	Methylation(others)
VHLTPEEKSAVT(-18.01)	1291.6772	12	646.8449	24.24	P68871	Dehydration
AAWGKVGAHAGEYGAEALERM(+15.99)	2189.0322	21	548.2648	34.50	P69905	Oxidation (M)
YQKVVAGVANALA	1302.7295	13	652.3713	33.34	P68871:P02042
VGAHAGEYGAEALERM	1659.7675	16	554.2659	32.42	P69905
VGAHAGEY(+29.97)GAEALER	1558.7012	15	520.5750	27.38	P69905	Quinone
KHVVS(+95.94)EGTKAVTKYTSSK	2045.0016	18	512.2509	18.50	IP_595247	Thiophosphorylation
DNIQGITKPAIR	1324.7462	12	442.5904	27.46	P62805
VLSPAD(+21.98)KTNVK	1192.6427	11	597.3252	3.03	P69905	Sodium adduct
ALTNAVAHVD	1009.5192	10	505.7671	27.70	P69905
VGAHAGEYGAEAL	1243.5833	13	622.8001	28.43	P69905
RYQKSTELLIR	1405.8041	11	469.6089	24.55	K7EK07:P84243:Q71DI3:P68431:Q6NXT2:Q16695:K7EMV3:B4DEB1:K7ES00:Q5TEC6:K7EP01
HLTPEEKSAV	1109.5717	10	555.7932	20.13	P68871
PTTKTYF(+31.99)PHFD	1384.6299	11	462.5503	33.85	P69905	Dihydroxy
SAVTALW(+15.99)GK	947.5076	9	474.7599	35.18	P68871	Oxidation (HW)
ILRGDFSSANNR	1348.6847	12	450.5678	23.38	P02671
VLAHHFGKEFTPPVQ	1705.8939	15	569.6411	29.64	P68871
VHLTPEEKSAVTA(+14.02)	1394.7405	13	465.9106	24.23	P68871	Methylation(C-term)
VLSPADKTN	943.4974	9	472.7545	16.50	P69905
AN(-17.03)ALAHKYH	1006.4984	9	504.2588	23.43	P68871:P02042	Ammonia-loss (N)
VANALAHKYH	1122.5934	10	562.3064	18.80	P68871:P02042
MFLSFPTTK	1070.5470	9	536.2806	39.44	P69905
VVYPW(+15.99)TQR	1063.5450	8	532.7797	34.03	P68871:P02042	Oxidation (HW)
VAHVDDMPNALS	1267.5867	12	634.7979	30.22	P69905
AGVANALAHK	950.5297	10	476.2732	26.99	P68871:P02042
EEVSGNVSPGTR	1230.5840	12	616.2938	20.85	P02671
SLYASSPGGVYATR	1427.7045	14	714.8566	29.41	A0A1B0GVG8:A0A1B0GTT5:II_794318:B0YJC4:P08670
LVVYPW(+15.99)TQR	1176.6292	9	589.3232	37.86	P68871:P02042	Oxidation (HW)
VLSPADKTN(+.98)V(-.98)	1042.5658	10	522.2904	22.62	P69905	Deamidation (NQ); Amidation
VGAHAGEY(+79.96)GAEALER	1608.6838	15	537.2378	25.82	P69905	Sulfation
AHAGEYGAEALERM	1503.6776	14	502.2368	31.32	P69905
VHLTP(+31.99)EEK	983.4924	8	492.7523	19.80	P68871:P02042	Dihydroxy
F(+314.19)PHFDLSHGSAQVK	1882.9617	14	471.7309	35.29	P69905	Levuglandinyl-lysine anhydrolactam adduct
RSTITSREIQTA	1361.7263	12	454.9181	21.38	U3KQK0:XP_005249096.1:Q5QNW6:P58876:Q99877:P62807:Q99879:Q93079:Q16778:P23527:P33778:O60814:P06899:IP_595247
AAWGK(+31.99)VGAHAGEYGAEALER	2073.9868	20	519.5020	29.34	P69905	Dihydroxy
RDNIQGITKPAIRR	1636.9485	14	410.2474	22.39	P62805
VLSP(+31.99)ADKTNV	1074.5557	10	538.2839	22.45	P69905	Dihydroxy
AAHLPAEFT	955.4763	9	478.7461	31.55	P69905
AHVDDM(+15.99)PNAL	1097.4812	10	549.7467	29.10	P69905	Oxidation (M)
PADKTNVK	871.4763	8	436.7453	17.28	P69905
HLT(-18.01)PEEK	834.4235	7	418.2173	19.80	P68871:P02042	Dehydration
TSEVKQLIK	1044.6179	9	523.3111	24.55	P02679:C9JEU5:C9JC84:II_618649:II_618650
PTTKTY(+31.99)FPHF	1269.6029	10	424.2099	35.06	P69905	Dihydroxy
VHLTP(+31.99)EEKSAV	1240.6299	11	414.5523	23.80	P68871	Dihydroxy
AHAGEYGAEALERM(+15.99)	1519.6725	14	507.5677	31.32	P69905	Oxidation (M)
FPSPALYSPP	1074.5386	10	538.2839	22.45	IP_697431
TPEEKTAVNAL	1171.6084	11	586.8143	26.73	P02042
VHLTPEEKSAVT(+14.02)	1323.7034	12	442.2294	22.78	P68871	Methylation(others)
AAW(+15.99)GKVGAHAGEYG	1388.6472	14	463.8893	26.26	P69905	Oxidation (HW)
GEASRLAHYNK	1244.6261	11	623.3192	21.97	U3KQK0:XP_005249096.1:Q5QNW6:P58876:Q99877:P62807:Q99879:Q93079:Q16778:P23527:P33778:O60814:P06899
SDGLAHLDNLKGTFA	1557.7787	15	520.2665	34.77	P68871
YQKVVAGVAN(+.98)A(-.98)	1118.6084	11	560.3129	24.65	P68871:P02042	Deamidation (NQ); Amidation
LTYNPDESSKPNM	1494.6660	13	748.3335	25.86	P02679:C9JEU5:C9JC84:II_618649:II_618650
VVYPW(+31.99)TQR	1079.5399	8	540.7761	34.05	P68871:P02042	Dihydroxy
GRPQGPPQQGGHQQGPPPPPPT(sub G)	2211.0933	22	738.0261	23.25	A0A0A0MT31:P02810:ENSP00000379682.3:A0A087WV42:NP_001278244.1:A0A087WZY1
LVVYPW(+31.99)TQRF	1339.6924	10	670.8536	45.79	P68871:P02042	Dihydroxy
VVYPWTQRF	1194.6185	9	598.3174	41.22	P68871:P02042
VHLTPEEKS(+79.97)A	1189.5380	10	595.7728	22.81	P68871	Phosphorylation (STY)
VAHVDDMPNAL	1180.5547	11	591.2831	32.18	P69905
S(+42.01)DKPDMAEIEKF	1450.6649	12	726.3363	37.41	P62328	Acetylation (Protein N-term)
LVVYPW(+15.99)TQRF	1323.6975	10	662.8566	45.79	P68871:P02042	Oxidation (HW)
AAHLPAEFTP(+15.99)AVHASLDK	1889.9635	18	473.5002	33.01	P69905	Oxidation or Hydroxylation
PTTKTYF(+31.99)PHF	1269.6029	10	424.2099	35.06	P69905	Dihydroxy
TNVKAAWGKVGAHAGEYG	1814.9064	18	454.7352	27.44	P69905
STVLTSKYR	1053.5818	9	527.7972	20.01	P69905
AAHLPAE(+14.02)FTPAVH	1373.7091	13	458.8978	32.44	P69905	Methylation(others)
HAVSEGTKAVTK	1226.6619	12	409.8973	3.97	U3KQK0:XP_005249096.1:Q5QNW6:P58876:Q99877:P62807:Q99879:Q93079:Q16778:P23527:P33778:Q8N257:O60814:P06899
SHGSAQVKGHGKKVAD(-18.01)A	1657.8647	17	553.6261	18.68	P69905	Dehydration
AAWGK(+14.02)VGAHAGEYGAEALER	2056.0125	20	515.0013	30.86	P69905	Methylation(KR)
RVDPVNFK	973.5345	8	487.7766	24.53	P69905
AHVDDMPNALSAL	1352.6394	13	677.3229	38.14	P69905
DSHSLTTNIME	1246.5499	11	624.2801	31.83	P02671
AHAGEYGAEA	974.4093	10	488.2114	18.33	P69905
VHLT(+14.02)PEEKSAV	1222.6558	11	408.5458	23.17	P68871	Methylation(others)
VHLTPEE(+14.02)KSAVTAL	1507.8246	14	503.6047	31.78	P68871	Methylation(others)
ADFYRNYDVM(+15.99)	1308.5444	10	655.2850	35.28	P09669	Oxidation (M)
VGAGAPVYM(+15.99)AA	1021.4902	11	511.7535	33.46	Q6FI13:Q16777	Oxidation (M)
VLSPADKTNVKAAWG	1555.8358	15	519.6191	31.12	P69905
KQVHPDTGISSKAMGIMNS	1999.9819	19	501.0019	29.51	U3KQK0:XP_005249096.1:Q5QNW6:P58876:Q99877:P62807:Q99879:Q93079:Q16778:P23527:P33778:Q8N257:O60814:P06899
KVADALTNAV	1000.5553	10	501.2828	27.68	P69905
KVADALTNAVAH	1208.6514	12	403.8935	26.60	P69905
VHLTPEEK(+14.02)SAVT	1323.7034	12	442.2294	22.78	P68871	Methylation(KR)
VHLTPEEKSAVT(-18.01)A	1362.7144	13	682.3634	31.78	P68871	Dehydration
VAHVDDMPNALSAL	1451.7079	14	726.8660	40.71	P69905
VVYPWTQR	1047.5502	8	524.7827	34.03	P68871:P02042
VLSPADK(+14.02)TNV	1056.5815	10	529.2794	22.67	P69905	Methylation(KR)
HAVSEGTKAVTKYTSS	1664.8369	16	555.9525	20.75	U3KQK0:XP_005249096.1:Q5QNW6:P58876:Q99877:P62807:Q99879:Q93079:Q16778:P23527:P33778:Q8N257
SAVTALWGK	931.5127	9	466.7613	36.15	P68871
AWGKVGAHAGEYGAEALER	1970.9598	19	493.7442	30.02	P69905
LSFPTTKT	893.4858	8	447.7513	29.56	P69905
AKHAVSEGTK(+31.99)AVTKYTSSK	2024.0538	19	405.8236	18.47	U3KQK0:XP_005249096.1:Q5QNW6:P58876:Q99877:P62807:Q99879:Q93079:Q16778:P23527:P33778:Q8N257	Dihydroxy
W(+15.99)GKVNVDEVGGEA	1374.6415	13	688.3265	31.16	P68871	Oxidation (HW)
AAHLPAEFTPA	1123.5662	11	562.7899	33.36	P69905
KASGPPVSEL	983.5287	10	492.7723	27.77	P10412:P16403
LVVYPWTQRF	1307.7026	10	654.8575	44.87	P68871:P02042
AAW(+31.99)GKVGAHAGEYG	1404.6422	14	469.2209	26.26	P69905	Dihydroxy
VDIINAKQ	899.5076	8	450.7628	24.53	P60174:IP_671464
HAHKLRVDPVNF	1431.7734	12	478.2668	27.06	P69905
VHLTPEEKSAVT(-.98)	1308.7037	12	437.2755	21.50	P68871	Amidation
AVGGEALGRL	941.5294	10	471.7746	31.44	P02042
KQVHPDTGISSKAM(+15.99)GIM(+15.99)NS	2031.9718	19	678.3298	29.51	U3KQK0:XP_005249096.1:Q5QNW6:P58876:Q99877:P62807:Q99879:Q93079:Q16778:P23527:P33778:Q8N257:O60814:P06899	Oxidation (M)
V(+88.00)HLTPEEK	1039.5009	8	520.7667	27.10	P68871:P02042	3-sulfanylpropanoyl
VNVDEVGGEAL	1100.5349	11	551.2739	34.41	P68871
TY(+31.99)FPHFDLSHGSAQVK	1864.8744	16	467.2242	35.30	P69905	Dihydroxy
LVVYPWTQR	1160.6342	9	581.3246	37.86	P68871:P02042
TNVKAAWGK(+14.96)VGAHAGEYGAEALER	2499.2141	24	625.8135	31.47	P69905	Alpha-amino adipic acid
VVAGVANALA	883.5127	10	442.7654	32.92	P68871:P02042
WVQKTIAEN	1087.5662	9	544.7911	24.01	II_727715:A0A087WU08:II_727736:A0A0C4DGL8:II_246481:II_246488:J3QLC9:J3QR68:P00738:II_246486:H0Y300:II_727732:II_727727:II_3434489:A0A0A0MRD9:II_727709:P00739:XP_024306019.1
LSP(+31.99)ADKTNVK	1103.5823	10	552.7979	18.19	P69905	Dihydroxy
VVAGVANALAH(+15.99)KYH	1464.7837	14	489.2675	27.11	P68871:P02042	Oxidation (HW)
M(+15.99)FLSFPTTK	1086.5420	9	544.2758	39.44	P69905	Oxidation (M)
STPDAVM(+15.99)GNPKVK	1358.6864	13	453.9026	22.63	P68871	Oxidation (M)
EVGGEALGRL	999.5349	10	500.7755	31.95	P68871
VGAHAGEY(+31.99)GAEAL	1275.5731	13	638.7913	28.42	P69905	Dihydroxy
GAHAGEYGAEAL	1144.5149	12	573.2720	26.93	P69905
KLHVDPEN(-18.01)	932.4716	8	467.2449	29.04	P68871:P02042	Dehydration
HLTPEEK	852.4341	7	427.2250	16.38	P68871:P02042
TNVKAAWGKVGAHAGEYGAE	2014.9861	20	504.7559	27.92	P69905
Y(+15.99)QKVVAGVANA	1134.6033	11	568.3045	24.65	P68871:P02042	Oxidation or Hydroxylation
AGLQFP(+31.99)VGR	975.5137	9	488.7669	34.25	Q6FI13:Q16777	Dihydroxy
AAWGK(+31.99)VGAHAGEYGAEALERM(+15.99)	2221.0222	21	556.2592	34.69	P69905	Dihydroxy; Oxidation (M)
SKGTLVQTK	960.5604	9	481.2878	15.74	P10412:P16403:P16401
TY(+31.99)FPHFD	957.3868	7	479.7017	36.13	P69905	Dihydroxy
KALAAAGYDVEKNNS	1549.7736	15	517.5995	23.07	P10412:P16403
PTTKTYFPH	1090.5447	9	546.2799	24.34	P69905
FGDLSTPDAVMGNPKVKAHGK	2168.1047	21	543.0355	28.99	P68871
TYFPHFD	925.3970	7	463.7073	36.14	P69905
VHLTPEE(+14.02)KSAVT	1323.7034	12	442.2294	22.78	P68871	Methylation(others)
EEVSGNVSPGTRR(+.98)EYH	1816.8340	16	606.6176	22.36	P02671	Deamidation (R)
EFTPAVHASLDKF	1460.7300	13	487.9184	35.36	P69905
VLSPAD(+37.96)KTNVK	1208.6167	11	403.8761	20.35	P69905	Replacement of proton by potassium
VAHVDDM(+15.99)PNALS	1283.5815	12	642.7968	30.22	P69905	Oxidation (M)
YQKSTELLIR	1249.7030	10	417.5766	27.63	K7EK07:P84243:Q71DI3:P68431:Q6NXT2:Q16695:K7EMV3:B4DEB1:K7ES00:Q5TEC6:K7EP01
EEVSGNVSPGTRR(+.98)EYHTEK	2175.0193	19	544.7654	21.23	P02671	Deamidation (R)
GHGKKVADALTNAV	1379.7521	14	460.9243	25.32	P69905
KLHVDPENF	1097.5505	9	549.7819	29.05	P68871:P02042
ALAHKYH	838.4449	7	420.2309	21.95	P68871:P02042
DEVGGEALGRL	1114.5618	11	558.2885	33.74	P68871
VYPWTQR	948.4818	7	475.2453	29.50	P68871:P02042
M(+15.99)FLSF(+31.99)PTTK	1118.5317	9	560.2717	39.44	P69905	Oxidation (M); Dihydroxy
VYPW(+15.99)TQRF	1111.5450	8	556.7790	38.62	P68871:P02042	Oxidation (HW)
VYPW(+31.99)TQRF	1127.5399	8	564.7784	33.64	P68871:P02042	Dihydroxy
T(-17.03)Y(+79.97)FPHFDLSHGSAQVK	1895.8243	16	474.9696	34.88		Ammonia-loss (Protein N-term); Phosphorylation (STY)
LSFPTTKTY	1056.5492	9	529.2820	33.13	P69905
WGKVNVDEVGGEA	1358.6466	13	680.3293	31.17	P68871
STELLIR	830.4861	7	416.2505	29.91	K7EK07:P84243:Q71DI3:P68431:Q6NXT2:Q16695:K7EMV3:B4DEB1:K7ES00:Q5TEC6:K7EP01
AGVANALAHKYH(+15.99)	1266.6469	12	423.2238	24.26	P68871:P02042	Oxidation (HW)
L(+226.08)TPEEKSAV	1198.5903	9	600.3071	22.07	P68871	Biotinylation
HAHKLRVD(-18.01)PV	1152.6516	10	577.3340	27.06	P69905	Dehydration
V(+14.02)LSPADKTNVK	1184.6765	11	593.3269	17.07	P69905	Methylation(Protein N-term)
HAHKLR(+31.99)VDPVNF	1463.7633	12	488.9282	27.08	P69905	Dihydroxy
VYPW(+15.99)TQR	964.4766	7	483.2427	31.00	P68871:P02042	Oxidation (HW)
FGDLSTPDAVM(+15.99)GNPKVKAHGK	2184.0996	21	547.0356	28.99	P68871	Oxidation (M)
GGEALGRLLV	983.5764	10	492.7940	37.34	P68871:P02042
SPADKTNVKAA	1100.5825	11	551.2975	21.09	P69905
WGKVGAHAGEYG	1230.5781	12	616.2966	26.26	P69905
TY(+15.99)FPHFDLSHGSAQVK	1848.8794	16	463.2273	33.66	P69905	Oxidation or Hydroxylation
LVTSKGDKELR	1244.7089	11	415.9082	17.06	P02671
PDAVM(+15.99)GNPKVK	1170.6067	11	586.3102	22.61	P68871:P02042	Oxidation (M)
SPPGKPQGPPPQGGNQPQGPPPPPGKPQGPPPQGGN	3423.7070	36	856.9323	26.33	P04280
GHGKKVADALTNA	1280.6837	13	427.9034	19.33	P69905
GD(+15.99)LSTPDAVMGNPKVKAHGK	2037.0312	20	510.2638	24.34	P68871	Oxidation or Hydroxylation
FLSF(+31.99)PTTK	971.4963	8	486.7547	34.34	P69905	Dihydroxy
S(+42.01)ETAPAAPAAPAPAEKTPVKKKA	2272.2427	23	569.0674	22.35	P10412	Acetylation (Protein N-term)
VVAGVANALAHKY(+31.99)H	1480.7786	14	494.6003	30.21	P68871:P02042	Dihydroxy
VHLTPEEK(+14.02)	965.5182	8	483.7487	17.69	P68871:P02042	Methylation(KR)
TNVKAAW(+15.99)GKVGAHAGEYGAE	2030.9810	20	508.7533	27.92	P69905	Oxidation (HW)
DLSHGSAQVKGHGKKVADALTN	2232.1611	22	559.0487	21.64	P69905
AAWGKVGAHAGEY(-18.01)	1297.6204	13	649.8157	26.24	P69905	Dehydration
DLSS(+79.97)PD(+43.99)AVMGNPK	1453.5796	13	485.5276	30.76	P02042	Phosphorylation (STY); Carboxylation (DKW)
VAHVD(-15.99)DMPNALS	1251.5918	12	626.7948	30.22	P69905	Deoxy
VLS(+14.02)PADKTNVK	1184.6765	11	593.3268	17.40	P69905	Methylation(others)
SAPSADAPM(+15.99)FV	1107.4906	11	554.7532	39.09	IP_582282:IP_600453:IP_592770:IP_600567:II_3403859:E7EUT5:IP_672168:II_772209:NP_001344872.1:P04406	Oxidation (M)
GAEALERM	875.4171	8	438.7159	24.72	P69905
SDLHAHK	806.4035	7	404.2107	20.85	P69905
VHLTPEEKSAV(+14.02)	1222.6558	11	408.5487	22.30	P68871	Methylation(C-term)
VHLTPEEK(+14.02)SAV	1222.6558	11	408.5475	23.80	P68871	Methylation(KR)
LSPADKTNVKA	1142.6295	11	572.3186	22.05	P69905
VLSPADKT	829.4545	8	415.7335	17.66	P69905
VLSPADKTNVKAAWGKVGAHAGEYG	2525.3025	25	632.3351	30.79	P69905
NKRSTITSREIQ(-18.01)	1413.7688	12	472.2654	19.12	U3KQK0:XP_005249096.1:Q5QNW6:P58876:Q99877:P62807:Q99879:Q93079:Q16778:P23527:P33778:O60814:P06899	Dehydration
YQK(+31.99)VVAGVANALAHKYH	1899.9955	17	476.0063	31.55	P68871:P02042	Dihydroxy
HAHKLRVDPV	1170.6621	10	586.3384	18.22	P69905
KQVHPDTGISSKAMGIM(+15.99)NS	2015.9768	19	673.0049	29.49	U3KQK0:XP_005249096.1:Q5QNW6:P58876:Q99877:P62807:Q99879:Q93079:Q16778:P23527:P33778:Q8N257:O60814:P06899	Oxidation (M)
VADALTNAV	872.4603	9	437.2391	31.88	P69905
VLSPADK(+14.02)TNVK	1184.6765	11	593.3260	3.03	P69905	Methylation(KR)
NVKAAWGK	872.4868	8	437.2497	20.03	P69905
FGPGVAFR	849.4497	8	425.7349	32.62	C9JM50:P08727
V(+14.02)LSPADKTNV	1056.5815	10	529.2789	22.32	P69905	Methylation(Protein N-term)
VHLTPEEKSAV(+21.98)	1230.6221	11	616.3202	3.11	P68871	Sodium adduct
VLSPADKTNVK(+14.02)AAWGK	1697.9464	16	425.4857	28.08	P69905	Methylation(KR)
FLSFPTTK	939.5065	8	470.7614	34.31	P69905
AWGK(+119.04)VGAHAGEYGAEALER	2089.9968	19	523.5068	31.10	P69905	Pyridylacetyl
HAHKLRVDPVNFKL	1672.9525	14	419.2462	30.60	P69905
AAWGKVGAHAGEYGAEALER(-.98)	2041.0129	20	511.2320	31.01	P69905	Amidation
ILRGDFSSANN	1192.5836	11	597.3010	25.20	P02671
VLSPADKTNVK(+21.98)	1192.6427	11	597.3259	20.47	P69905	Sodium adduct
TNVKAAW(+15.99)GKVGAHAGEYGAEAL	2215.1021	22	554.7799	29.37	P69905	Oxidation (HW)
TVIIEQSWGSPKVTK	1671.9196	15	558.3128	32.43	C9JL25:II_642629:E7EXB4:E7ESH4:IP_761691:P10809:C9JCQ4:C9JL19:IP_625997
KVNVDEVGGEAL	1228.6299	12	615.3224	30.64	P68871
TSR(+14.02)EVQTAV	1003.5298	9	502.7723	22.57	Q8N257	Methylation(KR)
LSFP(+15.99)TTKTYFPH	1453.7241	12	485.5796	36.64	P69905	Oxidation or Hydroxylation
A(+134.05)WGKVGAHAGEYGAEALER	2105.0078	19	527.2489	30.89	P69905	3-methyl-2-pyridyl isocyanate
VHLTPEEK(+14.02)SAVTAL	1507.8246	14	503.6047	31.78	P68871	Methylation(KR)
F(+31.99)LSFPTTK	971.4963	8	486.7547	34.34	P69905	Dihydroxy
VSKGTLVQTK	1059.6288	10	530.8228	24.63	P10412:P16403:P16401
L(+14.02)SFPTTKTYFPH	1451.7449	12	484.9094	36.64		Methylation(Protein N-term)
R(+43.01)(+14.02)PQGPPQQGGHQQGPPPPPPGKPQGPPPQGGRPQGPPQGQSPQ	4368.1758	43	874.6417	23.40	A0A0A0MT31:P02810:ENSP00000379682.3:A0A087WV42:NP_001278244.1:A0A087WZY1	Carbamylation; Methylation(KR)
AHHFGKEFT(-18.01)PPVQA	1546.7681	14	516.5988	27.54	P68871	Dehydration
VAGVANALAH(+15.99)KYH	1365.7153	13	456.2454	25.74	P68871:P02042	Oxidation (HW)
VVYPWTQR(+31.99)F	1226.6084	9	614.3113	40.09	P68871:P02042	Dihydroxy
P(+15.99)TTKTYFPHF	1253.6080	10	418.8769	35.06	P69905	Oxidation or Hydroxylation
Q(-17.03)KVPPEWK	993.5283	8	497.7697	28.51	P02671	Pyro-glu from Q
AVFPSIVGRPR	1197.6981	11	400.2377	32.82	P63261:P60709
VLS(+79.96)PADKTNVKAAWGK	1763.8876	16	441.9842	26.54	P69905	Sulfation
M(+31.99)FLSFPTTK	1102.5369	9	552.2706	40.64	P69905	Sulphone
DNIQGITKPAIRR	1480.8474	13	494.6241	24.78	P62805
S(+14.02)PADKTNVK	972.5240	9	487.2517	18.19	P69905	Methylation(others)
SAVTALW(+31.99)GK	963.5025	9	482.7563	34.00	P68871	Dihydroxy
N(-17.03)ALAHKYH	935.4613	8	468.7381	3.01	P68871:P02042	Ammonia-loss (N)
GRPQGPPQQGGHQQGPPPPPPGK(-1.03)PQGPPPQGGRPQGPPQGQSPQ	4367.1445	44	874.4384	26.11	A0A0A0MT31:P02810:ENSP00000379682.3:A0A087WV42:NP_001278244.1:A0A087WZY1	Lysine oxidation to aminoadipic semialdehyde
A(+119.04)WGKVGAHAGEY	1363.6309	12	455.5453	26.85	P69905	Pyridylacetyl
VYPWTQRF	1095.5502	8	548.7825	37.41	P68871:P02042
Q(-17.03)KVVAGVAN(+.98)ALAHKYH	1688.8998	16	423.2217	22.74	P68871:P02042	Pyro-glu from Q; Deamidation (NQ)
W(+31.99)GKVNVD	848.4028	7	425.2106	25.60	P68871:P02042	Dihydroxy
VLSPAD(+43.99)KTNVK	1214.6506	11	405.8884	20.49	P69905	Carboxylation (DKW)
VLSPADKTNVKAAW(+29.97)GK	1713.9049	16	429.4823	27.97	P69905	Quinone
VHLTP(+31.99)EEKSAVT	1341.6776	12	448.2350	22.83	P68871	Dihydroxy
VLSPADKTNVKAAW(+31.99)G	1587.8257	15	530.2836	27.89	P69905	Dihydroxy
AAHLPAEFT(-2.02)PAVHASLDKFL	2132.1055	20	534.0277	45.40	P69905	2-amino-3-oxo-butanoic_acid
AAYQKVVA	848.4756	8	425.2437	22.64	P68871:P02042
TYF(+31.99)PHFD	957.3868	7	479.7017	36.13	P69905	Dihydroxy
WGKVNVDEVGGEALG	1528.7521	15	765.3850	35.59	P68871
NLPINGNGKQ	1053.5566	10	527.7855	21.80	II_780473:A8MX94:P09211
VVYFDGQSALL	1210.6233	11	606.3129	40.09	B1AMA2
SVSTVLTSKYR	1239.6823	11	414.2327	25.82	P69905
VGAHAGEY	802.3610	8	402.1897	18.43	P69905
AGEASRLAHYNKR	1471.7644	13	491.5930	20.61	U3KQK0:XP_005249096.1:Q5QNW6:P58876:Q99877:P62807:Q99879:Q93079:Q16778:P23527:P33778:O60814:P06899
AWGK(+71.04)VGAHAGEYGAEALERM	2173.0374	20	544.2660	34.70	P69905	Propionamide (K X@N-term)
AAW(+15.99)GKVGAHAGEYGAEAL	1772.8481	18	591.9569	32.72	P69905	Oxidation (HW)
M(+15.99)F(+31.99)LSFPTTK	1118.5317	9	560.2717	39.44	P69905	Oxidation (M); Dihydroxy
WGKVGAHAGEYGAEA	1501.6949	15	501.5724	25.35	P69905
VLLPKKTESHKAKSK	1693.0250	15	424.2618	3.94	Q16777
HAHKLRVDPVN(-18.01)	1266.6945	11	423.2394	27.06	P69905	Dehydration
VLSPADKTNVK(+14.02)	1184.6765	11	593.3209	17.37	P69905	Methylation(KR)
VLSSGSPRLQ	1042.5770	10	522.2893	22.09	F8VWW4:II_3404062:XP_011537078.1:XP_006719679.1:O14686:XP_011537076.1:XP_011537075.1:XP_011537074.1:XP_011537073.1:XP_011537072.1
AHHFGKEFT(-18.01)PPV	1347.6724	12	674.8421	27.56	P68871	Dehydration
MF(+31.99)LSFPTTK	1102.5369	9	552.2732	41.17	P69905	Dihydroxy
W(+15.99)GKVNVD	832.4079	7	417.2132	25.64	P68871:P02042	Oxidation (HW)
STVLTSKY	897.4807	8	449.7482	25.73	P69905
STPDAVMGNPKVKAHGK	1735.9039	17	434.9821	18.68	P68871
TNVKAAWGKVGAH(+15.99)AGEYGAEALER	2500.2458	24	626.0657	31.51	P69905	Oxidation (HW)
SSRAGLQFPVGR(+14.02)	1287.7047	12	430.2324	30.06	Q6FI13:Q16777	Methylation(KR)
EEVSGNVSPGTR(+.98)REYHTEK	2175.0193	19	544.7605	21.25	P02671	Deamidation (R)
GAGVGAAVSGAG	872.4352	12	437.2497	20.03	XP_016881850.1:II_3413361:II_3413358:XP_016881849.1:XP_016881848.1:XP_016881846.1:XP_016881844.1
AHAGEYGAEAL	1087.4934	11	544.7528	26.66	P69905
LS(+27.05)PADKTNVK	1098.6396	10	550.2970	17.29	P69905	Ethyl amino
HAHKLRVDPVN	1284.7051	11	429.2427	17.59	P69905
PDAVMGNPKVK	1154.6117	11	578.3129	22.61	P68871:P02042
FQTVTDYGKDL	1285.6190	11	643.8170	34.05	V9GYC1:V9GYS1:P02652:V9GYG9:V9GYM3
VYP(+31.99)WTQRF	1127.5399	8	564.7776	38.61	P68871:P02042	Dihydroxy
DLSHGSAQVKGHGKKVAD(+43.99)ALT(+79.97)N	2356.1172	22	590.0352	23.59	P69905	Carboxylation (DKW); Phosphorylation (STY)
ASQGDQRLAF	1091.5359	10	546.7875	22.32	IP_775368
AGIFQSVK	848.4756	8	425.2456	29.74	P09669
VISDGGDSEQF	1152.4934	11	577.2551	27.17	A0A0A0MT31:P02810:ENSP00000379682.3:A0A087WV42:NP_001278244.1:A0A087WZY1
IAGEASRLAHY	1186.6094	11	594.3130	25.53	U3KQK0:XP_005249096.1:Q5QNW6:P58876:Q99877:P62807:Q99879:Q93079:Q16778:P23527:P33778:O60814:P06899
AAWGKVGAHAGEYGAEA	1643.7692	17	548.9311	27.67	P69905
LSPADK(+14.02)TNVK	1085.6080	10	543.7905	19.89	P69905	Methylation(KR)
TYFPH(+15.99)FDLSHGSAQVK	1848.8794	16	463.2246	35.45	P69905	Oxidation (HW)
SSSAGPGLLK	915.5025	10	458.7603	24.86	P08729
AHHFGKEFTPP(+15.99)VQAA	1651.8107	15	551.6130	27.57	P68871	Oxidation or Hydroxylation
HVDPENF	856.3715	7	429.1935	25.46	P68871:P02042
AAWGKVGAHAGEYGAEAL	1756.8533	18	586.6262	32.74	P69905
LSF(+31.99)PTTK	824.4280	7	413.2195	30.14	P69905	Dihydroxy
LRVDPVNFK	1086.6185	9	544.3198	30.60	P69905
DKSKLKKTETQEKNPLPSKETIEQEKQAG	3311.7571	29	663.3553	21.25	P62328
N(+291.10)PQQPQAPPAGKPQGPPPPPQGGRPPRPAQGQQPPQ	3969.9834	36	993.5190	26.30	P10163:E9PAL0	N-acetyl neuraminic acid
AERVGAGAPVY	1088.5614	11	545.2885	25.83	Q6FI13:Q16777
AAWGKVGAHAGEYGAE	1572.7321	16	525.2512	26.89	P69905
KVADALTNA	901.4869	9	451.7499	21.91	P69905
TVLTSKYR	966.5498	8	484.2858	21.88	P69905
HASGAAGTAPAP	1006.4832	12	504.2556	25.56	A6NJT0
VLSPADKTN(+.98)VKAAWGK(-.98)	1683.9308	16	421.9912	25.04	P69905	Deamidation (NQ); Amidation
LSPADKTNV	943.4974	9	472.7533	22.08	P69905
LSFP(+31.99)TTK	824.4280	7	413.2213	27.28	P69905	Dihydroxy
YGPYQPVPEQP	1273.5979	11	637.8073	32.82	P02808
TNVKAAW(+15.99)GKVGAHAGEYGAEALER	2500.2458	24	626.0657	31.51	P69905	Oxidation (HW)
VHASLDKF	915.4814	8	458.7500	25.49	P69905
HAHKLRVDP(+31.99)V	1202.6520	10	401.8915	18.36	P69905	Dihydroxy
RVDPVNF(+31.99)	877.4293	7	439.7244	30.46	P69905	Dihydroxy
QKEITALAPS(+79.96)TMK	1496.7214	13	499.9310	27.12	P63261:P60709	Sulfation
DNIQGITK(+14.02)PAIR	1338.7620	12	447.2481	27.46	P62805	Methylation(KR)
LISGKPEGRRPQGGN	1564.8434	15	522.6207	16.76	P10163:E9PAL0
STITSREIQTAVR	1460.7947	13	487.9395	26.87	U3KQK0:XP_005249096.1:Q5QNW6:P58876:Q99877:P62807:Q99879:Q93079:Q16778:P23527:P33778:O60814:P06899:IP_595247
VVYP(+31.99)WTQRF	1226.6084	9	614.3116	41.22	P68871:P02042	Dihydroxy
EEVSGNVSPGTRR	1386.6851	13	463.2368	18.48	P02671
LSF(+31.99)PTTKTYFPH	1469.7190	12	490.9113	36.62	P69905	Dihydroxy
TEAPLNPK	868.4654	8	435.2417	20.14	P63261:P60709
SPADK(+14.02)TNVK	972.5240	9	487.2523	17.44	P69905	Methylation(KR)
SAVTALWGK(+31.99)	963.5025	9	482.7599	36.15	P68871	Dihydroxy
W(+15.99)GKVNVDEVGGEAL	1487.7256	14	744.8660	36.54	P68871	Oxidation (HW)
FLS(+79.97)FPTTK	1019.4729	8	510.7471	35.59	P69905	Phosphorylation (STY)
PTTKTYFP	953.4858	8	477.7512	30.18	P69905
AIRNDEEL	958.4719	8	480.2437	22.65	Q6FI13:Q16777
SSRAGLQFPVGR	1273.6891	12	425.5709	30.06	Q6FI13:Q16777
VLSPADKTNVK(+14.02)AAW(+15.99)GK	1713.9413	16	429.4847	25.84	P69905	Methylation(KR); Oxidation (HW)
VGGEALGRL	870.4923	9	436.2527	30.01	P68871:P02042
AHVDDM(+15.99)PNALSAL	1368.6344	13	685.3199	38.18	P69905	Oxidation (M)
VHLTPEEKTAVNAL	1520.8198	14	507.9447	31.67	P02042
VHLTPEEK(+31.99)	983.4924	8	492.7517	17.60	P68871:P02042	Dihydroxy
ARNFGKEFTPQM(+15.99)QAA	1710.8147	15	571.2791	30.04	P02042	Oxidation (M)
V(+71.04)LSPADKTNV	1113.6030	10	557.7914	24.12	P69905	Propionamide (K X@N-term)
V(+71.04)LSPADKTNVK	1241.6979	11	414.8926	17.40	P69905	Propionamide (K X@N-term)
DLSHGSAQVKGHGKKVADALT	2118.1182	21	530.5381	21.72	P69905
VPAPEPPP	802.4225	8	402.1995	23.14	O15047
AFSDGLAH	816.3766	8	409.1963	25.27	P68871:P02042
L(+14.02)SPADKTNVK	1085.6080	10	543.7893	3.03	P69905	Methylation(Protein N-term)
LVVYPW(+29.97)TQRF	1337.6768	10	446.9001	45.77	P68871:P02042	Quinone
YGAEALER	907.4399	8	454.7287	23.87	P69905
VHLT(+14.02)PEEK	965.5182	8	483.7486	17.55	P68871:P02042	Methylation(others)
A(+42.01)HAGEY(+162.05)GAEALER	1576.7004	13	526.5768	24.63	P69905	Acetylation (Protein N-term); Hexose (NSY)
ALAAGGYDVEK	1092.5450	11	547.2946	25.60	P16401
VGAHAGEY(+15.01)GAEALER	1543.7379	15	515.5768	24.47	P69905	Tyrosine oxidation to 2-aminotyrosine
S(+71.04)PMLGEFVSETESRGSESG	2055.9055	19	686.3059	19.47	P02671	Propionamide (K X@N-term)
VDPVNFK	817.4333	7	409.7238	26.95	P69905
HRHPDEAAF	1078.4944	9	540.2501	18.84	P02671
VGAHAGEYG	859.3824	9	430.7021	15.95	P69905
VLSP(+31.99)ADKTNVKAA	1344.7249	13	449.2520	21.09	P69905	Dihydroxy
LERPGGNE	870.4195	8	436.2177	17.27	P02671
M(+15.99)VLSPADK	875.4423	8	438.7465	27.42	P69905	Oxidation (M)
LSPADKTNVKAAWGK	1584.8623	15	529.2967	25.36	P69905
PQGPPPQGGNQPQGPPPPPGKPQGPPQQ(+.98)	2761.3572	28	921.4657	24.79	P04280	Deamidation (NQ)
LVVYPW(+31.99)TQR	1192.6240	9	597.3179	37.82	P68871:P02042	Dihydroxy
NELRVAPEEH(+14.02)PV	1402.7205	12	468.5711	26.01	P63261:P60709	Methylation(others)
SPADK(+31.99)TNVK	990.4982	9	496.2525	20.33	P69905	Dihydroxy
YPWTQRF	996.4818	7	499.2495	36.70	P68871:P02042
WGKVNVD	816.4130	7	409.2097	27.08	P68871:P02042
VHLTPEE	823.4076	7	412.7093	24.40	P68871:P02042
LSFPTTK(+31.99)TYF	1235.6074	10	618.8110	40.46	P69905	Dihydroxy
VAHVDDMPN	996.4335	9	499.2247	21.16	P69905
VYPW(+31.99)TQR	980.4716	7	491.2429	31.00	P68871:P02042	Dihydroxy
FFITFLEGQ	1100.5542	9	551.2678	39.44	XP_011513441.1:II_3395629:II_3395628:XP_011513433.1:A0A0A0MT16
LVVYPWTQR(+31.99)	1192.6240	9	597.3179	37.82	P68871:P02042	Dihydroxy
AGLQFP(+15.99)VGR	959.5188	9	480.7692	34.22	Q6FI13:Q16777	Oxidation or Hydroxylation
HAHK(+54.01)LRVDPV	1224.6727	10	409.2317	21.97	P69905	MDA adduct +54
A(+226.08)LGRLLVVYPWTQR	1897.0396	14	475.2480	31.36	P68871:P02042	Biotinylation
HAHK(+31.99)LRVDPV	1202.6520	10	401.8915	18.36	P69905	Dihydroxy
PPPGKPQGPPQQGGNR(+14.02)PQGPPPPGKPQG(-.98)	2761.4524	28	921.4675	24.77	P04280	Methylation(KR); Amidation
GRPQGPPQQGGHQQGPPPPPPG(+17.03)	2184.0935	22	729.0412	23.01	A0A0A0MT31:P02810:ENSP00000379682.3:A0A087WV42:NP_001278244.1:A0A087WZY1	Replacement of proton with ammonium ion
LS(-18.01)PADKTNVK	1053.5818	10	527.7971	19.83	P69905	Dehydration
VLSPADKT(-18.01)NV	1024.5553	10	513.2867	17.41	P69905	Dehydration
HAHKLRVDPVNF(+31.99)	1463.7633	12	488.9282	27.08	P69905	Dihydroxy
LSTPDAVMGNPKVK	1455.7755	14	486.2661	27.42	P68871
LSDLHAHK	919.4875	8	460.7510	20.88	P69905
ERIAGEASRLAHYNK	1713.8910	15	429.4777	23.80	U3KQK0:XP_005249096.1:Q5QNW6:P58876:Q99877:P62807:Q99879:Q93079:Q16778:P23527:P33778:O60814:P06899
VHLT(-18.01)PEEKS	1020.5240	9	511.2690	23.78	P68871	Dehydration
TNVKAAW(+31.99)GK	1005.5243	9	503.7684	21.08	P69905	Dihydroxy
VNLPINGNGKQ	1152.6251	11	577.3218	27.58	II_780473:A8MX94:P09211
APSIHGGSGGRGVSVSSAR	1737.8870	19	435.4838	20.13	C9JM50:P08727
FSPAVSGPSGAP	1072.5189	12	537.2742	22.68	IP_2345824
FTPPVQAA	829.4333	8	415.7194	30.50	P68871
DLSPLEIVEMFA	1362.6741	12	682.3663	30.34	Q8IZQ1
STELLLR	830.4861	7	416.2505	29.91
TVVQPSVGAAAGP	1152.6139	13	577.3306	28.40	C9JV77:P02765:NP_001341501.1:NP_001341502.1
YQPVPEQP	956.4603	8	479.2393	27.35	P02808
DNLKGTFA	864.4341	8	433.2243	26.02	P68871
DVPPSTGNSASLS	1230.5728	13	411.2069	17.30	XP_011539796.1:XP_011539795.1:Q14872
VLTSKYR	865.5021	7	433.7588	15.64	P69905
FVSNHAY	836.3817	7	419.2003	21.45	II_730018:H3BR68:II_730004:II_730010:J3KPS3:P04075
VAHVDDV(sub M)PNAL	1148.5825	11	575.2823	32.16	P69905
AAHLPAEFTPAVHASLDE(sub K)	1874.9163	18	469.7482	33.28	P69905
VLVYGGYMLLATG	1355.7159	13	678.8517	45.79	XP_006720815.2
KGNYAERVGAGAPV	1387.7207	14	463.5824	24.34	Q6FI13:Q16777
TSSFGGLGGGSVR	1180.5836	13	591.3020	28.91	C9JM50:P08727
VPEPPAPP	802.4225	8	402.2047	23.16	O15234:II_3411107
GTGASGSFKLN	1037.5142	11	519.7654	26.31	P10412:P16403:P16401
AGLQFPVGRVHR	1335.7523	12	446.2592	29.89	Q6FI13:Q16777
HLPAEFTPA	981.4919	9	491.7555	31.34	P69905
YVDNNIFFE	1159.5186	9	580.7721	37.39	NP_001278919.1:C9JA41:XP_016867332.1:H7C2N5:XP_011514220.1:A8MWY0
SGVSLAALK	844.5018	9	423.2576	31.63	P10412:P16403
VYPM(+15.99)STKSES	1143.5117	10	572.7726	37.03	IP_215569	Oxidation (M)
LTEAPLNPK	981.5494	9	491.7841	24.67	P63261:P60709
SAYGGPVGAGIR	1103.5723	12	552.7914	27.16	P08729
PLSMEPSSPL	1056.5161	10	529.2789	22.32
LAAPPGHQLHRAHYDL	1794.9277	16	449.7371	24.95	C9JV77:P02765:NP_001341501.1:NP_001341502.1
AHVDDMPNA	968.4022	9	485.2095	22.83	P69905
DITPLMAAANGGHVK	1493.7660	15	498.9255	26.24
AHKLRVDP(+21.98)	956.5168	8	479.2722	18.20	P69905	Sodium adduct
TYFPHFDL	1038.4811	8	520.2447	44.90	P69905
VYPMSTKSES	1127.5168	10	564.7760	37.40	IP_215569
IAGEASRLAHYNKR	1584.8484	14	529.2902	20.61	U3KQK0:XP_005249096.1:Q5QNW6:P58876:Q99877:P62807:Q99879:Q93079:Q16778:P23527:P33778:O60814:P06899
ILRGDFSSAN	1078.5406	10	540.2775	25.65	P02671
GGEALGRLL	884.5079	9	443.2606	34.71	P68871:P02042
GDLSTPDAVMGNPKVKAHGKKVL	2361.2837	23	473.2541	26.52	P68871
QSVRKTGTTGAPAGVTETT	1860.9541	19	466.2256	27.44
GEASRLAHY	1002.4883	9	502.2530	20.71	U3KQK0:XP_005249096.1:Q5QNW6:P58876:Q99877:P62807:Q99879:Q93079:Q16778:P23527:P33778:O60814:P06899
Q(-17.03)TVAVGVIKAVDK	1309.7605	13	655.8924	27.86	A0A087WVQ9:P68104:Q5VTE0	Pyro-glu from Q
S(+42.01)DKPDMAEIEK	1303.5966	11	652.8038	17.88	P62328:IP_613138	Acetylation (Protein N-term)
KREEAPSLRPAPPPISGGGYR	2234.1919	21	559.5535	17.62	P02675:II_618665
S(+42.01)DKPDM(+15.99)AEIEK	1319.5914	11	660.8039	12.05	P62328:IP_613138	Acetylation (Protein N-term); Oxidation (M)
S(+42.01)ETAPLAPTIPAPAEK	1633.8562	16	817.9340	27.56	P16402	Acetylation (Protein N-term)
Q(-17.03)GPPPPGKPQGPPPQGDKSRSPR	2344.2036	23	587.0582	10.74	A0A0G2JR74:ENSP00000374013.4:P02812:A0A0G2JM13:A0A0G2JMN8:NP_005030.2:G3V1M9:P04280:G3V1R1	Pyro-glu from Q
KASGPPVSELITK	1325.7554	13	442.9220	19.95	P16402:P10412:P16403
SPPGKPQGPPPQG	1242.6356	13	622.3272	8.54	A0A0G2JR74:ENSP00000374013.4:P02812:A0A0G2JM13:A0A0G2JMN8:NP_005030.2:G3V1M9:P04280:G3V1R1
VGGLKGDVAEGDLIEH	1607.8154	16	536.9373	21.70	Q13151
Q(-17.03)NLNEDVSQEESPSL	1670.7271	15	836.3740	28.18	A0A0G2JR74:ENSP00000374013.4:P02812:A0A0G2JM13:A0A0G2JMN8:NP_005030.2:G3V1M9:P04280:G3V1R1	Pyro-glu from Q
SPPGKPQGPPPQGGKPQGPPAQGGSK	2432.2559	26	609.0703	9.39	G3V1R1
ASGPPVSELITK	1197.6604	12	599.8364	23.61	P16402:P10412:P16403
Q(-17.03)GPPPPGKPQGPPPQGGSKS	1876.9431	20	626.6531	12.47	A0A0G2JR74:ENSP00000374013.4:P02812:A0A0G2JM13:A0A0G2JMN8	Pyro-glu from Q
Q(-17.03)NLNEDVSQEESPSLIA	1854.8483	17	928.4368	32.20	A0A0G2JR74:ENSP00000374013.4:P02812:A0A0G2JM13:A0A0G2JMN8:NP_005030.2:G3V1M9:P04280:G3V1R1	Pyro-glu from Q
Q(-17.03)NLNEDVSQEESPS	1557.6431	14	779.8281	20.77	A0A0G2JR74:ENSP00000374013.4:P02812:A0A0G2JM13:A0A0G2JMN8:NP_005030.2:G3V1M9:P04280:G3V1R1	Pyro-glu from Q
SGPPVSELITK	1126.6233	11	564.3156	23.20	P16402:P10412:P16403
GEHPGLSIGDVAK	1278.6567	13	427.2218	19.16	IP_709953:IP_624598:Q5T7C4:IP_735548:B2RPK0:P09429:IP_624601
FVELGTQPATQ	1189.5979	11	595.8071	22.80	V9GYE3:V9GYS1:P02652:V9GYM3
TETQEKNPLPSKETIEQEKQAGES	2700.3088	24	676.0867	15.46	P62328:IP_613138
Q(-17.03)HLPLIK	830.5014	7	416.2600	24.78	P02671	Pyro-glu from Q
SPPGKPQGPPQQE	1345.6626	13	673.8348	8.82	A0A0G2JR74:ENSP00000374013.4:P02812:A0A0G2JM13:A0A0G2JMN8:NP_005030.2:G3V1M9:P04280:G3V1R1
SVEIENPETSDQ	1346.5837	12	674.2975	18.33	K9JIK7:Q13030:E9PH25:P02724:E7EQF3:E9PD10:A0A0C4DFT7:A0A087WU29
M(+15.99)KPVPDLVPGNFK	1456.7748	13	486.5942	23.82	P02671	Oxidation (M)
VPPPPPPPYGPG	1170.6073	12	586.3120	21.76	P02814
KPVPDLVPGNF	1181.6444	11	591.8304	29.05	P02671
PGIFPPPPPQP	1142.6123	11	572.3106	29.94	P02814
SLGSALRPSTS	1074.5669	11	538.2880	17.04	A0A1B0GVG8:A0A1B0GTT5:II_794318:B0YJC4:P08670
FGGPGTASRPSSS	1206.5629	13	604.2911	10.82	A0A1B0GVG8:A0A1B0GTT5:II_794318:B0YJC4:P08670
GPGIFPPPPPQP	1199.6338	12	600.8211	29.46	P02814
ESSSHHPGIAEFPSRGK	1821.8757	17	456.4719	12.41	P02671
GPPVSELITK	1039.5913	10	520.8000	22.08	P16402:P10412:P16403:P16401
MKPVPDLVPGNFK	1440.7799	13	481.2670	26.04	P02671
GSESGIFTNTK	1139.5459	11	570.7780	16.87	P02671
KTETQEKNPLPSKETIEQEKQAGES	2828.4038	25	708.1063	14.05	P62328:IP_613138
KREEAPSLRPAPPPISGGG	1915.0275	19	479.7670	17.54	P02675:II_618665
QN(-17.03)LNEDVSQEESPS	1557.6431	14	779.8282	20.67	A0A0G2JR74:ENSP00000374013.4:P02812:A0A0G2JM13:A0A0G2JMN8:NP_005030.2:G3V1M9:P04280:G3V1R1	Ammonia-loss (N)
SPPGKPQGPPP	1057.5555	11	529.7876	9.91	A0A0G2JR74:ENSP00000374013.4:P02812:A0A0G2JM13:A0A0G2JMN8:NP_005030.2:G3V1M9:P04280:G3V1R1
Q(-17.03)NLNEDVSQEESPSLIAGNPQGP	2405.0981	23	802.7086	30.83	NP_005030.2:G3V1M9:P04280:G3V1R1	Pyro-glu from Q
LSALEEYTKKLNTQ	1636.8672	14	546.6324	24.04	NP_001304950.1:P02647:F8W696
VPDLVPGNFK	1084.5917	10	543.3060	26.49	P02671
TVAVGVIKAVDK	1198.7285	12	400.5834	19.85	A0A087WVQ9:P68104:Q5VTE0
GPPPPPPGKPQGPPPQGGRPQGPPQG	2475.2771	26	619.8224	13.66	P02810:ENSP00000379682.3:A0A0A0MT31:A0A087WV42:NP_001278244.1:A0A087WZY1:A0A087WYT0
FPPPPPQP	875.4541	8	438.7279	23.11	P02814
APVNVTTEVK	1056.5815	10	529.2981	16.03	A0A087WVQ9:P68104:Q5VTE0
SQLQKVPPEWK	1338.7295	11	447.2468	17.62	P02671
P(+57.02)YQPVPEQP	1110.5345	9	556.2698	19.67	P02808	Carbamidomethylation (DHKE X@N-term)
ATGPPVSELITK	1211.6761	12	606.8386	24.18	P16401
GYGPYQPVPEQ	1233.5665	11	617.7867	21.58	P02808
TYSLGSALRPST	1251.6459	12	626.8264	23.18	A0A1B0GVG8:A0A1B0GTT5:II_794318:B0YJC4:P08670
FVELGTQPAT	1061.5393	10	531.7749	23.54	V9GYE3:V9GYS1:P02652:V9GYM3
FGGPGTASRPSS	1119.5309	12	560.7707	11.02	A0A1B0GVG8:A0A1B0GTT5:II_794318:B0YJC4:P08670
ITAVTVNQSL	1044.5815	10	523.2913	24.82	P05787
LASVSTVLTSK	1104.6390	11	553.3203	22.70	P69905
SPPGKPQGPPPQGGKPQGPPAQGGSKSQSA	2805.4158	30	702.3625	9.60	G3V1R1
YQPVPEQPLYP	1329.6604	11	665.8412	28.39	P02808
MELERPGGNEITR	1500.7355	13	501.2502	17.19	P02671
SLGSALRPST	987.5349	10	494.7702	17.44	A0A1B0GVG8:A0A1B0GTT5:II_794318:B0YJC4:P08670
TQEKNPLPSKETIEQEKQAGES	2470.2188	22	618.5619	15.04	P62328:IP_613138
YQPVPEQPLYPQP	1554.7717	13	778.3877	27.65	P02808
M(+15.99)ELERPGGNEITR	1516.7303	13	506.5823	13.84	P02671	Oxidation (M)
SDYPPLGR(sub K)	903.4450	8	452.7264	16.63
PLPSKETIEQEKQAGES	1869.9319	17	624.3174	15.17	P62328:IP_613138
KPVPDLVPGN	1034.5760	10	518.2943	20.69	P02671
YPQPYQPQY	1182.5345	9	592.2742	22.45	P02808
KPVPDLVPGNFK	1309.7394	12	437.5858	23.37	P02671
EQPLYPQP	970.4760	8	486.2415	22.19	P02808
SGVSLAALKK	972.5967	10	487.3016	17.60	P16402:P10412:P16403
GDVDVSLPK	928.4865	9	465.2443	19.97	XP_016873759.1
Y(+57.02)GPYQPVPEQP	1330.6193	11	666.3183	23.73	P02808	Carbamidomethylation (DHKE X@N-term)
FGGPGTASRPS	1032.4988	11	517.2581	11.11	A0A1B0GVG8:A0A1B0GTT5:II_794318:B0YJC4:P08670
GPYQPVPEQP	1110.5345	10	556.2751	19.70	P02808
GGIGTVPVGR	911.5189	10	456.7622	17.16	A0A087WVQ9:P68104:Q5VTE0
SSFGSGAGSSSFSR	1319.5742	14	660.7975	16.14	P05787
LVSESSDVLPK	1172.6288	11	587.3218	19.40	P05787
ASSPGGVYATR	1064.5250	11	533.2683	11.75	A0A1B0GVG8:A0A1B0GTT5:II_794318:B0YJC4:P08670
SLVSKGTLVQ	1030.6023	10	516.3063	18.96	P16402:P10412:P16403:P16401
IGGIGTVPVGR	1024.6029	11	513.3029	21.17	A0A087WVQ9:P68104:Q5VTE0
SDYPPLGR	903.4450	8	452.7307	16.69	A0A087WVQ9:P68104:Q5VTE0
YQPVPEQ	859.4075	7	430.7048	14.50	P02808
YGPYQPVPEQ	1176.5450	10	589.2704	20.66	P02808
EEIVKEVST	1032.5339	9	517.2743	16.34	A0A087WVQ9:P68104:Q5VTE0
GPYQPVPEQ	1013.4818	9	507.7448	16.76	P02808
PQPYQPQY	1019.4712	8	510.7397	18.82	P02808
VPEQPLYPQP	1166.5972	10	584.3073	24.24	P02808
LIAGNPQGP	865.4658	9	433.7394	16.87	NP_005030.2:G3V1M9:P04280:G3V1R1
GYGPYQPVPEQP	1330.6193	12	666.3152	23.61	P02808
LDGSVDFK	879.4338	8	440.7197	17.75	P02679:C9JEU5:C9JC84
GTGASGSFKL	923.4712	10	462.7376	21.04	P16402:P10412:P16403:P16401
HRHPDEAAFFDTASTGK	1885.8706	17	472.4729	19.87	P02671
PEPAKSAPAPKKGSKK	1619.9358	16	405.9898	3.92	Q16778:P57053:P62807:P06899:O60814
S(+42.01)TRSVSSSSYR	1257.5950	11	629.8010	13.29	P08670:A0A1B0GVG8:A0A1B0GTT5	Acetylation (Protein N-term)
S(+42.01)ETAPAAPAAPAPAEKTPVKK	2073.1106	21	692.0417	16.93	P10412	Acetylation (Protein N-term)
VSETESRGSESGI	1336.6106	13	669.3134	13.63	P02671
ELERPGGNEITRGGSTS	1758.8496	17	587.2901	15.81	P02671
EEVSGNVSPGTRREY	1678.7910	15	560.6028	14.98	P02671
ANGNNQSPVDIKTSETK	1801.8806	17	601.6318	15.34	P00915:E5RHP7:E5RH81:E5RG43:E5RIF9:E5RFL2:E5RGU8:II_575772:E5RII2
VLSPADKTNVKAAWGKVG	1840.0206	18	461.0135	23.33	P69905
SALEEYTKKLNTQ	1523.7831	13	508.9343	22.79	NP_001304950.1:F8W696:P02647
KM(+15.99)K(+42.01)PVPDLVPGNFK	1626.8802	14	543.3065	29.17	P02671	Oxidation (M); Acetylation (K)
GRPQGPPQQGGHQQGPPPPPPGKPQGPPPQGGRPQGPPQGQSP	4240.1172	43	849.0273	17.61	A0A0A0MT31:ENSP00000379682.3:P02810
HTEKLVTSKGDKELR	1739.9530	15	435.9957	9.71	P02671
VLSPADKTNV(-.98)	1041.5818	10	521.7949	15.15	P69905	Amidation
VLSPADKTNVKAAWGK(+14.96)	1698.8940	16	425.7316	16.75	P69905	Alpha-amino adipic acid
PQGPPPQGDKS(-15.99)RSPSPPGKPQGPPPQGGN	2826.4160	29	707.6068	11.52	G3V1M9	Deoxy
GRPQGPPQQGGHQQGPPPP(+31.99)PPGKPQGPPPQGGRPQGPPQGQSPQ	4400.1660	44	881.0357	16.84	A0A0A0MT31:ENSP00000379682.3:P02810	Dihydroxy
VQSGSHLAAREKANL	1579.8430	15	527.6221	13.86	P04040
VLSPADKTNVKAAWGKV	1782.9991	17	446.7561	22.98	P69905
VLSPADKTNVKAA(-.98)	1311.7510	13	438.2547	13.58	P69905	Amidation
LASVSTVLTSKYR	1423.8035	13	475.6086	25.20	P69905
STTAVVTNPKE	1145.5928	11	573.8040	13.57	A0A087WV45:P02766:II_3429875:A0A087WT59
S(-18.01)PADKTNVK	940.4977	9	471.2584	12.32	P69905	Dehydration
FGGPGTASRPSSSR	1362.6639	14	455.2282	11.51	P08670:A0A1B0GVG8:A0A1B0GTT5
MFGGPGTASRPSSSR	1493.7045	15	498.9123	15.00	P08670:A0A1B0GVG8:A0A1B0GTT5
GRPQGPPQQGGHQQGPPPPPPGK(+26.02)PQGPPPQGGRPQ	3517.7827	35	880.4722	16.61	A0A0A0MT31:ENSP00000379682.3:P02810	Acetaldehyde +26
GRPQGPPQQGGHQQGPPPPPPGKPQGPPPQGGRPQ	3491.7671	35	873.9540	17.43	A0A0A0MT31:ENSP00000379682.3:P02810
SPPGKPQGPPQQEGNNPQGPPPPAGGNPQQPQAPPAGQPQGPPRPPQGGRPSRPP	5458.7168	55	1092.7444	20.42	A0A0G2JR74:P02812:ENSP00000374013.4:A0A0G2JM13:G3V1M9:A0A0G2JMN8:P04280:G3V1R1:A0A0G2JQ42
GRPQGPPQQGGHQQGPPPPPPGKQ(sub P)QGPPPQGGRPQGPPQGQSPQ	4399.1816	44	880.8361	17.33	A0A0A0MT31:ENSP00000379682.3:P02810
QGPPPQGGNK(+58.01)PQGPPPPGKPQGPPPQGDNKSRSS	3424.6870	34	857.1737	17.78	A0A0G2JR74:P02812:ENSP00000374013.4:A0A0G2JM13	Carboxymethyl (KW X@N-term)
QGGNKPQGPPPPGKPQGPPPQGDNKS(+79.96)RSS	2970.4001	29	743.6343	17.71	A0A0G2JR74:P02812:ENSP00000374013.4:A0A0G2JM13	Sulfation
AHGAGGGGPGRAGCCLGKAVRGAKGHHHPHPPAAGAGAAGGAEADLKAL	4398.1948	49	880.6385	17.35	O15105
LSPAD(-18.01)KTNVK	1053.5818	10	527.7941	13.12	P69905	Dehydration
SPAD(-18.01)KTNVK	940.4977	9	471.2574	12.98	P69905	Dehydration
RPQGPPQQGGHQQGPPPPPPGKPQGPPPQGGRPQGPPQGQSPQ	4311.1543	43	863.2343	17.29	A0A0A0MT31:ENSP00000379682.3:P02810
PQGGN(-17.03)KPQGPPPPGKPQGPPPQGDNKSRSS	2970.4695	30	991.1736	17.82	A0A0G2JR74:P02812:ENSP00000374013.4:A0A0G2JM13	Ammonia-loss (N)
GRPQGPPQQGGHQQGPPPPPPGKPQGPPPQGGRPQGPPQ(+.98)GQSPQ	4369.1602	44	874.8148	17.00	A0A0A0MT31:ENSP00000379682.3:P02810	Deamidation (NQ)
SLGSALRPSTSR	1230.6680	12	411.2305	16.44	P08670:A0A1B0GVG8:A0A1B0GTT5
TTP(sub S)TRTYSLGSALRPSTSR	2051.0759	19	411.2346	16.23	P08670:A0A1B0GVG8:A0A1B0GTT5
EEVSGNVSPGTRREYHTEK	2174.0352	19	544.5151	11.75	P02671
GRPQGPPQQGGHQ(+.98)QGPPPPPPGKPQGPPPQGGRPQGPPQGQSPQ(-.98)	4368.1758	44	874.6368	16.75	A0A0A0MT31:ENSP00000379682.3:P02810	Deamidation (NQ); Amidation
P(sub Q)TLAVGVIKAVDK	1309.7969	13	655.8886	31.37	IP_672870
PQGPPPQGGNKPQGPPPPGKPQGPPPQ(+.98)GD	2805.3833	29	936.1425	18.77	A0A0G2JR74:P02812:ENSP00000374013.4:A0A0G2JM13:G3V1M9:A0A0G2JMN8:P04280:G3V1R1:A0A0G2JQ42	Deamidation (NQ)
S(+42.01)ETAPAAPAAAPPAEKAPVKK	2043.1000	21	682.0380	16.79	P16403	Acetylation (Protein N-term)
PGKPQGPPPQGGNKPQGPPPPGKPQGPPPQG(-.98)	2970.5576	31	743.6352	18.24	A0A0G2JR74:P02812:ENSP00000374013.4:A0A0G2JM13:G3V1M9:A0A0G2JMN8:P04280:G3V1R1:A0A0G2JQ42	Amidation
QGPPPQGGNK(+71.04)PQGPPPPGKPQGPPPQGGSKSRSA	3336.7075	34	835.1872	17.75	A0A0G2JR74:P02812:ENSP00000374013.4:A0A0G2JM13:A0A0G2JMN8	Propionamide (K X@N-term)
EVSGNVSPGTRREY	1549.7484	14	517.5896	14.33	P02671
VH(+15.99)LTPEEKSAVTAL	1509.8038	14	504.2698	24.57	P68871	Oxidation (HW)
PQGGNK(+28.03)PQGPPPPGKPQGPPPQGDKSQ	2699.3779	27	675.8641	17.66	P04280	Dimethylation(KR)
QGPPPQGGNKPQGPPPPGK(+87.07)PQGPPPQGGSKSRSA	3352.7388	34	839.2198	17.76	A0A0G2JR74:P02812:ENSP00000374013.4:A0A0G2JM13:A0A0G2JMN8	Hypusine
QQGPPPPQGKPQGPPQQ(+.98)GGHPP	2211.0820	22	738.0229	16.86	A0A0A0MT31:ENSP00000379682.3:P02810	Deamidation (NQ)
ELERPGGNE	999.4621	9	500.7375	11.82	P02671
RASALQEALER	1242.6680	11	622.3185	24.22	II_585410:F8WER1:II_585412:NP_001229819.1:H7BZF7:P20711:NP_001229817.1:NP_001229815.1:A0A087WV24:XP_011513463.2:NP_001076440.1
N(-15.01)PQQPQAPPAGQPQGPPRPPQGGRPSRPPQ	3103.5811	30	621.7598	20.99	A0A0G2JR74:P02812:ENSP00000374013.4:A0A0G2JM13:G3V1M9:A0A0G2JMN8:P04280:G3V1R1:A0A0G2JQ42	ISD (z+2)-series
SPADKT(-18.01)NVK	940.4977	9	471.2563	13.21	P69905	Dehydration
PPGKPQGPPPQGGNRPQGPPPPGK(+114.04)PQGPPP	3025.5632	30	757.3875	17.52	G3V1M9	Ubiquitin
PQGPPPQGGNKPQGPPPPGT(sub K)PQGPPPQGGSKSRSA	3335.6758	35	834.8988	17.70	A0A0G2JMN8
VHLTPEEK(+31.99)SAV	1240.6299	11	414.5496	16.70	P68871	Dihydroxy
VDNWRPAQPLKNR	1592.8535	13	531.9582	17.54	P00918
QGPPPQGGNKPQGPPPPGK(+70.04)PQGPPPQGGSKSRSA	3335.7122	34	834.8867	18.29	A0A0G2JR74:P02812:ENSP00000374013.4:A0A0G2JM13:A0A0G2JMN8	Crotonaldehyde
KEEVLKK	872.5331	7	437.2596	14.53	XP_011537066.1:J3KNF5:II_3404312:II_3404313:XP_016875471.1:XP_016875470.1:XP_016875469.1:XP_011537062.1
PGKPQGPPPQGGSKSRSSRSPPGK(+42.01)P	2509.3149	25	502.8967	11.85	A0A0G2JR74:P02812:ENSP00000374013.4:A0A0G2JM13	Acetylation (K)
QGPPPQGGNKPQGPPPPGK(+26.02)PQGPPPQGDNKSRSS	3392.6973	34	849.1802	17.87	A0A0G2JR74:P02812:ENSP00000374013.4:A0A0G2JM13	Acetaldehyde +26
P(+31.99)KAAKAKK	872.5443	8	437.2610	14.38	P16401	Dihydroxy
EAVVVTKQ	872.4967	8	437.2761	14.48
TSREIQTAV	1003.5298	9	502.7704	16.09	Q16778:P57053:P62807:P06899:O60814
GRPQGPPQQGGHQQGPP(+31.99)PPPPG	2199.0569	22	734.0328	17.27	A0A0A0MT31:ENSP00000379682.3:P02810	Dihydroxy
GRPQGPPQQGGHQQ(+21.98)	1492.6896	14	747.3424	17.37	A0A0A0MT31:ENSP00000379682.3:P02810	Sodium adduct
SEVKQLIK	943.5702	8	472.7903	16.01	P02679:C9JEU5:C9JC84:II_618649:II_618650
QGPPPQGGNKPQGPPPPGK(+28.03)PQGPPPQGDNKSRSS	3394.7129	34	849.7531	17.90	A0A0G2JR74:P02812:ENSP00000374013.4:A0A0G2JM13	Dimethylation(KR)
KVLASRAQALP	1152.6979	11	577.3351	22.76
HPGPVPEAGP	956.4716	10	479.2364	20.39
PGKPQGPPPQGGNKPQGPPPPGKPQGPP	2689.4087	28	673.4249	17.53	A0A0G2JR74:P02812:ENSP00000374013.4:A0A0G2JM13:G3V1M9:A0A0G2JMN8:P04280:G3V1R1:A0A0G2JQ42
P(+88.00)PPQGGKPQGPPPQGGSKSRSA	2199.0854	22	734.0069	17.91	A0A0G2JQ42	3-sulfanylpropanoyl
PSPGKRMGN	942.4705	9	472.2402	11.19
AAHLPAEFTPAVHASLDKFLASVSTVLTSKYR	3426.8298	32	686.3721	41.09	P69905
VHLTPEEKSAVTALWGKVNVDEVGGEALGRLL	3386.8198	32	847.7123	38.27	P68871
VHLTPEEKSAVTALWGKVNVDEVGGEALGRL	3273.7356	31	819.4395	37.56	P68871
KEFTPPVQAAYQKVVAGVANALAHKYH	2936.5659	27	588.3173	37.75	P68871
VTLAAHLPAEFTPAVHASLDKFLASVSTVLTSKYR	3740.0300	35	749.0117	43.03	P69905
KTNVKAAWGKVGAHAGEYGAEALERM	2743.3862	26	686.8600	23.84	P69905
LAAHLPAEFTPAVHASLDKFLASVSTVLTSKYR	3539.9141	33	708.9897	41.99	P69905
AHLPAEFTPAVHASLDKFLASVSTVLTSKYR	3355.7927	31	672.1651	40.91	P69905
W(+15.99)GKVNVDEVGGEALGRL	1813.9323	17	605.6514	28.54	P68871	Oxidation (HW)
SAVTALWGKVNVDEVGGEALGRL	2340.2437	23	781.0875	37.91	P68871
KFLASVSTVLTSKYR	1698.9668	15	567.3304	25.27	P69905
SAVTALWGKVNVDEVGGEALGRLL	2453.3276	24	818.7893	39.72	P68871
WGKVNVDEVGGEALGRLL	1911.0214	18	638.0125	35.30	P68871
GKVGAHAGEYGAEALERM	1844.8839	18	615.9651	20.13	P69905
LAAHLPAEFTPAVHASLDKF	2134.1211	20	534.5371	30.21	P69905
FESFGDLSTPDAVMGNPK	1910.8719	18	956.4430	30.48	P68871
VTLAAHLPAEFTPAVHASLDKF	2334.2371	22	584.5687	32.63	P69905
DLSFNQIARLPSGLPVSL	1926.0574	18	964.0332	41.21	P51884
KVNVDEVGGEALGRL	1554.8365	15	519.2860	25.35	P68871
VLSPADKTNVKAAWGKVGAHAGEYGAEALER	3194.6472	31	639.9397	23.54	P69905
E(-18.01)VGGEALGRL	981.5243	10	491.7718	28.70	P68871	Pyro-glu from E
VLSPAD(-18.01)KTNVKAAWGKVGAHAGEYGAEALERM	3307.6770	32	662.5457	26.64	P69905	Dehydration
AAYQKVVAGVANALAHKYH	2010.0798	19	503.5253	27.77	P68871:P02042
PVNFKLLSHC(+47.98)L	1317.6750	11	659.8435	31.36	P69905	Cysteine oxidation to cysteic acid
AAHLPAEFTPAVHASLDKFL	2134.1211	20	534.5392	33.16	P69905
GKVNVDEVGGEALGRL	1611.8580	16	538.2930	25.48	P68871
GKVNVDEVGGEALGRLL	1724.9420	17	575.9886	31.24	P68871
EVGGEALGRLLVVYPWTQRF	2289.2268	20	764.0834	39.78	P68871
VLSPADKTNVKAAW(+3.99)GKVGAHAGEYGAEALERM	3329.6826	32	666.9476	26.12	P69905	Tryptophan oxidation to kynurenin
VHLTPEEKSAVTALW(+15.99)GKVNVDEVGGEALGRL	3289.7305	31	823.4395	31.88	P68871	Oxidation (HW)
KVNVDEVGGEALGRLL	1667.9205	16	556.9791	31.18	P68871
VLSPADKTNVKAAW(+15.99)GKVGAHAGEYGAEALERM	3341.6826	32	669.3430	26.08	P69905	Oxidation (HW)
LRVDPVNFKLLSHC(+47.98)L	1800.9556	15	601.3215	32.99	P69905	Cysteine oxidation to cysteic acid
PVDLSKWSGPLSL	1397.7554	13	699.8867	38.06	IP_639164:P30086
VHLTPEEKTAVNALWGKVNVDAVGGEALGRL	3242.7410	31	811.6866	37.54	P02042
WGK(+42.01)VNVDEVGGEALGRL	1839.9479	17	614.3205	30.60	P68871	Acetylation (K)
IEDGTFSKLSL	1208.6288	11	605.3224	28.90	Q5TBF5:P20774:NP_077727.3
LVTLAAHLPAEFTPAVHASLDKF	2447.3213	23	612.8362	35.49	P69905
VHLTPEEKSAVTALWGKVNVD	2292.2114	21	574.0598	30.41	P68871
FGDLSTPDAVMGNPK	1547.7290	15	774.8717	25.31	P68871
W(+42.01)GKVNVDEVGGEALGRL	1839.9479	17	614.3187	30.82	P68871	Acetylation (Protein N-term)
GKVGAHAGEYGAEALERM(+15.99)	1860.8788	18	621.2987	15.08	P69905	Oxidation (M)
VTLAAHLPAEFTPAVHASLD	2059.0737	20	687.3632	31.30	P69905
PVNFKLLSHC(+25.00)LL	1407.7697	12	470.2604	37.83	P69905	Cyano
ASVSTVLTSKY	1154.6183	11	578.3154	22.87	P69905
KVNVD(-18.01)EVGGEALGRLL	1649.9100	16	550.9755	31.78	P68871	Dehydration
LVVYPWTQ(+.98)RF	1308.6866	10	655.3500	35.41	P68871:P02042:P02100	Deamidation (NQ)
KVNVDAVGGEALGRL	1496.8311	15	499.9481	25.14	P02042
VHLTPEEKSAVTAL(-.98)	1492.8250	14	498.6201	21.57	P68871	Amidation
VLSPADKTNVKAAWGKVGAHAGEYGAEALERMF	3472.7561	33	869.1957	32.46	P69905
KVNVDEVGGEALGRLLVVYPWTQRF	2844.5286	25	712.1392	39.28	P68871
AAHLPAEFTPAVHASLD	1745.8737	17	582.9672	26.29	P69905
AAHLPAEFTPAVHASLDKFLASVSTVL	2791.4907	27	698.8801	42.54	P69905
W(+42.01)GK(+42.01)VNVDEVGGEALGRL	1881.9584	17	628.3281	29.65	P68871	Acetylation (Protein N-term); Acetylation (K)
V(+42.01)LSPADKTNVKAAWGKVGAHAGEYGAEALERM	3367.6982	32	674.5449	31.43	P69905	Acetylation (Protein N-term)
V(+42.01)HLTPEEKSAVTAL	1535.8195	14	768.9155	29.00	P68871	Acetylation (Protein N-term)
WGKVNVD(-18.01)EVGGEALGRL	1779.9268	17	594.3148	30.19	P68871	Dehydration
W(+42.01)GK(+14.02)VNVDEVGGEALGRL	1853.9635	17	618.9799	33.76	P68871	Acetylation (Protein N-term); Methylation(KR)
SAVTALWGK(+14.96)VNVDEVGGEALGRL	2355.2070	23	786.0728	33.34	P68871	Alpha-amino adipic acid
ALWGKVNVDEVGGEALGRL	1982.0585	19	661.6973	33.56	P68871
VLSPADKTNVKAAW(+31.99)	1530.8042	14	511.2727	14.89	P69905	Dihydroxy
GEALGRLLVVYPWTQRF	2004.0945	17	669.0406	38.50	P68871:P02042:P02100
VTLAAHLPAEFTPAVHASLDKFLASVSTVL	3104.6909	30	777.1835	44.60	P69905
LAAHLPAEFTPAVHASLDKFL	2247.2051	21	562.8088	35.55	P69905
VLSPADKTNVKAAWGK(+28.03)VGAHAGEYGAEALERM	3353.7190	32	671.7551	22.21	P69905	Dimethylation(KR)
PVNFKLLSHC(+47.98)LL	1430.7592	12	716.3839	37.79	P69905	Cysteine oxidation to cysteic acid
D(+42.01)K(+14.02)FLASVSTVLTSKYR	1870.0200	16	624.3551	43.22	P69905	Acetylation (N-term); Methylation(KR)
KVNVD(-18.01)EVGGEALGRL	1536.8259	15	513.2847	26.29	P68871	Dehydration
V(+43.01)HLTPEEKSAVTAL	1536.8147	14	769.4076	28.10	P68871	Carbamylation
NQIARLPSGLPVSL	1463.8459	14	732.9308	33.59	P51884
VHLTPEEKSAVTALW(+15.99)G	1752.9047	16	585.3059	29.61	P68871	Oxidation (HW)
WGK(+14.96)VNVDEVGGEALGRL	1812.9006	17	605.3121	27.34	P68871	Alpha-amino adipic acid
PVNFKLLSHC(+25.00)L	1294.6855	11	432.5678	31.70	P69905	Cyano
K(+71.04)FLASVSTVLTSKYR	1770.0039	15	590.9977	41.94	P69905	Propionamide (K X@N-term)
LAAHLPAEFTPAVHASLD	1858.9576	18	620.6597	28.62	P69905
FLSFPTTKTYFPHFDL	1959.9771	16	654.3345	38.94	P69905
FLASVSTVLTSKYR	1570.8718	14	524.6276	27.67	P69905
VHLTPEEKSAVTALWGKVNV	2177.1843	20	545.3011	31.28	P68871
FLSFPTTKTYFPHF	1731.8660	14	578.2946	37.83	P69905
LVVYPW(+3.99)TQRF	1311.6975	10	438.2379	32.17	P68871:P02042:P02100	Tryptophan oxidation to kynurenin
FESFGDLSTPDAVM(+15.99)GNPK	1926.8669	18	964.4407	26.82	P68871	Oxidation (M)
VLSPADKTNVKAAW(+44.99)GKVGAHAGEYGAEALERM	3370.6729	32	675.1443	23.39	P69905	Oxidation to nitro
VDEVGGEALGRL	1213.6302	12	607.8223	24.98	P68871
SFNQIARLPSGLPVSL	1697.9464	16	849.9795	38.14	P51884
E(-18.01)VGGEALGRLL	1094.6084	11	548.3091	38.14	P68871	Pyro-glu from E
EVGGEALGRLL	1112.6189	11	557.3146	30.01	P68871
LSTPDAVMGNPK	1228.6122	12	615.3159	18.76	P68871
PENFRLLGNVL	1270.7034	11	636.3576	35.41	P68871:P02042
VHLTPEEKSAVT(-18.01)AL	1475.7983	14	492.9391	21.67	P68871	Dehydration
VLSPADKTNVKAAW(+15.99)GKVGAHAGEYGAEALERMF	3488.7510	33	698.7496	31.78	P69905	Oxidation (HW)
WGK(+70.01)VNVDAVGGEALGRLL	1923.0214	18	642.0146	37.73	P02042	N-pyruvic acid 2-iminyl
VVYPWTQ(+.98)RF	1195.6025	9	598.8066	31.72	P68871:P02042:P02100	Deamidation (NQ)
ATLSELHC(+47.98)DKLHVD	1627.7512	14	543.5914	20.08	P68871	Cysteine oxidation to cysteic acid
LAAHLPAEFTPAVHASLDKFLASVSTVL	2904.5750	28	727.1516	43.46	P69905
K(+14.96)FLASVSTVLTSKYR	1713.9301	15	572.3171	41.33	P69905	Alpha-amino adipic acid
AVGGEALGRLL	1054.6134	11	528.3127	29.42	P02042
V(+27.99)HLTPEEKSAVTALWGKVNVDEVGGEALGRL	3301.7305	31	826.4348	38.78	P68871	Formylation (Protein N-term)
AAHLPAEFTPAVHASLDKFLA	2205.1582	21	552.2950	32.79	P69905
VHLTPEEKSAVTALWG	1736.9097	16	579.9777	29.11	P68871
VHLTPEEKSAVTALWGKVNVD(-18.01)EVGGEALGRL	3255.7251	31	652.1527	37.65	P68871	Dehydration
LVTLAAHLPAEFTPAVHASLDKFLASVSTVLTSKYR	3853.1140	36	771.6238	44.31	P69905
W(+41.03)GKVNVDEVGGEALGRL	1838.9639	17	920.4690	38.88	P68871	Amidination of lysines or N-terminal amines with methyl acetimidate
FESFGD(+37.96)LSTPDAVMGNPK	1948.8279	18	650.6117	30.46	P68871	Replacement of proton by potassium
PFLVVRHQLLKT	1449.8820	12	484.3029	25.65	P15954
WGK(+14.96)VNVDEVGGEALGRLL	1925.9846	18	643.0021	32.81	P68871	Alpha-amino adipic acid
AAHLPAEFTPAVHASLDKFLAS	2292.1902	22	574.0516	33.07	P69905
AAHLPAEFTPAVHASLDKFLASVSTVLTSKY	3270.7288	31	655.1499	43.03	P69905
VLSPADKTNVK(+28.03)AAWGKVGAHAGEYGAEALERM	3353.7190	32	671.7551	22.21	P69905	Dimethylation(KR)
ASVSTVLTSKYR	1310.7194	12	437.9131	18.79	P69905
WGKVNVD(+37.96)EVGGEALGRL	1835.8932	17	612.9709	29.49	P68871	Replacement of proton by potassium
LASVSTVLTSKY	1267.7024	12	634.8546	26.76	P69905
FLSFPTTKTYFPHFDLSHG	2241.0894	19	561.2811	35.57	P69905
LEGKVLPGVDALSNI	1523.8558	15	762.9375	33.21	P00558
VC(+47.98)VLAHHFG	1029.4702	9	515.7417	24.31	P68871	Cysteine oxidation to cysteic acid
VHLTPEEKTAVNALWGKVNVD	2319.2222	21	580.8115	29.88	P02042
KTNVKAAWGKVGAHAGEYGAEALERM(+15.99)	2759.3813	26	552.8833	19.85	P69905	Oxidation (M)
VLSPADKT(-18.01)NVKAAWGKVGAHAGEYGAEALERMF	3454.7456	33	691.9583	31.51	P69905	Dehydration
RLLVVYPWTQRF	1576.8878	12	526.6349	33.59	P68871:P02042:P02100
FGYSNRVVDL	1168.5876	10	585.3021	26.62	IP_589399:II_772207:E7EUT5:II_772209:NP_001344872.1:P04406
FRDGDILGKYVD	1396.6986	12	466.5712	25.03	P61604
LDKFLASVSTVLTSKYR	1927.0778	17	643.3606	44.15	P69905
GKVNVD(-18.01)EVGGEALGRL	1593.8474	16	532.2887	26.33	P68871	Dehydration
V(+27.99)HLTPEEKSAVTAL	1521.8038	14	761.9047	28.54	P68871	Formylation (Protein N-term)
VLSPADKTNVKAAWGKVGAHAGEY	2468.2812	24	494.6649	21.02	P69905
ALIYNEALKG	1090.6022	10	546.3048	22.98	P06703
VHLTPEEKSAVTALW(+31.99)	1711.8781	15	571.6349	23.00	P68871	Dihydroxy
IDEERQGPPLGGQQSQPSAGD	2164.9985	21	722.6754	15.94	P02810:ENSP00000379682.3
LDEERQGPPLGGQQSQPSAGD	2164.9985	21	722.6754	15.94	A0A0A0MT31:NP_001278244.1:A0A087WV42:A0A087WZY1
KTNVKAAWGKVGAHAGEYGAEALERMF	2890.4548	27	579.1005	29.40	P69905
FESFGDLSTPDAVM(+15.99)GNPKVK	2154.0303	20	719.0117	24.98	P68871	Oxidation (M)
LVVYPWTQ	1004.5331	8	503.2700	33.12	P68871:P02042:P02100
LVVYPWTQR(+14.02)F	1321.7183	10	661.8650	38.06	P68871:P02042:P02100	Methylation(KR)
LVVYPWTQRFFES	1670.8456	13	836.4295	38.69	P68871:P02042
VTLAAHLPAEFTPAVHASLDKFL	2447.3213	23	612.8354	37.79	P69905
FLSFPTTKTYFPHFDLSHGSAQVK	2754.3806	24	551.8845	31.89	P69905
LVTLAAHLPAEFTPAVHASLDKFL	2560.4053	24	641.1097	38.35	P69905
GRLLVVYPWTQRF	1633.9092	13	545.6371	33.65	P68871:P02042:P02100
VLSPADK(+72.02)TNVKAAWGKVGAHAGEYGAEALERM	3397.7087	32	680.5524	26.27	P69905	Carboxyethyl
VLSPADKTNVKAAWGKVGAHAGEYGAEALERM(+15.99)	3341.6826	32	669.3438	23.81	P69905	Oxidation (M)
VHLTPEEKSAVTALWGK(+72.02)VNVDEVGGEALGRL	3345.7568	31	837.4465	37.52	P68871	Carboxyethyl
SLAENQLLKL	1127.6550	10	564.8307	30.05	Q5TBF5:P20774:NP_077727.3
IEDGT(-18.01)FSKLSL	1190.6183	11	596.3169	29.13	Q5TBF5:P20774:NP_077727.3	Dehydration
VGGEALGRLL	983.5764	10	492.7943	28.38	P68871:P02042
LVVYP(+31.99)WTQRF	1339.6924	10	670.8539	28.60	P68871:P02042:P02100	Dihydroxy
VPLVISDGGDSEQF	1461.6987	14	731.8583	31.28	P02810:ENSP00000379682.3:A0A0A0MT31:NP_001278244.1:A0A087WV42:A0A087WZY1
VLSPADKTNVKAAWGK(+14.96)VGAHAGEYGAEALERMF	3487.7192	33	698.5562	28.60	P69905	Alpha-amino adipic acid
ASLSTFQQM	1011.4695	9	506.7394	26.25	II_590136:IP_709741:IP_723560:A0A2R8YFE2:IP_556846:IP_3380993:IP_602914:II_3428353:A6NL76:II_646649:II_711657:II_3428351:Q9BYX7:P63261:Q562R1:P68133:P68032:IP_636775:XP_016860223.1:XP_016860232.1:XP_016860324.1:XP_016860323.1:XP_016860222.1:XP_016860231.1:XP_011509518.1:XP_016859648.1:XP_011509985.1:A5A3E0:P0CG38:XP_016860322.1:XP_011509972.1
LVVYPWTQRFF	1454.7710	11	728.3920	39.38	P68871:P02042:P02100
FESFGD(+37.96)LSTPD	1251.4697	11	626.7423	29.42	P68871	Replacement of proton by potassium
SELHC(+25.00)DKLHVD	1319.5928	11	440.8685	16.20	P68871:P02042:P02100	Cyano
ASLSTFQQM(+15.99)	1027.4645	9	514.7372	19.49	II_590136:IP_709741:IP_723560:A0A2R8YFE2:IP_556846:IP_3380993:IP_602914:II_3428353:A6NL76:II_646649:II_711657:II_3428351:Q9BYX7:P63261:Q562R1:P68133:P68032:IP_636775:XP_016860223.1:XP_016860232.1:XP_016860324.1:XP_016860323.1:XP_016860222.1:XP_016860231.1:XP_011509518.1:XP_016859648.1:XP_011509985.1:A5A3E0:P0CG38:XP_016860322.1:XP_011509972.1	Oxidation (M)
IEDGTFSKL	1008.5128	9	505.2624	22.44	Q5TBF5:P20774:NP_077727.3
W(+29.97)GKVNVDEVGGEALGRL	1827.9115	17	610.3182	29.17	P68871	Quinone
ATPFLVVRHQLLKT	1621.9668	14	541.6655	25.65	P15954
Y(+79.97)QK(+42.01)VVAGVANALAHKYH	1989.9825	17	664.3457	37.97	P68871:P02042	Phosphorylation (STY); Acetylation (K)
LSFPTTKTYFPHFDL	1812.9086	15	605.3115	37.87	P69905
D(+43.04)EVGGEALGRLL	1270.6881	12	636.3576	35.41	P68871	Carboxyl modification with ethanolamine
AEALERMF	965.4640	8	483.7392	26.64	P69905
VLSPADKTNVKAAWGKVGAHAG	2176.1753	22	545.0516	18.83	P69905
LVVYPWT(-18.01)QRF	1289.6920	10	430.9035	34.03	P68871:P02042:P02100	Dehydration
KFLASVSTVL	1063.6277	10	532.8183	30.13	P69905
FESFGDLSSPDAVMGNPK	1896.8563	18	949.4305	29.99	P02042
AAHLPAEFTPAVHASLDKFLASVS	2478.2905	24	620.5797	37.96	P69905
LVVYPWTQR(+28.03)F	1335.7339	10	668.8731	39.01	P68871:P02042:P02100	Dimethylation(KR)
FVQMMTAK	954.4667	8	478.2382	18.93	II_692827:II_648894:II_749170:II_749162:M0QZ52:Q96HY3:P0DP23:E7ETZ0:H0Y7A7:E7EMB3:NP_001292553.1
FESFGDLSTPD(+37.96)	1251.4697	11	626.7423	29.42	P68871	Replacement of proton by potassium
ASLDKFLASVSTVL	1449.8079	14	725.9125	41.41	P69905
SLDK(+71.04)FLASVSTVL	1449.8079	13	725.9125	41.41	P69905	Propionamide (K X@N-term)
LWGKVN(+30.01)VDAVGGEALGRL	1883.0265	18	471.7735	21.87	P02042	Hydroxymethyl
DIAVDGEPLGRVSFEL	1715.8729	16	858.9485	38.58	II_585635:F8WE65:C9J5S7:IP_3395605
SHFFPFDL	1008.4705	8	505.2428	39.34	NP_001180264.1:Q5TBF2:NP_060150.4:Q9BXN1
EYGAEALERM	1167.5229	10	584.7703	23.67	P69905
YSNRVVDL	964.4978	8	483.2519	20.65	IP_589399:II_772207:E7EUT5:II_772209:NP_001344872.1:P04406
VLSPADKTNVKAAWGK(+14.96)VGAHAGEYGAEALERM	3340.6509	32	669.1536	27.25	P69905	Alpha-amino adipic acid
LS(+79.97)PADKT(+79.97)NVKAAWGKVGAHAGEYGAEALERM	3386.5520	31	678.3268	27.45	P69905	Phosphorylation (STY)
SSEDVSQEESL	1208.5044	11	605.2631	17.40	E7EXA8:E9PAL0:P10163
ASILAAFSKATS	1165.6343	12	583.8228	30.54	II_683297:NP_001306068.1:F8VY04:P54819
FLSFPTTKTYFPHFDLSH(+57.02)	2241.0894	18	561.2811	35.57	P69905	Carbamidomethylation (DHKE X@N-term)
VHLTPEEKSAVTALWGKVNVDEVG	2577.3438	24	645.3394	31.86	P68871
LVVYPWT(-2.02)QRF	1305.6870	10	436.2355	29.86	P68871:P02042:P02100	2-amino-3-oxo-butanoic_acid
VLSPADKTNVK(+172.05)AA	1484.7875	13	495.9393	17.67	P69905	Menadione hydroquinone derivative
IVIELGTNPLK	1195.7175	11	598.8681	29.72	P07585
LVVYPWT	876.4745	7	439.2421	34.79	P68871:P02042:P02100
GKVNVD(+61.91)AVGGEALGRL	1615.7660	16	539.5910	25.33	P02042	Replacement of 2 protons by zinc
GAEALERMF	1022.4855	9	512.2481	29.09	P69905
AAHLPAEFTPAVHASLDK(-1.03)FLASVSTVL	2790.4592	27	698.6315	42.83	P69905	Lysine oxidation to aminoadipic semialdehyde
K(+42.01)MN(+.98)VEEAGGEALGRL	1615.7875	15	539.5910	25.33	P02100	Acetylation (Protein N-term); Deamidation (NQ)
IEDIEDGTFSKLSL	1565.7825	14	783.8987	33.07	Q5TBF5:P20774:NP_077727.3
WGK(+72.02)VNVDEVGGEALGRL	1869.9584	17	624.3307	28.54	P68871	Carboxyethyl
PADKTNVKAAWGK(+298.19)VGAHAGEYGAEALERM	3324.6965	29	665.9614	27.80	P69905	Levuglandinyl-lysine anhyropyrrole adduct
VHLTPEEKTAVNALWGKVNVDAVGGEALGRLL	3355.8252	32	839.9642	38.16	P02042
VTLAAHLPAEFTPAVHASLDKFLASVS	2791.4907	27	698.8752	39.28	P69905
WGK(+70.01)VNVDAVGGEALGRL	1809.9373	17	604.3181	30.87	P02042	N-pyruvic acid 2-iminyl
FESFGDLSTPD	1213.5139	11	607.7659	29.43	P68871
GKVNVD(+53.92)AVGGEALGRL	1607.7717	16	536.9274	25.33	P02042	Replacement of 2 protons by iron
VLSPADKTN(+30.01)VKAAWGKVGAHAGEYGAEALERM	3355.6982	32	672.1464	26.67	P69905	Hydroxymethyl
VLSPADKTNVKAAW(+13.98)	1512.7936	14	505.2706	19.78	P69905	Tryptophan oxidation to oxolactone
EVIGRLDTM	1032.5273	9	517.2676	23.00	IP_616438:II_616428:D6RHZ6:P00325:P07327:P00326:V9HW50
VHLTPEEKSAVTALWG(+37.96)	1774.8656	16	592.6252	29.11	P68871	Replacement of proton by potassium
KFLAS(+13.03)VSTVLTSKYR	1711.9984	15	571.6866	41.11	P69905	Michael addition with methylamine
VSTVLTSKYR	1152.6503	10	577.3330	18.78	P69905
HVDPENFRLLGNVL	1621.8575	14	541.6252	33.82	P68871:P02042
IYNEALKG	906.4811	8	454.2446	14.48	P06703
PVNFKLLS	916.5381	8	459.2739	27.77	P69905
L(+71.04)VVYPWTQRF	1378.7397	10	690.3792	32.26	P68871:P02042:P02100	Propionamide (K X@N-term)
VHLTPEE(+37.96)KSAVTAL	1531.7648	14	511.5962	21.67	P68871	Replacement of proton by potassium
L(+43.01)LVVYPWTQRF	1463.7925	11	732.8909	26.44	P68871:P02042:P02100	Carbamylation
PVLPPKLTL	976.6321	9	489.3203	30.25	Q5TBF5:P20774:NP_077727.3
AAHLPAEFTPAVHASLDKFLASVST	2579.3384	25	645.8406	37.93	P69905
SNYLYDN	887.3661	7	444.6912	18.53	X6RAH8:P15516
VHLTPEEKTAVNALWG	1763.9207	16	588.9798	28.33	P02042
KVNVD(+37.96)EVGGEALGRL	1592.7924	15	531.9355	25.33	P68871	Replacement of proton by potassium
HFGK(+57.02)EFTPPVQAAYQKVVAGVANALAHKYH	3334.7363	30	667.9424	37.99	P68871	Carbamidomethylation (DHKE X@N-term)
LVVYPWTQ(+.98)R(+14.02)F	1322.7023	10	662.3457	28.58	P68871:P02042:P02100	Deamidation (NQ); Methylation(KR)
VLSPADKTN(+.98)VKAAWGKVGAHAGEYGAEALERMF	3473.7400	33	695.7487	32.62	P69905	Deamidation (NQ)
VHLTPEEKSAVTALW	1679.8882	15	560.9667	28.75	P68871
LASVSTVL(+37.95)	826.4113	8	414.2086	27.81	P69905	Replacement of 2 protons by calcium
VHLTPEEKSAVTAL(+37.96)	1531.7648	14	766.8898	21.65	P68871	Replacement of proton by potassium
GEALGRLL	827.4865	8	414.7546	25.74	P68871:P02042:P02100
VLSPAD(+37.03)KTNVKAAWGKVGAHAGEYGAEALERMF	3509.7876	33	702.9479	32.41	P69905	Propargylamine
VHLTPEEKSAVTALWGKVNVDEVGGEAL	2947.5291	28	737.8884	34.85	P68871
LVVYPWT(+164.06)QRF	1471.7628	10	736.9011	40.20	P68871:P02042:P02100	O-Diisopropylphosphorylation
PENFRLLG	944.5079	8	473.2603	25.85	P68871:P02042
VHLTPEEKSAVTALW(+29.97)GKVNVDEVGGEALGRL	3303.7097	31	826.9407	37.52	P68871	Quinone
LLVVYPWTQRF	1420.7866	11	711.4031	38.54	P68871:P02042:P02100
FESFGDLSTPDAVMGNPKV	2009.9404	19	1005.9744	32.73	P68871
AHLPAEFTPAVHASLDKFLASVSTVL	2720.4536	26	681.1157	42.35	P69905
VHLTPEEKSAVT(-2.02)ALWGKVNVDEVGGEALGRL	3271.7200	31	818.9396	37.81	P68871	2-amino-3-oxo-butanoic_acid
PVNFKLL	829.5062	7	415.7603	29.93	P69905
VHLTPEEKSAVT(-18.01)ALW	1661.8777	15	554.9649	29.10	P68871	Dehydration
LVVYPWTQRFFE	1583.8136	12	792.9166	38.90	P68871:P02042
LVPATEEAEVGGSLEPGR	1809.9108	18	604.3208	31.17	IP_076369
AEFAKSLQ	892.4654	8	447.2388	15.63	II_648925:IP_600810:Q8NI22
NFKLLSHC(+47.98)L	1121.5540	9	561.7838	29.02	P69905	Cysteine oxidation to cysteic acid
VLSPADKTNVKAAWGKVGAHAGEYGAEALERM(+15.99)F	3488.7510	33	698.7586	27.93	P69905	Oxidation (M)
VVYPWTQRFF	1341.6870	10	671.8533	38.12	P68871:P02042:P02100
DEVGGEALGRLL	1227.6459	12	614.8232	32.05	P68871
LSLAENQL	886.4760	8	444.2436	26.21	Q5TBF5:P20774:NP_077727.3
ISLAENQI	886.4760	8	444.2436	26.21
VQMMTAK	807.3983	7	404.7088	11.49	II_692827:II_648894:II_749170:II_749162:M0QZ52:Q96HY3:P0DP23:E7ETZ0:H0Y7A7:E7EMB3:NP_001292553.1
ISWYDNEFGYSNRVVDL	2075.9587	17	692.9936	37.94	IP_589399:II_772207:E7EUT5:II_772209:NP_001344872.1:P04406
LAAHLPAEFTPAVHASLDKFLASVS	2591.3748	25	648.8517	38.43	P69905
YLDNNKISNIPDEY	1696.7944	14	849.4120	24.70	P51884
AEALERM(+15.99)F	981.4589	8	491.7345	19.20	P69905	Oxidation (M)
AEALERM	818.3956	7	410.2023	14.81	P69905
VTLAAHLPAEFTPAVHASLDKFLA	2518.3584	24	630.5832	37.73	P69905
IED(-18.01)GTFSKL	990.5022	9	496.2584	22.82	Q5TBF5:P20774:NP_077727.3	Dehydration
VGAHAGEYGAEALERMFLSFPTTK	2581.2634	24	646.3223	39.36	P69905
DSHSLTTNIMEILRGDFSSANNR	2577.2241	23	645.3104	41.60	P02671
RFFESFGDLSTPDAVMGNPK	2214.0415	20	739.0188	34.46	P68871
REFPFYGDYGSNYLYDN	2118.8958	17	1060.4573	36.04	P15515
AHAGEYGAEALERMFLSFPTTK	2425.1736	22	607.3030	38.93	P69905
WGKVGAHAGEYGAEALER	1899.9227	18	634.3121	20.32	P69905
KVLGAFSDGLAHLDNLK	1796.9784	17	599.9972	30.17	P68871
SQGPPPPGKPQGPPPQGGSKSR	2137.1028	22	535.2819	7.22	P02812
VLGAFSDGLAHLDNLK	1668.8834	16	557.2999	32.99	P68871
HREFPFYGDYGSNYLYDN	2255.9548	18	752.9922	31.89	P15515
YQPVPEQPLYPQPYQPQ	2071.0051	17	691.3400	30.95	P02808
KVADALTNAVAHVDDMPNALSALSDLHAHK	3123.5771	30	625.7244	35.58	P69905
REFPFYGDYGSNY	1613.6786	13	807.8453	31.46	P15515
FPHFDLSHGSAQVK	1568.7736	14	523.9302	24.19	P69905
HVDDMPNALSALSDLHAHK	2069.9951	19	518.5039	29.75	P69905
HFDLSHGSAQVKGHGK	1703.8491	16	426.9699	9.20	P69905
VADALTNAVAHVDDMPNALSALSDLHAHK	2995.4822	29	600.1035	36.73	P69905
DMRQTVAVGVIKAVDK	1728.9556	16	577.3235	28.78	IP_603389:A0A087WVQ9:P68104:Q5VTE0
AIQLTYNPDESSKPNMIDAATLK	2519.2578	23	840.7593	29.70	P02679:C9JEU5:C9JC84
YQPVPEQPLYPQPYQPQY	2234.0684	18	745.6947	33.75	P02808
FDLSHGSAQVK	1187.5935	11	594.8025	17.38	P69905
SHSLTTNIMEILRGDFSSANNR	2462.1973	22	616.5593	38.52	P02671
SHREFPFYGDYGSNYLYDN	2342.9868	19	782.0045	31.71	P15515
NIETIINTFHQYSVK	1805.9312	15	602.9808	38.79	P06702
S(+42.01)IRVTQKSYKVST	1537.8464	13	513.6190	18.29	F8VQY3:F8W1U3	Acetylation (N-term)
YQPVPEQPLYPQPYQPQYQ	2362.1270	19	788.3843	31.15	P02808
SQGPPPPGKPQGPPPQGGS	1765.8746	19	589.6296	11.16	P02812
HHSHREFPFYGDYGSNYLYDN	2617.1047	21	655.2838	28.46	P15515
GLGGGYGGASGMGG	1096.4607	14	549.2393	21.75	P05787:F8VQY3:F8W1U3
PQGPPPPGKPQGPPPQGDK	1874.9639	19	625.9881	10.78	P02812:NP_005030.2:G3V1M9:P04280:G3V1R1:A0A0G2JRP6
Q(-17.03)SLNEDVSQEESPSVISGKPEGR	2454.1509	23	819.0555	24.24	F5H7C1:A0A0G2JPD0:A0A0G2JNB4:Q04118	Pyro-glu from Q
SLNEDVSQEESPSVISGKPEGR	2343.1189	22	782.0448	20.10	F5H7C1:A0A0G2JPD0:A0A0G2JNB4:Q04118
SQGPPPPGKPQGPPPQGGSK	1893.9696	20	632.3324	8.30	P02812
EFPFYGDYGSNY	1457.5775	12	729.7918	38.69	P15515
GRPQGPPQQGGHQQ	1470.7076	14	491.2410	7.16	ENSP00000379682.3:P02810
GHRPLDKKREEAPSLRPAPPPISGGGYR	3037.6321	28	608.5309	15.53	P02675
DSHSLTTNIMEILR	1628.8192	14	543.9453	38.65	P02671
S(+42.01)IRVTQKSYKVS	1436.7987	12	479.9390	17.30	F8VQY3:F8W1U3	Acetylation (N-term)
GAKLTPEEEEILNK	1569.8250	14	524.2792	22.26	IP_603556:IP_745218:P62241:Q5JR95:IP_230784
YGPYQPVPEQPLYPQPYQP	2260.0840	19	754.3651	35.86	P02808
SLNEDVS(+79.97)QEESPSVISGKPEGR	2423.0852	22	808.6982	20.99	F5H7C1:A0A0G2JPD0:A0A0G2JNB4:Q04118	Phosphorylation (STY)
LNEDVSQEESPSVISGKPEGR	2256.0869	21	753.0326	18.85	F5H7C1:A0A0G2JPD0:A0A0G2JNB4:Q04118
HFDLSHGSAQ	1097.4890	10	549.7503	14.59	P69905
DGKLVSESSDVLPK	1472.7722	14	491.9310	21.39	P05787
FHEKHHSHREFPFYGDYGSNYLYDN	3158.3694	25	632.6797	26.11	P15515
PTTKTYFPHFDLSHGSAQVK	2260.1277	20	566.0346	24.75	P69905
KREEAPSLRPAPPPISGGGY	2078.0908	20	520.5255	21.99	P02675
YGYGPYQPVPEQPLYPQPYQPQY	2771.2908	23	924.7706	36.11	P02808
QTVAVGVIKAVDK	1326.7871	13	443.2691	22.85	IP_603389:A0A087WVQ9:P68104:Q5VTE0
TTNIMEILRGDFSSANNR	2037.9901	18	680.3373	39.25	P02671
LVLEVDPNIQAVRTQEKE	2080.1165	18	694.3741	29.34	P05787:F8VQY3:F8W1U3
YGDYGSNYLYDN	1442.5626	12	722.2866	27.88	P15515
GDYGSNYLYDN	1279.4993	11	640.7530	25.36	P15515
HREFPFYGDYGSN	1587.6742	13	530.2307	27.04	P15515
DASTLQSQKAEGTGDAK	1705.8118	17	569.6101	7.56	O00479
SQGPPPPGKPQGPPPQGGSKS	1981.0017	21	661.3364	8.71	P02812
YQPVPEQPLYPQPYQPQYQQ	2490.1855	20	831.0649	34.14	P02808
PFYGDYGSNY	1181.4666	10	591.7373	27.74	P15515
S(+42.01)IRVTQKSYK	1250.6982	10	417.9049	9.61	F8VQY3:F8W1U3	Acetylation (N-term)
EFPFYGDYGSNYLYDN	1962.7948	16	982.4058	40.14	P15515
EQPLYPQPYQPQY	1649.7725	13	825.8936	30.98	P02808
S(+42.01)IHFSSPVFTSR	1405.6990	12	703.8492	35.04	II_3404120:XP_011536627.1:P08729	Acetylation (Protein N-term)
SQGPPPPGKPQGPPPQGGSKSRSS	2311.1667	24	578.7961	7.19	P02812
AIQLTYNPDESSKPNM	1806.8458	16	904.4323	25.79	P02679:C9JEU5:C9JC84
YGYGPYQPVPEQPLYPQPYQPQ	2608.2273	22	870.4100	35.90	P02808
GYGPYQPVPEQPLYPQPYQPQY	2608.2273	22	870.4150	34.69	P02808
VDDMPNALSALSDLHAHK	1932.9363	18	484.2386	34.12	P69905
AVVVKKIETRDGKLVSESSDVLPK	2596.4800	24	650.1241	19.94	P05787
PGIFPPPPPQP(+21.98)	1164.5944	11	583.3012	33.05	P02814	Sodium adduct
DLSTPDAVMGNPKVK	1570.8025	15	524.6055	21.55	P68871
IMEILRGDFSSANNR	1721.8518	15	574.9540	28.01	P02671
Q(-17.03)RGPRGPYPPGPLA	1444.7574	14	723.3829	24.32	P02814	Pyro-glu from Q
YGPYQPVPEQPLYPQP	1871.9093	16	936.9624	32.54	P02808
YGPYQPVPEQPLYPQPYQPQY	2551.2058	21	851.4081	34.75	P02808
FYGDYGSNYLYDN	1589.6310	13	795.8204	31.22	P15515
Q(-17.03)RGPRGPYPPGPLAPPQPFG	2068.0642	20	690.3592	32.18	P02814	Pyro-glu from Q
YGYGPYQPVPEQPLYPQP	2091.9941	18	698.3383	34.10	P02808
EFPFYGDYGSN	1294.5142	11	648.2562	37.08	P15515
DALTNAVAHVDDMPNALSALSDLHAH	2697.2817	26	675.3273	39.51	P69905
GGLGGGYGGASGMGG	1153.4822	15	577.7463	21.54	P05787:F8VQY3:F8W1U3
LSGLLDLALGK	1098.6648	11	550.3382	40.28	Q5T085:P04745
KIETRDGKLVSESSDVLPK	2100.1426	19	526.0427	18.63	P05787
AGEYGAEALER	1164.5410	11	583.2787	18.68	P69905
RPAPPPISGGGYR	1323.7047	13	442.2407	15.05	P02675
YQPVPEQPLYPQPYQPQYQQY	2653.2488	21	885.4230	32.71	P02808
DLSTPDAVMGNPK	1343.6390	13	672.8247	23.09	P68871
YGPYQPVPEQPLYPQPYQPQYQQ	2807.3230	23	936.7762	32.48	P02808
GPYQPVPEQPLYPQPYQPQY	2388.1426	20	797.0522	33.00	P02808
GYGPYQPVPEQPLYPQPYQPQYQ	2736.2859	23	913.0948	35.57	P02808
DGRGALQNIIPASTGAAK	1738.9325	18	580.6514	25.77	II_772207:E7EUT5:II_772209:NP_001344872.1:P04406
FPFYGDYGSNY	1328.5349	11	665.2690	36.31	P15515
TYFPHFDLSHGSAQVKGHGKK	2340.1763	21	469.0427	19.90	P69905
GRPQGPPQGQSPQ	1332.6534	13	667.3322	7.37	ENSP00000379682.3:P02810
MGPTELLIEMEDWKGDK	1990.9380	17	664.6472	38.83	P02675
LRPAPPPISGGGYR	1436.7888	14	479.9372	18.73	P02675
LNEDVSQEESPS	1332.5681	12	667.2875	11.11	P02812:NP_005030.2:G3V1M9:P04280:G3V1R1:A0A0G2JRP6:F5H7C1:A0A0G2JPD0:A0A0G2JNB4:Q04118
VHLTPEEKSAVTALWGK	1865.0046	17	622.6736	29.24	P68871
YGPYQPVPEQPLYPQPYQPQ	2388.1426	20	797.0511	33.73	P02808
E(sub S)DKPDMAEIEKFDK	1693.7869	14	565.6021	25.76	P62328:IP_613138
GGGYGGASGMGG	926.3552	12	464.1816	10.80	P05787:F8VQY3:F8W1U3
SAVTALWGKVNVD	1358.7194	13	680.3660	32.79	P68871
GGKPEPPAMPQPVPTA	1572.7970	16	787.4095	23.71	P23396:E9PL09:II_783705:H0YEU2:E9PPU1:NP_001247436.1:II_783697:II_783701:II_783696
EQPLYPQPYQP	1358.6506	11	680.3268	28.28	P02808
S(+43.01)IRVTQKSYKVS	1437.7939	12	719.8982	20.67	P05787:F8VQY3:F8W1U3	Carbamylation
KIETR(+.98)DGKLVSESSDVLPK	2101.1267	19	526.2891	21.09	P05787	Deamidation (R)
PLYPQPYQPQY	1392.6714	11	697.3354	29.63	P02808
GPYQPVPEQPLYPQP	1708.8459	15	855.4258	30.56	P02808
YGPYQPVPE(+21.98)QP	1295.5798	11	648.7972	24.70	P02808	Sodium adduct
NLNEDVSQEESPS	1446.6110	13	724.3170	17.05	P02812:NP_005030.2:G3V1M9:P04280:G3V1R1:A0A0G2JRP6
IGRIEDVTPIPSDSTR	1754.9163	16	585.9785	23.63	P62263:A0A2R8Y811:II_611215
Q(-17.03)NLNEDVSQEE	1286.5262	11	644.2668	22.38	P02812:NP_005030.2:G3V1M9:P04280:G3V1R1:A0A0G2JRP6	Pyro-glu from Q
EQPLYPQPYQPQ	1486.7092	12	744.3610	25.92	P02808
DYGSNYLYDN	1222.4778	10	612.2435	26.36	P15515
SPADKTNVKAAWGK	1471.7783	14	491.5987	17.91	P69905
VDDMPNALSALSDLHAH	1804.8413	17	602.6182	35.66	P69905
STESLQANVQRLKEYR	1921.0017	16	481.2585	22.62	IP_709740:NP_001230059.1:II_726022:J3QSB4
HAGEYGAEALER	1301.6000	12	434.8712	12.58	P69905
QN(-17.03)LNEDVSQEE	1286.5262	11	644.2668	22.38	P02812:NP_005030.2:G3V1M9:P04280:G3V1R1:A0A0G2JRP6	Ammonia-loss (N)
GAFSDGLAHLDNLK	1456.7310	14	486.5841	29.17	P68871
GEYGAEALERM	1224.5444	11	613.2788	26.66	P69905
MEILRGDFSSANNR	1608.7678	14	537.2642	23.48	P02671
ASFLRAQERAAES	1434.7214	13	479.2437	16.34	A0A2R8Y4A2:P46777:II_3437824:II_3381498
QSLN(-17.03)EDVSQEESPSVISGKPEGR	2454.1509	23	819.0547	24.06	F5H7C1:A0A0G2JPD0:A0A0G2JNB4:Q04118	Ammonia-loss (N)
RFVNVVPTFGKKKGPNANS	2059.1326	19	515.7894	19.31	ENSP00000435370.1:E9PR30:P62861
YGDYGSNYLYD(+21.98)N	1464.5446	12	733.2765	27.88	P15515	Sodium adduct
HFDLSHGSA	969.4304	9	485.7194	12.36	P69905
LTYNPDESSKPNMIDAATLK	2207.0779	20	736.6982	25.18	P02679:C9JEU5:C9JC84
TVAGGAWTYNTTSAVTVK	1825.9210	18	913.9583	26.55	P61513:C9J4Z3:II_642024
GRPQGPPQQGG	1077.5315	11	539.7712	7.20	ENSP00000379682.3:P02810
PLYPQPYQPQYQQY	1811.8518	14	604.9572	29.88	P02808
Q(-17.03)RGPRGPYPPGPLAPPQPFGPG	2222.1384	22	741.7161	32.34	P02814	Pyro-glu from Q
QPVPEQPLYPQP	1391.7085	12	696.8567	28.38	P02808
FYGDYGSNY	1084.4138	9	543.2119	25.64	P15515
AGEYGAEALERM	1295.5815	12	648.7973	27.25	P69905
TVDGPSGKLWR	1214.6407	11	405.8865	19.90	II_772207:E7EUT5:II_772209:NP_001344872.1:P04406
REFPFYGDYGSN	1450.6152	12	726.3168	32.76	P15515
YGYGPYQPVPEQ	1396.6299	12	699.3185	26.23	P02808
PPPISGGGYR(+.98)	1000.4977	10	501.2527	19.62	P02675	Deamidation (R)
VLSPADKTNVKAAWGKVGA	1911.0577	19	478.7686	21.84	P69905
FDLSHGSAQV	1059.4985	10	530.7524	23.49	P69905
YQPVPE(+21.98)QPLYPQP	1576.7538	13	789.3879	29.50	P02808	Sodium adduct
PQGPPQQGGHPPPPQGR	1730.8600	17	577.9568	7.04	ENSP00000379682.3:P02810
RIPPPPPAPYGPGIFPPPPPQP	2285.2361	22	762.7452	35.45	P02814
YQPQYQQY	1116.4875	8	559.2524	19.86	P02808
GPRGPYPPGPLA	1177.6243	12	589.8182	23.51	P02814
SSARPGGLGSSS	1061.5101	12	531.7615	9.79	II_3404120:XP_011536627.1:P08729
Q(-17.03)SLNEDVSQEESPSVIS	1829.8167	17	915.9143	30.62	F5H7C1:A0A0G2JPD0:A0A0G2JNB4:Q04118	Pyro-glu from Q
PLYPQPYQPQYQ	1520.7300	12	761.3635	27.76	P02808
FSDGLAHLDNLK	1328.6724	12	443.8953	25.25	P68871
TGAAPIIDVVR	1110.6396	11	556.3226	29.56	E9PJD9:E9PLL6:E9PLX7:IP_587085:P46776
PGIFPPPPPQ	1045.5596	10	523.7882	31.11	P02814
YGYGPYQPVPEQP	1493.6826	13	747.8464	28.06	P02808
S(+43.01)IRVTQKSYKVST	1538.8417	13	770.4257	21.54	P05787:F8VQY3:F8W1U3	Carbamylation
YGPYQPVPE(+37.95)QPLYPQP	1909.8563	16	637.6232	35.33	P02808	Replacement of 2 protons by calcium
LDEERQGPP	1039.4934	9	520.7514	10.96
IDEERQGPP	1039.4934	9	520.7514	10.96	ENSP00000379682.3:P02810
TRRIVDGKVVSETNDTK	1917.0280	17	480.2583	9.63	P05783:II_773202
GHRPLDKKREEAPSLRPAPPPISGGGY	2881.5310	27	577.3094	18.23	P02675
VLSPADKTNVKAAW	1498.8143	14	500.6106	22.09	P69905:II_733255
QPVPEQPLYPQPYQPQY	2071.0051	17	691.3418	30.82	P02808
PPPPPAPYGPGIFPPPPPQP	2016.0508	20	673.0190	35.57	P02814
YGPYQPVPEQPLYPQPYQPQYQ	2679.2644	22	894.0919	33.41	P02808
YFPHFDLSHGSAQVK	1731.8369	15	433.9660	26.69	P69905
YQPVPEQPLYPQPYQPQY(+21.98)	2256.0503	18	753.0275	32.51	P02808	Sodium adduct
PFYGDYGSNYLYD	1572.6409	13	787.3232	34.11	P15515
EITALAPSTMK	1160.6111	11	581.3120	23.53	A6NL76:II_711657:II_3428351:P63261:P60709:P62736:P68133:P68032
S(+43.01)IRVTQKSYK	1251.6935	10	626.8491	17.42	P05787:F8VQY3:F8W1U3	Carbamylation
MKPVPDLVPGN(+.98)FK	1441.7639	13	481.5938	28.97	P02671	Deamidation (NQ)
GPYQPVPEQPLYPQPYQPQYQQY	2807.3230	23	936.7773	33.18	P02808
GKVNVDEVGGEAL	1285.6514	13	643.8287	23.82	P68871
YGSNYLYDN	1107.4509	9	554.7330	23.95	P15515
GPYQPVPEQPLYPQPYQPQYQ	2516.2012	21	839.7321	35.00	P02808
YQPVPEQPLYPQPYQPQYQQY(+21.98)	2675.2307	21	892.7478	32.83	P02808	Sodium adduct
IPPPPPAPYGPG	1158.6073	12	580.3082	24.65	P02814
PGIFPPPPPQ(+21.98)	1067.5415	10	534.7810	33.87	P02814	Sodium adduct
YQPVPEQPLY	1232.6077	10	617.3170	29.03	P02808
TEPLPEKTQESL	1370.6929	12	686.3516	20.75	E5RK35:P55327
PFYGDYGSNYLYDN	1686.6837	14	844.3400	35.41	P15515
AVVVKKIETR(+.98)DGKLVSESSDVLPK	2597.4639	24	650.3728	23.53	P05787	Deamidation (R)
NFGIGQDIQPK	1215.6248	11	608.8124	24.73	IP_592881:IP_614484:IP_656574:IP_580667:IP_602937:IP_790478:IP_613971:IP_580268:IP_580136:IP_584298:II_566112:IP_584241:Q5T8U3:IP_610430:IP_790352:IP_668603:P62424:IP_703027:IP_746392
GGAGVGSMTK	863.4171	10	432.7118	10.65	P39019:XP_016882602.1
AAWGKVGAHAGEYGAEALE	1885.8958	19	629.6381	24.77	P69905
AHAGEYGAEALE	1216.5360	12	609.2762	19.01	P69905
HEKHHSHREFP	1439.6807	11	480.8962	7.09	P15515
GPYQPVPEQPLYP	1483.7346	13	742.8770	31.69	P02808
PQGPPQQGGHPRPPR	1604.8284	15	402.2130	7.21	ENSP00000379682.3:P02810
HLTPEEKSAVTALW	1580.8198	14	527.9458	30.28	P68871
DEERQGPPLG	1096.5149	10	549.2633	16.04	ENSP00000379682.3:P02810
LDEERQGPPL	1152.5774	10	577.2950	19.19
IDEERQGPPL	1152.5774	10	577.2950	19.19	ENSP00000379682.3:P02810
SVNVDYSKLKKERPDF	1924.0054	16	482.0083	20.55	O00483
PVPEQPLYP	1038.5386	9	520.2740	30.28	P02808
SAKPAPPKPEPKPK	1470.8557	14	491.2890	7.17	IP_789116:P05204:IP_624805:IP_672021:IP_225886
FLDEERQGPPLG	1356.6674	12	679.3373	23.97
FIDEERQGPPLG	1356.6674	12	679.3373	23.97	ENSP00000379682.3:P02810
SADTLWDIQKDLKDL	1759.8992	15	587.6382	39.28	NP_001302466.1:P07195
VSESSDVLPK	1059.5448	10	530.7784	17.20	P05787
RGPRGPYPPGPLAPPQPFGPG	2111.1064	21	704.7096	29.07	P02814
GYGPYQPVPEQPLYPQPYQPQ	2445.1641	21	816.0602	32.59	P02808
YGPYQPVPEQPLYP	1646.7980	14	824.4016	33.97	P02808
ALTDMPQ(+.98)MR	1062.4838	9	532.2488	23.79	P02671	Deamidation (NQ)
Q(-17.03)PVPEQPLYPQP	1374.6819	12	688.3459	33.55	P02808	Pyro-glu from Q
FVNVVPTFGKKKGPNANS	1903.0315	18	476.7646	22.16	ENSP00000435370.1:E9PR30:P62861
GPYQPVPEQPLYPQPYQPQ	2225.0793	19	742.7020	33.77	P02808
GKVNVDEVGGEALG	1342.6729	14	672.3420	21.83	P68871
NLQTVNVDEN	1144.5360	10	573.2769	19.48	P62899
GYRSNYLYDN	1263.5520	10	632.7827	19.75	P15516:X6RAH8
PRKIEEIKDFLLTAR	1828.0570	15	458.0190	29.29	II_713055:P63173:J3QL01:J3KT73:II_713051:J3KSP2
YQPVPEQPLYPQPYQP	1942.9464	16	972.4767	34.94	P02808
PVPEQPLYPQP	1263.6499	11	632.8288	27.78	P02808
GEYGAEALER	1093.5039	10	547.7552	17.52	P69905
DSYVGDEAQSK	1197.5149	11	599.7617	11.53	A6NL76:II_711657:II_3428351:P63261:P60709:P62736:P68133:P68032
YRSN(+.98)YLYDN	1207.5145	9	604.7602	23.38	P15516:X6RAH8	Deamidation (NQ)
YGDYGSNYLYD	1328.5197	11	665.2705	29.57	P15515
LYPQPYQPQY	1295.6187	10	648.8098	27.30	P02808
RGYRSN(+.98)YLYDN	1420.6371	11	711.3265	20.32	P15516:X6RAH8	Deamidation (NQ)
GYGPYQPVPEQPLYPQP	1928.9308	17	965.4642	32.52	P02808
S(+42.01)IRVTQK	872.5079	7	437.2591	13.94	F8VQY3:F8W1U3	Acetylation (N-term)
SAVTALWGKVNVDEVGGEALG	2071.0586	21	1036.5432	36.69	P68871
YQPVPEQPLYPQPYQPQYQQYT	2754.2966	22	919.1013	35.20	P02808
GYGPYQPVPEQPLYPQPYQPQYQQY	3027.4077	25	1010.1362	36.17	P02808
IREEYPDRIMNTFSVVPSPK	2377.2100	20	595.3048	29.32	NP_001280141.1:P68371:P07437:Q5JP53:NP_001280143.1:Q5ST81:II_565403:IP_572421
Q(-17.03)NLNEDVSQEESPSLI	1783.8112	16	892.9067	37.41	P02812:NP_005030.2:G3V1M9:P04280:G3V1R1:A0A0G2JRP6	Pyro-glu from Q
EILRGDFSSANNR	1477.7273	13	493.5815	18.14	P02671
AITGASLADIMAK	1260.6748	13	631.3436	35.12	IP_2328285:C9JXB8:P83731:C9JNW5
EALERMFLSF	1241.6115	10	621.8118	41.51	P69905
YGAEALERM	1038.4803	9	520.2446	24.28	P69905
YGAEALERMFLSFPTTK	1959.9763	17	654.3293	40.26	P69905
MKFNPFVTSDR	1340.6547	11	447.8900	26.47	E5RHH1:IP_791069:IP_603134:IP_612070:J3KSS0:II_719700:J3QQQ9:J3QRI7:IP_584485:J3QQV1:E5RIT6:P61254:IP_781237:Q9UNX3
QPVPEQPLYP	1166.5972	10	584.3062	29.22	P02808
PLYPQPYQPQYQQYTF	2059.9680	16	687.6638	36.10	P02808
PPPISGGGYR	999.5137	10	500.7649	15.70	P02675
VHLTPE(+21.98)EK	973.4844	8	487.7465	7.53	P68871	Sodium adduct
GYRSN(+15.99)YLYDN	1279.5469	10	640.7814	24.76	P15516:X6RAH8	Oxidation or Hydroxylation
DLSTPDAVMGNPKV	1442.7075	14	722.3503	26.53	P68871
DSHAKRHHGYKRKFHEK	2160.1201	17	433.0293	3.39	P15516
YGYGPYQPVPEQPLYPQPYQPQYQQY	3190.4712	26	1064.4897	36.03	P02808
TPEEKSAVTALW	1330.6769	12	666.3447	34.44	P68871
YGYGPYQPVPEQPLYPQPYQPQYQQ	3027.4077	25	1010.1316	34.20	P02808
Q(-17.03)RGPRGPYPPGP	1260.6364	12	631.3208	18.45	P02814	Pyro-glu from Q
AFSDGLAHLDNLK	1399.7095	13	467.5756	28.92	P68871
SSSYSKQFTSSTSYNRGDSTFESK	2680.1887	24	671.0497	17.32	P02671
QPYQPQYQQY	1341.5989	10	671.8032	21.49	P02808
EDVSQEESPS	1105.4410	10	553.7236	7.28	P02812:NP_005030.2:G3V1M9:P04280:G3V1R1:A0A0G2JRP6:F5H7C1:A0A0G2JPD0:A0A0G2JNB4:Q04118
QN(-17.03)LNEDVSQEESPSLI	1783.8112	16	892.9058	35.78	P02812:NP_005030.2:G3V1M9:P04280:G3V1R1:A0A0G2JRP6	Ammonia-loss (N)
Q(-17.03)RGPRGPYPP	1106.5621	10	554.2898	16.53	P02814	Pyro-glu from Q
GRPQGPPQQGGHQQGPPPPPPGKPQGPPPQGGRPQ(+.98)GPPQGQSPQ	4369.1602	44	874.8348	12.93	ENSP00000379682.3:P02810	Deamidation (NQ)
QN(-17.03)LNEDVSQEESPSLIAGNPQGP	2405.0981	23	802.6985	32.16	NP_005030.2:G3V1M9:P04280:G3V1R1	Ammonia-loss (N)
DIGFIKLD	919.5015	8	460.7573	35.55	IP_653739:A0A087WTT6:IP_580098:IP_777590:IP_616638:IP_670421:IP_563151
YGPYQPVPEQPLYPQPYQPQY(+21.98)	2573.1877	21	858.7286	36.29	P02808	Sodium adduct
PLYPQPYQPQYQQYT	1912.8995	15	638.6409	29.70	P02808
Q(-17.03)DLDEDVSQEDVPL	1583.6838	14	792.8521	36.33	ENSP00000379682.3:P02810	Pyro-glu from Q
FNPFVTSDR	1081.5193	9	541.7614	28.06	E5RHH1:IP_791069:IP_603134:IP_612070:J3KSS0:II_719700:J3QQQ9:J3QRI7:IP_584485:J3QQV1:E5RIT6:P61254:IP_781237:Q9UNX3
QPLYPQPYQPQY	1520.7300	12	761.3725	28.76	P02808
GRPQGPPQQ	963.4886	9	482.7493	6.99	ENSP00000379682.3:P02810
HRGYR(+.98)SNYLYDN	1557.6960	12	520.2373	17.47	P15516:X6RAH8	Deamidation (R)
RLDGSVDFK	1035.5349	9	518.7710	17.67	P02679:C9JEU5:C9JC84
FPHFDLSHGSAQV	1440.6786	13	481.2299	28.36	P69905
GYRSN(+.98)YLYDN	1264.5360	10	633.2754	23.67	P15516:X6RAH8	Deamidation (NQ)
YR(+.98)SNYLYDN	1207.5145	9	604.7599	23.57	P15516:X6RAH8	Deamidation (R)
YQPVPEQPLYPQPYQPQYQQYTF	2901.3650	23	968.1247	38.21	P02808
S(+42.01)ETAPAAPAAPAPAEKTPVK	1945.0156	20	649.3475	18.01	P10412	Acetylation (Protein N-term)
MKPVPDLVPGNF	1312.6849	12	657.3489	33.57	P02671
PVPEQPLYPQPYQPQY	1942.9464	16	648.6514	31.59	P02808
E(+314.19)DVSQEESPSVISGKPEGR	2343.1482	19	782.0670	20.06	F5H7C1:A0A0G2JPD0:A0A0G2JNB4:Q04118	Levuglandinyl-lysine anhydrolactam adduct
RGYR(+.98)SNYLYDN	1420.6371	11	711.3265	20.32	P15516:X6RAH8	Deamidation (R)
GYR(+.98)SNYLYDN	1264.5360	10	633.2734	24.50	P15516:X6RAH8	Deamidation (R)
TSSSR(+.98)AVVVK	1033.5768	10	517.7919	11.86	P05787	Deamidation (R)
SLN(+.98)EDVS(+79.97)QEESPSVISGKPEGR	2424.0693	22	809.0331	21.72	F5H7C1:A0A0G2JPD0:A0A0G2JNB4:Q04118	Deamidation (NQ); Phosphorylation (STY)
TYSLGSALRPSTSR	1494.7791	14	499.2670	21.48	P08670:A0A1B0GVG8:A0A1B0GTT5:II_794318:B0YJC4
PLYPQPYQPQ	1229.6080	10	615.8112	25.68	P02808
VPDLVPGNF	956.4967	9	479.2526	37.58	P02671
YPQPYQPQYQ	1310.5931	10	656.3048	21.93	P02808
DSHAKRHHGYKRKFHE	2032.0251	16	509.0168	3.53	P15516
FPFYGDYGSN	1165.4716	10	583.7355	33.70	P15515
LDADPSLQR	1013.5142	9	507.7624	16.70	II_3404120:XP_011536627.1:P08729
KREEAPSLRPAPPPISGGGYR(+.98)	2235.1760	21	559.7988	20.85	P02675	Deamidation (R)
APPPISGGGYR	1070.5508	11	536.2832	16.54	P02675
WGKVGAHAGEYGAEALE	1743.8215	17	582.2793	22.38	P69905
HRGYRSN(+.98)YLYDN	1557.6960	12	520.2343	16.39	P15516:X6RAH8	Deamidation (NQ)
LSAKPAPPKPEPRPK	1611.9459	15	403.9948	7.25	O00479
HAGEYGAEALE	1145.4989	11	573.7523	18.28	P69905
DVNAAIATIK	1014.5709	10	508.2900	24.31	IP_602891:IP_613713:A0A1W2PQM2:P68363:NP_001290045.1:II_769854:Q9BQE3:NP_997195.1:P0DPH7:Q6PEY2:Q71U36:F5H5D3
AAWGKVGAHAGEYGAEALERMFLSFPTTK	3094.5334	29	774.6377	39.11	P69905
FVPPPPPPPYGPG	1317.6757	13	659.8477	28.97	P02814
HAGEYGAEAL	1016.4563	10	509.2335	19.65	P69905
PLYPQPYQPQYQQ	1648.7886	13	825.3996	26.73	P02808
HKELAPYDENWFYTRAASTAR	2525.2087	21	632.3101	25.81	P39019:XP_016882602.1
TSKGDKELR	1032.5564	9	517.2847	7.28	P02671
YRSNYLYDN	1206.5305	9	604.2720	18.99	P15516:X6RAH8
RGPRGPYPPGPLAPPQPFG	1957.0321	19	653.3470	30.53	P02814
LEDGPKFL	917.4858	8	459.7473	29.05	IP_603389:A0A087WVQ9:P68104:Q5VTE0
DVNQQEFVR	1133.5465	9	567.7823	18.41	P39019:XP_016882602.1
YPQPYQPQYQQY	1601.7150	12	801.8587	26.36	P02808
GYGPYQPVPEQPLYPQPYQPQYQQ	2864.3445	24	955.7808	35.31	P02808
PGAYPGAPGAY	1019.4712	11	510.7417	20.63	G3V407:G3V3R6:P17931:NP_001344607.1
REFPFYGDYGSNYLYD	2004.8529	16	1003.4326	36.56	P15515
YQPVPE(+21.98)QP	978.4423	8	490.2303	19.10	P02808	Sodium adduct
PPPPPPPYGPG	1071.5388	11	536.7755	21.81	P02814
PQGPPPQGGNKPQGPPPPGKPQGPPPH(sub Q)GGSK	2970.5212	31	991.1735	13.84	A0A0G2JRP6
E(sub S)DKPDMAEIEK	1303.5966	11	652.8038	19.21	P62328:IP_613138
P(+163.05)QPYQPQYQQY	1601.6973	11	801.8488	25.77	P02808	Phenethyl isothiocyanate
YGDYGSNYL	1050.4294	9	526.2198	28.16	P15515
PLYPQPYQ	1004.4967	8	503.2535	25.29	P02808
LSPADKTNVKAAWGQ(sub C)	1584.8259	15	529.2867	17.91	II_733255
FHEKHHSHRGY	1433.6700	11	478.8968	3.44	P15516
GIFPPPPPQP	1045.5596	10	523.7842	31.10	P02814
GPYQPVPEQPLYPQPYQPQYQQYT	2908.3708	24	970.4649	32.79	P02808
VLSPAD(+37.95)KTNVK	1208.6078	11	403.8760	10.77	P69905:II_733255	Replacement of 2 protons by calcium
D(+27.99)SHAKEKHHSHRGY	1715.7876	14	429.9526	3.73	X6RAH8	Formylation (Protein N-term)
Q(-17.03)NLNEDVSQEESPSLIAGNPQGPSP	2589.1831	25	864.0571	35.16	NP_005030.2:G3V1M9:P04280:G3V1R1	Pyro-glu from Q
R(+.98)GYRSNYLYDN	1420.6371	11	711.3265	20.32	P15516:X6RAH8	Deamidation (R)
TYFPHFDLSHGSAQ	1605.7212	14	536.2462	29.99	P69905
YGPYQPVPEQPLYPQPYQPQ(+37.95)	2426.0896	20	809.7013	34.41	P02808	Replacement of 2 protons by calcium
EERQGPPLG	981.4879	9	491.7506	14.53	ENSP00000379682.3:P02810
YGPYQPVPEQPLYPQPYQPQYQQY	2970.3865	24	991.1262	34.76	P02808
LNEDVSQEESPSVIS	1631.7526	15	816.8792	23.62	F5H7C1:A0A0G2JPD0:A0A0G2JNB4:Q04118
YPPGPLAPPQPFG	1336.6815	13	669.3484	35.06	P02814
IFPPPPPQP	988.5381	9	495.2706	27.58	P02814
HHSHREFPFYGDY(+258.09)	1948.8129	13	488.2060	23.86	P15515	Diglutamyl
GSNYLYDN	944.3876	8	473.1997	20.83	P15515
GRPQGPPQQGGH	1214.5905	12	405.8716	7.15	ENSP00000379682.3:P02810
SYTSGPGSR	910.4144	9	456.2141	7.30	P05787:F8VQY3:F8W1U3
GPYQPVPEQPLYPQPYQPQYQQYTF	3055.4392	25	1019.4762	37.72	P02808
TRRIVDGKVVSETD(sub N)DTKVLRH	2423.3245	21	485.6711	10.92	P05783:II_773202
YQPVPE(+37.95)QPLYPQP	1592.7188	13	531.9119	32.80	P02808	Replacement of 2 protons by calcium
PPPPPAPYGPGI	1158.6073	12	580.3067	29.91	P02814
G(+163.05)YGPYQPVPEQPLYPQPYQPQ	2608.2095	21	870.4023	33.98	P02808	Phenethyl isothiocyanate
Q(-17.03)RGPRGPYPPGPLAPPQPFGPGFV	2468.2751	24	823.7656	38.71	P02814	Pyro-glu from Q
HRGYRSNYLYDN	1556.7120	12	519.9084	14.29	P15516:X6RAH8
YGDYGSNY	937.3453	8	469.6799	18.83	P15515
PPQGGN(+.98)K(+14.02)PQGPPPPGKPQGPPPQGGSKSR	2840.4680	29	947.8167	13.30	P02812:A0A0G2JRP6	Deamidation (NQ); Methylation(KR)
RSNYLYDN	1043.4672	8	522.7391	17.14	P15516:X6RAH8
AIQLTYNPDESSK(-1.03)PNMIDAATLK	2518.2261	23	840.4220	28.77	P02679:C9JEU5:C9JC84	Lysine oxidation to aminoadipic semialdehyde
HHGYKRKFHEK	1465.7690	11	489.5931	3.30	P15516
DEERQGPP	926.4093	8	464.2104	7.04	ENSP00000379682.3:P02810
GPYQPVPEQPLY	1386.6819	12	694.3492	29.99	P02808
YQPVPEQPLYPQ(+.98)PYQP	1943.9304	16	972.9759	33.99	P02808	Deamidation (NQ)
EYGAEALER	1036.4825	9	519.2483	17.37	P69905
MLEEIMK	892.4398	7	447.2254	24.43	P02679:C9JEU5:C9JC84
IRPFFPQQ	1031.5552	8	516.7804	27.75	P02675
PEQPLYPQPYQPQYQQ(-18.01)	1984.9319	16	993.4750	38.41	P02808	Dehydration
QSLNED(+31.97)VSQEESPS	1579.6307	14	790.8132	22.23	F5H7C1:A0A0G2JPD0:A0A0G2JNB4:Q04118	Persulfide
PQPYQPQYQ	1147.5298	9	574.7668	17.95	P02808
AAWGK(-1.03)VGAHAGEYGAEALERMFLSFPTTK	3093.5017	29	774.3828	39.08	P69905	Lysine oxidation to aminoadipic semialdehyde
YPQPYQPQ	1019.4712	8	510.7433	19.14	P02808
PQGPPQGQ(-18.01)	789.3770	8	790.3824	12.24	ENSP00000379682.3:P02810	Dehydration
YGYGPYQPVPEQPLYP	1866.8828	16	934.4385	37.07	P02808
LNEDVSQEE	1061.4513	9	531.7301	14.11	P02812:NP_005030.2:G3V1M9:P04280:G3V1R1:A0A0G2JRP6:F5H7C1:A0A0G2JPD0:A0A0G2JNB4:Q04118
LTTNIMEILRGDFSSANNR	2151.0742	19	718.0292	39.35	P02671
YGYGPYQPVPEQPLYPQPYQPQYQQYT	3291.5188	27	1098.1785	36.73	P02808
YGPYQPVPE	1048.4866	9	525.2471	24.42	P02808
PGIFPPPPP	917.5010	9	459.7588	33.45	P02814
GRPQGPPQQGGHQQG	1527.7290	15	510.2442	7.16	ENSP00000379682.3:P02810
PLYPQPY	876.4381	7	439.2263	27.61	P02808
LYPQPYQPQ	1132.5553	9	567.2791	22.66	P02808
VPEQPLYP	941.4858	8	471.7509	27.40	P02808
YQPQYQQYT	1217.5353	9	609.7739	20.75	P02808
YGPYQPVPEQPLYPQP(+37.95)	1909.8563	16	637.6232	35.33	P02808	Replacement of 2 protons by calcium
QGPPPQGGNKPQ(+.98)GPPPPGKPQGPPPQGDKSRSPR	3419.7446	34	684.9613	21.01	P02812:NP_005030.2:G3V1M9:P04280:G3V1R1:A0A0G2JRP6	Deamidation (NQ)
PPGPLAPPQPFG	1173.6182	12	587.8116	33.16	P02814
HR(+.98)GYRSNYLYDN	1557.6960	12	520.2365	17.12	P15516:X6RAH8	Deamidation (R)
DLVPGNFK	888.4705	8	445.2420	25.74	P02671
S(+87.05)FGSGAGSSSFSR	1319.5928	13	660.8035	17.37	P05787	Phosphorylation to amine thiol
AHLPAEFT(+79.97)PAVHASLDKFLASVSTVLTSKYR	3435.7590	31	688.1594	52.44	P69905	Phosphorylation (STY)
QFTSSTSYNRGDSTFESK	2040.9025	18	681.3042	16.66	P02671
R(+.98)HHGYKRKFHEK	1622.8541	12	406.7196	3.86	P15516	Deamidation (R)
PLYPQPYQP	1101.5494	9	551.7789	28.73	P02808
YQPVPEQPLYPQPYQPQY(+329.05)Q	2691.1794	19	898.0742	32.71	P02808	Phosphoadenosine
SLNEDVSQEESPS	1419.6001	13	710.8046	16.84	F5H7C1:A0A0G2JPD0:A0A0G2JNB4:Q04118
PGIFPPPPPQP(+37.95)	1180.5593	11	591.2815	34.74	P02814	Replacement of 2 protons by calcium
YN(sub G)YGPYQPVPEQP	1550.7041	13	776.3520	27.82	P02808
FHEKHHSHR(+.98)GY	1434.6541	11	479.2318	3.77	P15516	Deamidation (R)
DLSQNQIASLPSG	1328.6572	13	665.3264	30.50	Q6EMK4
YQPVPEQPLYPQ(+.98)PYQPQY	2235.0522	18	1118.5426	32.69	P02808	Deamidation (NQ)
VLSPADKTNVK(+37.95)	1208.6078	11	403.8734	7.40	P69905:II_733255	Replacement of 2 protons by calcium
VGPEADKYR	1033.5192	9	517.7643	7.25	P02679:C9JEU5:C9JC84
SYVTTSTR	913.4505	8	457.7299	10.36	P08670:A0A1B0GVG8:A0A1B0GTT5:II_794318:B0YJC4
QPYQPQY	922.4185	7	462.2126	18.75	P02808
GYGPYQPVPEQPLYP	1703.8195	15	852.9139	35.32	P02808
VPEQPLYPQP(+21.98)	1188.5791	10	595.3018	26.71	P02808	Sodium adduct
QLEQVIAK	927.5389	8	464.7768	17.87	P02671
VHLTPEE(+21.98)K	973.4844	8	487.7445	10.46	P68871	Sodium adduct
PQGPPQGQSPQ	1119.5309	11	560.7712	7.07	ENSP00000379682.3:P02810
IMPPPPKP	875.4938	8	438.7538	24.42
YGPYQPVPEQPLYPQPYQPQYQQYT	3071.4341	25	1024.8102	34.43	P02808
SPPGKPQGPP	960.5028	10	481.2578	7.29	P02812:NP_005030.2:G3V1M9:P04280:G3V1R1:A0A0G2JRP6
GYGPYQPVP	976.4654	9	489.2386	26.20	P02808
YQPVPE(+37.96)QPLYPQP	1592.7277	13	531.9130	29.47	P02808	Replacement of proton by potassium
VPEQPLYPQPYQPQY	1845.8937	15	923.9492	34.10	P02808
FIHAYQVKPQ	1229.6556	10	615.8342	26.45
GPYQPVPEQPLYPQPYQPQY(+162.05)QQ	2806.3125	22	936.4478	33.18	P02808	Hexose (NSY)
S(+42.01)IRVTQ(+.98)KSYKVST	1538.8304	13	770.4156	21.74	P05787	Acetylation (Protein N-term); Deamidation (NQ)
GGPGTASRPSSS	1059.4945	12	530.7526	7.18	P08670:A0A1B0GVG8:A0A1B0GTT5:II_794318:B0YJC4
VGAHAGEYGAEALERMFLSFPTT	2453.1685	23	818.7252	42.78	P69905
GGPGTASRPSS	972.4625	11	487.2375	7.16	P08670:A0A1B0GVG8:A0A1B0GTT5:II_794318:B0YJC4
PQGPPQQGGHPRPP	1448.7273	14	483.9156	23.86	A0A087WYT0:ENSP00000379682.3:A0A0A0MT31:P02810:NP_001278244.1:A0A087WZY1
QGPPPPGKPQGPPPQGGSK	1806.9376	19	603.3193	23.67	P02812:A0A0G2JRP6
GPPPPGKPQGPPPQGGSK	1678.8790	18	560.6324	23.55	P02812:A0A0G2JRP6
KPQGPPPPGKPQGPPPQGDNK	2117.1018	21	530.2810	23.67	P02812
KPQGPPPPGKPQGPPPQGDK	2003.0587	20	501.7741	23.76	P02812:P04280:NP_005030.2:G3V1M9:A0A0G2JRP6:ENSP00000420826.2:G3V1R1
EAPSLRPAPPPISGGG	1501.7888	16	751.9034	40.02	P02675:II_618665
[truncated: 2,114 more rows]

## Sheet: Salivary glands - PBS
Comparison of peptidomes extracted from healthy tissue, tumour tissue of the parotid glands and saliva samples
[truncated: 7,774 more rows]

[truncated: 6 more sheets: Salivary glands - TFA, Salivary glands - Fresh, Salivary glands - Frozen, Saliva - all, Saliva - Patients, Saliva - Control]
