# Supplementary material for: Comparison of Peptidomes Extracted from Healthy Tissue and Tumor Tissue of the Parotid Glands and Saliva Samples
Source: Int J Mol Sci. 2024 Aug 13;25(16):8799. doi: 10.3390/ijms25168799 (PMC11354857; doi:10.3390/ijms25168799)
Supplement: Supplementary file 1 [file ijms-25-08799-s001.zip › ijms-3093452-supplementary/Table_S4.xlsx]

## Sheet: Sheet1
Table S4. Comparison of peptidomes extracted from healthy tissue, tumor tissue of the parotid glands and saliva samples
Michał Puchalski, Dmitry Tretiakow, Andrzej Skorek, Konrad Szydłowski, Dominik Stodulski, Bogusław Mikaszewski, Amadeusz Odroniec, Natalia Musiał, Marcel Thiel, Paulina Czaplewska, Stanisław Ołdziej
Supplementary Table 4. List of potential peptide biomarkers
Peptide	Mass	Length	m/z	RT	Accession	PTM
A(+42.01)MVSEFLK	965.489	8	483.751	40.64	II_567334:Q5T3N0:Q5T3N1:P04083:XP_016870146.1	Acetylation (Protein N-term)
AHLPAEFTPA	1052.53	10	527.272	24.25	G3V1N2:P69905
AQGGVLPNIQA	1066.58	11	534.295	28.49	H0YFX9:Q96KK5:Q99878:Q16777:Q9BTM1:Q8IUE6:P20671:P0C0S8:P04908:Q93077:Q6FI13:Q7L7L0:Q96QV6:A0A0U1RR32:A0A0U1RRH7:P16104:IP_600914
AQLGGPEAAKSDETAAK	1642.82	17	548.614	13.85	C9J3N8:IP_563627:P04792
DINTDGAVNF	1064.48	10	533.246	27.37	P05109:NP_001306127.1:NP_001306126.1:NP_001306125.1
DSGDGVTHTVPIYEGY	1708.76	16	855.38	28.04	P60709:P63261:A0A2R8Y793:I3L4N8:II_711659:I3L1U9
DTNADKQLSFEE	1395.62	12	698.813	21.51	P06702
HTVPIYEGY	1077.51	9	539.761	23.6	P60709:P63261:A0A2R8Y793:I3L4N8:II_711659:I3L1U9
MLTELEKALNSIID	1588.84	14	795.431	42.87	P05109:NP_001306127.1:NP_001306126.1:NP_001306125.1
QGGVLPNIQ	924.503	9	463.259	26.89	H0YFX9:Q96KK5:Q99878:Q8IUE6:P20671:P04908:Q7L7L0:P0C0S8:Q93077:Q6FI13:Q16777:Q9BTM1:Q96QV6:A0A0U1RR32:A0A0U1RRH7:P16104:IP_600914
S(+42.01)QLERNIETIINTF	1718.88	14	860.442	51.89	P06702	Acetylation (Protein N-term)
YVNLPINGNGKQ	1315.69	12	658.856	24.56	II_780473:A8MX94:P09211
VDIINAKQ	899.508	8	450.752	16.42	P60174:IP_671464
PPPGKPQGPPPQGDNK	1609.82	16	537.605	7.67	P02812
GLGVGFGSGGGSSS	1124.51	14	563.262	24.54	P13647
LTEAPLNPKAN	1166.63	11	584.321	17.54	P60709:P63261:II_711657
QGPPQQGGHQ	1032.47	10	517.239	4.61	A0A087WV42:A0A087WZY1:ENSP00000379682.3:P02810
SVLGQLGITK	1014.61	10	508.307	28.38	A0A0G2JRN3:A0A024R6I7:P01009
GKPQ(+.98)GPPPQ	905.461	9	453.737	6.64	A0A087WV42:A0A087WZY1:ENSP00000379682.3:P02810:P10163:E9PAL0:P04280:P02812:Q04118:F5H7C1	Deamidation (NQ)
PPPQGDNKS	938.446	9	470.225	4.04	P02812
GDDAPRAVFPS	1130.54	11	566.274	22.16	A0A2R8Y793:P60709:P63261:I3L4N8:II_711659:I3L1U9
PPPGKPQGPPPQGGSKSR	1767.94	18	442.991	4.52	P02812:A0A0G2JRP6
GVSLAALKKALAAAGYDVEKN	2088.16	21	697.063	35.06	P10412:P16402:P16403
NLPINGNGKQ	1053.56	10	527.787	16.3	II_780473:A8MX94:P09211
PPPGKPQGPPPQGDKSRSP	1923	19	641.999	10.68	P04280:G3V1M9:P02812:ENSP00000420826.2:A0A0G2JRP6
GPPPPGKPQGPPPQG	1406.73	15	704.369	11.9	P04280:ENSP00000420826.2:P02812:A0A0G2JQ42:A0A0G2JRP6
GPPPPPPGKPQGPPPQ(+.98)GGRPQ	2040.05	21	511.028	14.13	P02810:A0A087WZY1:A0A087WV42:A0A0A0MT31:ENSP00000379682.3:A0A087WYT0	Deamidation (NQ)
DEERQGPPLGGQQSQPS	1808.83	17	905.421	15.16	P02810:A0A087WZY1:A0A087WV42:ENSP00000379682.3
FVDIINAKQ	1046.58	9	524.292	23.73	IP_671464:P60174
KETIEQEKQAGES	1475.71	13	738.87	7	IP_662960:IP_613138:P62328
GPPQQEGNKP	1050.51	10	526.261	4.8	P10163
ASSPGGVYATR	1064.53	11	533.274	15.1	P08670:A0A1B0GVG8:A0A1B0GTT5:II_794318:B0YJC4
PPAGKPQGPPPPPQGGRPP	1827.97	19	610.328	13.94	P10163
APEEHPVLL	1003.53	9	502.775	24.23	P60709:P63261:G5E9R0:K7EM38:II_711656:E7EVS6:I3L3R2:A0A2R8YGF8:II_590134:J3KT65:I3L1U9:I3L4N8:II_711659:A0A2R8Y793:A5A3E0:XP_016860322.1:XP_016860324.1:XP_016860323.1
GPPPPPPGKPQGPPP	1415.76	15	708.885	16.95	P02810:A0A0A0MT31:ENSP00000379682.3
LDEERQGPP	1039.49	9	520.75	10.94	A0A087WZY1:A0A087WV42
PRPPQGGRPSRPP	1397.76	13	466.928	11.09	P04280:G3V1M9:P02812:ENSP00000420826.2:A0A0G2JRP6
PGKPQ(+.98)GPPPQ	1002.51	10	502.27	7.82	A0A087WV42:A0A087WZY1:P02810:ENSP00000379682.3:P04280:P02812:ENSP00000420826.2:A0A0G2JRP6:A0A0G2JQ42:P10163:Q04118:F5H7C1	Deamidation (NQ)
WYVDGVEVH	1102.51	9	552.257	28.58	II_747709:II_747712:P01857:A0A0A0MS08
PPQQEGNKPQ	1121.55	10	561.78	4.26	P10163
ISDGGDSEQF	1053.42	10	527.718	18.45	A0A087WV42:A0A087WZY1:P02810:ENSP00000379682.3
VAPEEHPVLLT	1203.65	11	602.832	24.09	P60709:P63261:A0A2R8Y793:I3L4N8:II_711659:I3L1U9
LDEERQGPPLGG	1266.62	12	634.316	16.89	A0A087WZY1:A0A087WV42
PPGKPQGPPPQGGKPQ	1565.83	16	522.954	8.03	ENSP00000420826.2:G3V1R1:A0A0G2JRP6
PQAPPAGKPQGPP	1240.66	13	621.321	16.29	P10163:E9PAL0
GHQQGPPPPPPGKPQ	1517.77	15	506.928	9.75	ENSP00000379682.3:P02810:A0A0A0MT31
PPPGKPQGPPPQGDNKSR	1852.95	18	464.234	5.1	P02812
PGKPQGPPQQEGNKPQGPPPPGKPQ	2541.31	25	636.331	11.8	P10163:E9PAL0
EKNPLPSKE	1040.55	9	521.282	12.16	IP_672508:IP_662960:IP_613138:P62328:IP_643773:IP_563312
DGGDSEQFL	966.393	9	484.204	25.79	A0A087WZY1:A0A0A0MT31:A0A087WV42
SGVSLAALKKALAAAGYDVEK	2061.15	21	688.058	35.3	P10412:P16402:P16403
GPPQQGGHQQGPPPPPPGKPQGPPPQG	2615.3	27	872.774	16.18	ENSP00000379682.3:P02810:A0A087WZY1:A0A087WV42:A0A0A0MT31
QQPQAPPAGKPQGPP	1496.77	15	749.376	16.18	P10163
EAPSLRPAPPPISGGGYR	1820.95	18	607.99	22.76	P02675:II_618665
ASEGPLKGIL	983.565	10	492.793	29.25	II_772207:E7EUT5:II_772209:NP_001344872.1:P04406
SGPPVSELITKA	1197.66	12	599.84	27.37	P10412
PAGKPQGPPPPPQGGRP	1633.87	17	545.631	13.76	Q04118
DGGDSEQFI	966.393	9	484.204	25.79	P02810:ENSP00000379682.3
PPGKPQGPPQQEGNKPQ	1782.9	17	595.303	8	P10163:E9PAL0
SSGGSSSVKFVS	1127.55	12	564.779	18.96	P04264
MELERPGGNEIT	1344.63	12	673.323	21.52	P02671
GHQQGPPPPPPGKPQGPPPQ	1994.01	20	665.676	12.81	ENSP00000379682.3:P02810:A0A0A0MT31
PQQGGHQQGPPPPPPGKPQ	1927.97	19	643.662	10.93	P02810:A0A087WZY1:A0A0A0MT31:A0A087WV42:ENSP00000379682.3
SSGGSSSVKFVSTTY	1492.7	15	747.364	24.59	P04264
AQGQQPPQ	852.409	8	427.212	6.32	E9PAL0:P10163
GPPPQGGSKSR	1066.55	11	534.283	3.65	P02812:A0A0G2JMN8:A0A0G2JR74:A0A0G2JRP6
TYFPHFDLS	1125.51	9	563.766	32.39	G3V1N2:P69905
EGPEVDVNLPK	1195.61	11	598.809	23.77	XP_016873759.1
GGPEAAKSDETAAK	1330.64	14	444.554	6.5	C9J3N8:IP_563627:P04792
FTPPVQAA	829.433	8	415.726	22.84	P68871
LNEDVSQEESPS	1332.57	12	667.29	15.41	P04280:ENSP00000420826.2:P02812:Q04118:A0A0G2JQ42:A0A0G2JRP6:F5H7C1
SEDFGVNEDLADSDAR	1738.73	16	870.371	24.92	P04083:XP_016870146.1
GKVIPELN	868.502	8	435.258	21.95	E7EUT5:II_772209:NP_001344872.1:P04406:II_772207
DVSQEESLF	1052.47	9	527.242	30.92	E9PAL0
NLNEDVSQE	1046.45	9	524.233	17.21	P04280:P02812
SPPGKPQGPPPQGGN	1413.7	15	707.859	11.49	NP_005030.2:G3V1M9:P04280:P02812:A0A0G2JMN8:A0A0G2JR74
VGMGQKDSYVGDEAQ	1582.69	15	792.348	17.39	P60709:P63261:II_711657
SNVVDKLEPV	1098.59	10	550.301	25.15	Q96DR5
LVVYPWTQRF	1307.7	10	654.854	35.04	F8W6P5:E9PEW8:A0A2R8Y7R2:E9PFT6:P68871:P02042:A8MUF7:II_784456:P02100:ENSP00000327431.3:P69891:P69892:II_3425821:A0A2R8Y7X9
GPPLGGQQSQP	1064.53	11	533.266	15.18	A0A087WV42:A0A087WZY1:P02810:ENSP00000379682.3
ELERPGGNEIT	1213.59	11	607.805	17.42	P02671
SLRPAPPPISGGGY	1367.72	14	684.872	24.03	P02675:II_618665
APPAGKPQGPPPPPQG	1491.78	16	746.898	13.99	E9PAL0
TVDGPSGKLW	1058.54	10	530.278	24.8	II_772209:E7EUT5:NP_001344872.1:P04406:II_772207
ASGPPVSELITKA	1268.7	13	635.359	27.83	P16402
GFAGDDAPRA	975.441	10	488.728	15.61	P63261:P60709:A0A2R8Y793:II_711659:I3L4N8:I3L1U9
S(+42.01)ETAPLAPTIPAPA	1376.72	14	689.369	36.15	P16402
PPPGKPQGPPPQGDKS	1582.81	16	528.61	7.87	P04280:ENSP00000420826.2:P02812:A0A0G2JQ42:A0A0G2JRP6	Acetylation (Protein N-term)
IDEERQGPPLGG	1266.62	12	634.316	16.89	P02810:ENSP00000379682.3
LNEDVSQE	932.409	8	467.211	13.27	A0A087WZY1:A0A087WV42:P04280:ENSP00000420826.2:P02812:Q04118:A0A0G2JQ42:A0A0G2JRP6:F5H7C1
IDEERQGPP	1039.49	9	520.75	10.94	P02810:ENSP00000379682.3
PPQGDNKSR	997.494	9	499.754	3.65	P02812
VNLPINGNGKQ	1152.63	11	577.322	18.95	II_780473:A8MX94:P09211
TDYGKDLM	941.416	8	471.717	21.01	V9GYC1:V9GYS1:V9GYG9:P02652:V9GYM3
ETATPAPVEKSPA	1296.66	13	649.328	14.57	P16401
GPPPQGDNKSR	1151.57	11	576.789	3.52	P02812
AAHLPAEFTPA	1123.57	11	562.789	25.16	G3V1N2:P69905
EERQGPPLGGQ	1166.57	11	584.293	13.04	A0A087WZY1:A0A087WV42:A0A0A0MT31:ENSP00000379682.3:P02810
SDFNSDTHSSTF	1343.53	12	672.772	18.67	II_772209:II_772207:E7EUT5:NP_001344872.1:P04406
SGVSLAALKKALAAAGYDVEKN	2175.19	22	544.804	34.84	P10412:P16402:P16403
SSGGSSSVKFV	1040.51	11	521.266	21.12	P04264
PPGKPQGPPQQEGNKPQGPPPPGKPQ	2638.36	26	660.598	12.19	P10163:E9PAL0
FGVNEDLADSDAR	1407.63	13	704.825	23.99	P04083:XP_016870146.1
PQGGKPQGPPPQ	1186.61	12	594.311	13.85	A0A0G2JRP6:ENSP00000420826.2
WISKQEYDESGPS	1524.67	13	763.346	20.98	P60709:IP_223184:Q9BYX7:IP_636775
VISDGGDSEQF(+21.98)	1174.48	11	588.247	23.13	P02810:A0A0A0MT31:ENSP00000379682.3
FSNPLDEPVRDCVL	1602.77	14	802.391	35.21	Q08188	Sodium adduct
FIKVHVGDEDFVHL	1653.85	14	552.292	29.72	P04080
AEGPEVDVNLPK	1266.65	12	634.331	23.12	XP_016873759.1
